# Supplementary material for: Alternative somatic and germline gene-regulatory strategies during starvation-induced developmental arrest
Source: Cell Rep. Author manuscript; Available in PMC 2022 Oct 27. (PMC9608353; doi:10.1016/j.celrep.2022.111473)
Supplement: 2 [file NIHMS1842083-supplement-2.xlsx]

## Sheet: README
Sheets included in this file:
TimeSeries_DiffExpResults: one-way ANOVA-like test performed in edgeR using the glmLRT function across 12 time points in mRNA-seq time series. First 3 columns are different versions of gene names, next 48 columns are the counts-per-million for each gene. The next columns are output from edgeR. The FDR cutoff used to determine differential expression was 0.05 in general, and 10^-30 for clustering
Counts_TimeSeries: count data from starvation time series mRNA-seq experiment and input for differential expression analysis. 4 reps for 12 conditions for 48 total libraries
Clusters_SeqNames: Clusters for highly DE genes from the differential expresion analysis in previous sheet. Genes in cluster # of interest can be identified by selecting genes TRUE in column numbered to match cluster.
Z-score_DiffExpGenes: For DE genes (FDR<0.05) z-scores were calculated using average CPMs across 12 time points.
GeneLists_WBID: Gene lists used for enrichment analyses and converted to WBID if not already in that format in the original study. Genes in these lists have not been filtered to include only genes part of expression analyses in this study. Clustered gene names were converted to WBID prior to enrichment analysis.
A pairwise comparison was done to determine differentially expressed genes between each pair of conditions below, with the full outputs on separate sheets. The glmLRT function was used in edgeR with a model matrix designed to incorporate spike-in normalization and upper-quartile normalization (see materials and methods)
36_132hrEtOH_ama1CA1200: Differential expression output from edgeR for 132 / 36 hr of L1 arrest in EtOH in Peft-3::TIR1;ama-1::AID (solvent control for AMA-1 degradation in the soma between 36 and 132 hr)
36_132hrEtOH_ama1CA1352: Differential expression output from edgeR for 132 / 36 hr of L1 arrest in EtOH in Pgld-1::TIR1;ama-1::AID (solvent control for AMA-1 degradation in the germline between 36 and 132 hr)
36_132hrEtOH_CA1200: Differential expression output from edgeR for 132 / 36 hr of L1 arrest in EtOH in Peft-3::TIR1 (solvent control for somatic TIR1 control)
36_132hrEtOH_CA1352: Differential expression output from edgeR for 132 / 36 hr of L1 arrest in EtOH in Pgld-1::TIR1 (solvent control for germline TIR1 control)
132hr_ama1CA1200: Differential expression output from edgeR for 132 hr +aux / 132 hr +EtOH in Peft-3::TIR1;ama-1::AID (AMA-1 degradation in the soma between 36 and 132 hr)
132hr_ama1CA1352: Differential expression output from edgeR for 132 hr +aux / 132 hr +EtOH in Pgld-1::TIR1;ama-1::AID (AMA-1 depletion in the germline between 36 and 132 hr)
132hr_CA1200: Differential expression output from edgeR for 132 hr +aux / 132 hr +EtOH in Peft-3::TIR1 (somatic TIR1 control)
132hr_CA1200: Differential expression output from edgeR for 132 hr +aux / 132 hr +EtOH in Pgld-1::TIR1 (germline TIR1 control)
Counts_ama-1: count data ama-1 depletion mRNA-seq experiment. Includes spike-in and gene counts. Used as input for differential expression analysis. 4 reps for 12 conditions for 48 total libraries

## Sheet: TimeSeries_DiffExpResults
sequence	symbol	primaryIdentifier	minus2hr_rep1	minus2hr_rep5	minus2hr_rep6	minus2hr_rep8	X0hr_rep1	X0hr_rep5	X0hr_rep6	X0hr_rep8	X2hr_rep1	X2hr_rep5	X2hr_rep6	X2hr_rep8	X4hr_rep1	X4hr_rep5	X4hr_rep6	X4hr_rep8	X6hr_rep1	X6hr_rep5	X6hr_rep6	X6hr_rep8	X9hr_rep1	X9hr_rep5	X9hr_rep6	X9hr_rep8	X12hr_rep1	X12hr_rep5	X12hr_rep6	X12hr_rep8	X1d_rep1	X1d_rep5	X1d_rep6	X1d_rep8	X2d_rep1	X2d_rep5	X2d_rep6	X2d_rep8	X4d_rep1	X4d_rep5	X4d_rep6	X4d_rep8	X8d_rep1	X8d_rep5	X8d_rep6	X8d_rep8	X12d_rep1	X12d_rep5	X12d_rep6
B0001.6	eri-12	WBGene00007091	160.33	194.877	107.76	141.228	157.017	174.623	164.248	160.277	166.559	184.259	172.356	176.474	210.917	202.841	212.846	195.067	244.208	252.277	246.39	248.328	292.662	290.871	289.84	287.195	337.561	371.862	364.465	333.492	415.087	485.42	480.735	318.457	519.178	543.763	511.978	540.09	667.973	565.148	612.63	598.942	745.812	768.163	811.767	739.856	911.343	920.28	889.165
B0024.14	crm-1	WBGene00007103	100.752	99.2821	40.1351	100.814	140.754	134.196	101.667	125.852	152.827	166.25	133.967	156.335	160.374	168.313	150.532	138.137	151.923	153.424	141.333	142.184	173.252	161.643	157.395	148.412	171.019	185.586	167.379	179.323	225.945	259.834	217.841	157.354	329.07	336.85	280.604	343.816	518.954	477.23	370.018	431.005	746.877	605.584	530.91	606.52	953.924	970.685	765.497
B0025.2	csn-2	WBGene00000814	46.9373	53.8107	31.6132	48.6383	56.9218	49.3407	51.2436	51.9855	51.8579	53.6289	61.4221	52.6036	60.0361	56.1551	63.582	60.4203	76.8207	64.5302	64.4425	65.5197	86.7114	78.6508	82.2749	83.2694	96.7708	91.566	90.801	99.9053	93.2252	108.596	100.963	71.7215	111.845	112.958	107.882	109.759	134.102	134.403	127.799	119.841	146.065	161.422	151.66	152.784	140.679	186.454	152.732
B0205.7	kin-3	WBGene00002191	269.82	296.003	147.803	254.599	284.357	307.836	265.243	261.739	285.865	305.845	294.905	278.122	319.832	325.244	297.622	320.096	387.826	396.976	348.104	355.19	449.906	464.886	430.244	466.519	540.126	546.329	548.659	567.87	726.792	773.229	742.406	529.706	879.773	908.06	813.179	829.341	1008.67	962.04	893.803	884.865	933.44	1036.02	932.031	912.694	729.71	962.965	753.313
B0222.6	col-144	WBGene00000717	1092.38	695.15	267.017	1264.07	1699.44	1306.37	1531.41	1773.01	1130.13	1404.52	1348.43	1310.92	630.088	845.438	787.076	956.409	365.346	636.412	567.82	565.411	139.611	281.03	229.118	222.537	94.5668	128.607	121.558	95.713	42.5329	40.1832	45.3801	36.8187	18.8124	23.7528	19.6737	20.0133	11.113	13.8319	12.7484	13.0507	2.94639	6.70986	5.25458	5.59981	3.54838	8.26463	4.18344
B0222.8	col-10	WBGene00000599	1180.31	772.662	326.395	1353.21	1821.25	1408.63	1685.67	1926.46	1230.29	1542.83	1449.03	1449.12	678.133	933.464	856.726	992.009	391.406	677.567	614.053	613.045	168.287	305.269	267.751	241.473	107.791	153.224	147.131	110.98	51.3867	47.389	52.6442	41.1503	25.2791	29.471	23.4607	26.3853	10.8147	17.874	16.2109	15.0381	3.25983	6.86411	7.68482	8.09703	3.91801	7.17479	5.43114
B0280.3	rpia-1	WBGene00015101	46.3796	34.9375	21.3504	36.8767	41.9997	43.9364	41.6214	46.7591	54.7658	49.8669	47.8384	52.6036	60.2859	49.0978	53.7095	66.1598	79.0401	66.7525	62.5932	61.2955	69.6773	74.5265	75.21	81.4891	83.2023	83.207	89.3997	95.0801	127.772	130.553	134.1	104.459	180.187	168.293	176.324	179.402	214.354	194.783	224.749	203.975	191.578	194.277	209.855	217.863	175.941	177.917	184.145
B0310.1		WBGene00015137	38.5722	36.6053	19.6094	39.2644	34.2034	43.7259	45.7239	44.8776	45.9613	49.3867	45.476	43.6627	39.3857	48.1871	45.6486	40.8748	30.9287	33.582	40.7567	33.9732	24.1388	33.2113	32.9994	28.0802	18.2522	23.62	21.9296	20.6455	11.8051	10.7664	13.3039	9.16303	5.43795	7.74165	7.66628	6.55144	1.79001	4.98957	3.38383	3.90859	0.501512	1.07975	0.788187	1.05942	0.739246	3.08788	1.02751
B0334.1	ttr-18	WBGene00007142	107.073	95.5952	36.4698	125.045	235.483	166.692	202.587	241.391	224.717	198.747	315.083	234.807	108.165	166.34	179.424	155.898	73.7421	81.3212	103.421	71.4515	50.0752	52.1686	64.5679	50.9004	35.0579	34.2797	48.9036	36.9405	16.4924	17.0397	22.7717	17.743	12.2721	12.0523	16.6257	12.8336	10.2926	10.3581	10.1515	11.9908	8.96453	8.48373	9.58961	11.2753	3.10484	5.35838	7.33937
B0361.7	pho-5	WBGene00015161	34.4826	32.304	18.1433	34.1353	29.5088	39.4445	36.1763	36.3063	36.6721	36.6598	41.9324	39.5829	47.7957	43.634	39.2179	53.9827	56.7027	52.8423	48.2252	51.5889	69.5061	65.6268	67.5191	73.4778	83.9599	84.1272	83.8648	94.8428	109.457	126.738	124.55	88.8814	136.978	139.35	141.595	137.132	143.35	149.245	155.42	137.198	134.468	141.755	132.744	131.369	93.219	112.072	95.4853
B0495.4	nhx-2	WBGene00003730	113.207	127.548	53.2385	132.738	116.526	134.897	113.228	153.657	163.894	151.522	161.43	181.161	163.038	176.206	164.389	181.726	128.87	146.839	149.37	149.194	73.358	103.324	89.8764	94.7605	39.5348	64.7251	66.3492	61.6993	24.8253	24.4151	21.3025	16.9932	13.5949	17.1548	19.2119	14.8978	13.4251	16.1056	17.5487	12.3882	13.7916	11.9543	15.1069	11.5023	15.9677	12.0791	16.4402
B0507.2		WBGene00015219	65.8051	60.2188	33.3543	64.91	67.3169	55.868	58.0313	58.8844	61.0663	56.9908	71.7575	63.107	66.8641	61.3912	69.0163	78.7247	84.3381	70.4564	66.6475	74.687	94.0729	81.0386	85.7626	91.9282	110.202	103.99	113.781	120.076	132.72	155.901	141.282	114.455	185.772	191.694	181.959	175.543	258.881	250.994	222.782	245.579	335.324	326.624	295.964	316.465	463.951	447.834	399.629
B0511.10	eif-3.E	WBGene00001228	127.799	114.03	51.9557	115.848	114.347	123.948	124.491	126.41	112.682	125.348	153.457	135.328	125.734	135.683	139.119	149.771	137.461	141.983	141.902	133.286	144.319	145.218	152.03	157.395	170.262	185.509	174.456	192.138	229.244	230.333	245.999	188.425	319.37	295.15	296.676	314.2	344.95	347.375	326.894	360.584	344.539	391.64	335.965	363.382	310.631	363.099	326.162
B0513.4		WBGene00007196	1.76596	1.22896	0.824693	1.8571	2.01196	1.75465	1.86476	2.36931	2.90792	3.12168	2.26395	3.29858	1.83189	1.89713	3.44176	2.63709	1.36029	1.56387	2.13386	1.8874	2.73916	2.60481	3.39831	3.39875	2.27291	1.3037	1.96175	3.55957	3.81928	5.0017	3.67285	3.33201	10.435	6.59799	6.5579	8.16687	25.2839	22.7373	20.9325	24.1803	41.0613	27.8421	38.1614	52.4415	35.7795	39.7792	49.5408
B0546.3		WBGene00015250	51.3057	49.6849	26.2986	56.332	58.9337	63.5183	51.9149	65.2955	58.1584	72.5191	55.5161	69.0965	73.9419	84.5362	78.1641	66.3925	85.9132	86.4243	82.4381	97.9649	112.391	115.914	103.559	112.483	123.564	134.742	125.762	123.794	140.445	171.414	165.85	114.871	169.164	200.491	167.734	196.005	212.042	221.183	199.331	213.184	255.395	249.499	228.246	256.835	270.195	269.191	274.052
BE10.2	agmo-1	WBGene00007210	174.83	158.009	108.493	186.86	41.7482	58.3947	91.0002	36.7244	14.2165	13.1271	19.2928	7.55201	10.4917	4.85666	12.4084	4.73124	4.79682	4.69161	5.90368	8.35848	6.76229	5.06491	7.69091	3.31783	3.51268	3.14423	3.01269	2.68945	3.03807	2.79756	1.46914	1.1662	1.32275	2.11136	1.66257	1.1667	0.895006	2.33689	1.10171	0.861215	1.06571	0.462749	0.525458	0.832405	0.517473	1.18066	1.39448
C01G10.8		WBGene00007235	98.15	90.1527	50.0314	91.2632	107.388	91.5927	77.3502	84.7378	86.1067	73.9599	91.5425	72.8291	89.0966	69.2074	76.8961	89.118	110.971	91.1159	82.2247	83.1354	123.861	100.068	105.884	116.367	156.28	129.757	123.941	143.569	180.114	172.177	172.216	134.946	214.064	208.057	206.712	194.21	242.398	248.594	244.029	224.446	281.16	277.187	271.136	280.899	326.377	316.599	297.391
C02F5.3		WBGene00015346	98.0571	100.599	42.5175	85.0728	104.874	109.28	89.956	94.9816	115.186	107.898	124.616	127.342	145.885	128.853	129.519	169.084	195.524	168.816	155.06	167.439	222.642	227.776	196.744	253.774	278.741	264.959	275.836	331.515	398.768	392.083	409.237	309.127	577.231	482.269	540.149	527.615	674.536	645.865	705.253	653	643.879	683.866	691.7	734.71	503.575	656.629	588.471
C03G6.13	tag-293	WBGene00015398	38.4793	46.6125	14.8445	42.0058	71.5085	58.7456	49.6772	64.6683	113.651	84.7658	102.075	91.7525	109.247	81.6525	88.7611	94.8575	114.193	86.342	90.689	71.811	92.3609	73.1518	84.7789	70.9692	85.6818	66.4889	84.075	70.4795	39.7553	33.3164	45.4617	25.0734	17.6366	11.7884	12.2845	11.667	4.02753	5.05273	2.59689	1.72243	0.814958	0.616998	0.459776	0.983751	1.10887	0.908201	1.02751
C04F12.3	ikb-1	WBGene00002069	58.4625	75.4052	39.0355	43.9514	43.6764	47.2352	41.9944	37.909	48.5461	41.0622	49.6101	43.4023	56.8719	45.1517	45.7392	48.631	64.3633	52.6777	54.2711	54.1953	70.5333	63.9626	63.6736	66.4375	75.6259	78.8357	66.0689	81.9493	91.7496	103.086	87.169	72.5545	144.767	125.45	133.282	147.183	197.274	201.667	188.157	195.496	234.457	226.053	209.723	230.122	278.4	271.824	258.493
C05D9.1	snx-1	WBGene00004927	49.7256	51.7039	26.7567	40.9446	39.8201	38.7426	35.6542	33.6582	40.1454	44.2639	31.6954	34.2878	41.4674	40.5986	39.2179	33.4289	43.5293	43.2945	42.5349	44.219	50.8456	44.5712	41.4057	47.3398	61.0242	54.4488	44.6298	51.3369	57.8968	62.3941	55.1744	45.232	74.0003	74.6013	65.4866	76.1044	109.042	98.2756	82.8645	97.3835	166.189	148.697	151.463	161.713	233.158	236.314	183.778
C05E11.1	lnp-1	WBGene00015492	17.0089	16.5031	9.80469	15.2105	19.3651	12.4931	16.7082	16.7246	15.3473	16.2488	20.1787	13.1943	20.4839	16.8465	20.56	19.623	20.6192	18.7664	23.4013	19.2335	27.3916	21.0556	23.341	28.8085	29.3412	31.0588	34.1905	31.2451	42.6197	43.1503	48.7265	32.9036	58.9357	50.4966	56.1578	51.2448	70.6309	59.4327	62.6402	63.5974	63.4413	77.9732	89.1308	77.7163	85.5308	102.627	109.21
C05E4.9	icl-1	WBGene00001564	421.971	454.275	234.305	413.779	618.846	575.806	486.329	441.389	331.503	387.489	454.858	281.334	134.228	274.249	321.08	136.663	108.465	101.569	129.81	76.4846	102.205	57.5953	89.7869	51.3859	70.3224	39.1111	63.1263	35.833	26.5614	17.0397	20.7312	11.4121	14.6972	12.4922	13.8547	12.2952	12.3063	18.5688	11.4893	8.5459	8.08689	8.25235	5.84572	7.18895	6.57929	10.6259	7.77974
C06A8.3		WBGene00015514	305.882	395.109	182.715	347.631	488.991	428.626	473.873	471.215	358.643	403.338	539.904	416.055	275.367	321.45	378.956	282.944	229.961	289.069	312.681	227.836	172.31	197.459	209.175	158.366	133.069	141.874	165.418	119.997	69.8755	76.3819	98.1876	67.14	40.9316	42.4031	46.09	43.6164	26.1043	26.7795	27.3854	24.3128	6.14353	8.7151	13.3335	7.49164	3.47446	4.81346	3.08254
C06E1.9		WBGene00015524	26.4893	26.5981	12.5537	23.258	31.9399	23.6527	25.8083	26.6199	31.9871	31.7772	38.5857	32.0309	42.8829	31.113	36.4102	39.5563	48.1114	34.4051	44.3843	42.6013	63.0006	49.1296	60.7224	54.9465	81.7559	60.2771	84.9157	68.9766	74.2156	75.1951	75.6607	57.4772	99.6468	89.0289	98.5532	92.3484	138.278	116.023	137.635	117.125	162.929	153.17	153.565	151.8	173.353	201.802	179.961
C06G1.1		WBGene00015545	134.213	135.887	95.4812	156.173	46.6105	68.7822	89.2101	47.8741	12.2779	14.0076	21.8521	8.15964	13.989	8.95446	14.1293	6.43759	8.16175	8.72474	10.3137	5.66219	6.5055	5.93318	9.30064	4.53167	4.95908	2.91416	4.90437	4.35059	1.64924	2.11937	2.61181	1.1662	1.10229	2.11136	2.03203	1.79492	1.93918	2.58952	1.80996	2.3849	1.44185	2.15949	0.985234	1.81616	1.40457	3.6328	1.76145
C07A12.7		WBGene00015561	77.1444	83.3056	44.4418	73.2228	66.3948	71.5195	62.2084	68.6404	65.832	68.6771	62.8001	67.7944	83.5177	84.6879	74.1789	75.6223	89.0633	92.6798	80.9444	96.4371	105.885	103.252	108.12	94.5177	106.964	117.333	113.922	105.047	83.0694	98.932	84.6388	71.9714	97.7362	96.9465	89.7786	100.246	123.884	117.918	104.977	110.765	207.877	189.264	172.613	179.648	448.575	337.215	328.437
C08B6.4		WBGene00007425	520.957	353.939	289.559	649.454	57.1733	164.797	256.74	101.044	14.378	20.8112	22.9348	8.76727	8.90966	6.75379	13.3142	7.44589	4.94001	3.45697	5.76142	4.58368	3.93754	5.20962	6.17062	3.15598	2.68617	2.30065	3.9235	2.29395	2.95126	1.35639	1.3059	1.4161	2.0576	2.2873	1.75493	0.987204	1.41709	3.0948	1.02302	2.3849	1.56723	2.39087	1.57637	2.42154	3.03091	3.45116	3.5229
C08F11.8	ugt-22	WBGene00007455	131.517	108.675	60.2026	150.425	117.867	145.004	160.593	173.03	101.858	125.748	137.018	135.068	44.9646	93.1112	91.5689	72.7525	13.1018	36.6275	33.715	24.3564	4.62233	10.6363	9.21121	7.36396	3.92593	4.52462	4.13369	4.58789	3.90608	2.79756	4.7339	2.66561	2.71898	3.25501	2.67858	3.41034	1.64084	2.96848	4.01338	1.65618	1.31647	1.07975	1.70774	1.1351	0.443548	2.63378	1.90824
C09B8.6	hsp-25	WBGene00002023	140.161	158.447	82.0112	163.248	152.993	163.744	171.11	163.343	167.69	175.375	207.398	179.165	127.483	159.511	170.639	158.07	106.604	139.925	149.939	122.142	80.6339	95.5821	108.478	89.5814	67.7052	69.2497	86.387	58.4561	41.3177	43.7437	47.2574	29.8215	29.4678	33.9577	32.6048	33.4752	22.6735	25.8952	24.7098	22.3916	17.8664	22.7518	22.0692	19.0696	9.6102	12.4424	14.3118
C14A11.2		WBGene00015748	39.0369	44.8569	26.2069	43.067	25.5687	29.8992	27.5984	23.6931	18.9015	21.9318	21.4584	23.0032	23.8146	23.0691	29.4361	26.1382	37.1574	31.1128	25.9619	30.468	34.1539	39.9404	34.5197	44.5075	39.1216	37.654	35.2414	49.9922	43.2273	50.6952	43.0132	38.8179	58.2008	61.2294	54.1258	70.3607	95.9894	90.886	80.3463	90.6263	121.868	132.963	121.381	140.449	152.137	148.218	141.65
C14A4.4	crn-3	WBGene00000796	85.6954	85.6758	38.8522	77.4676	85.3407	86.3989	79.0658	76.6543	92.3264	88.6078	87.5068	86.8915	106.833	97.892	83.0551	105.173	116.985	113.01	108.613	115.76	157.758	149.777	134.412	142.748	182.522	185.97	178.659	191.189	230.633	281.452	242.163	185.26	295.707	275.708	298.615	287.456	342.34	316.301	328.389	294.005	308.242	340.197	307.59	299.06	310.114	395.794	279.41
C14B1.5	dph-1	WBGene00007576	29.2777	29.7583	13.0118	23.9654	32.0237	33.8296	30.8804	36.5153	36.4298	41.0622	45.5744	36.0239	43.216	39.7639	38.5839	53.75	65.7236	54.9823	47.7984	59.4081	69.8485	78.1443	62.6899	88.2057	82.9956	96.7808	87.1577	108.053	128.206	136.996	143.894	109.04	166.739	162.487	158.867	156.158	189.667	182.909	188.471	167.738	177.661	192.426	172.81	178.513	127.964	189.178	134.017
C14F11.3	lite-1	WBGene00001803	11.2464	10.3583	3.84857	7.959	13.1616	14.1776	13.1279	15.6096	15.5089	17.2093	12.8947	16.9269	15.238	19.4266	20.56	16.7532	22.4806	22.388	20.2717	19.5031	23.5396	23.6604	22.4467	30.5078	31.2008	34.2031	36.4325	35.5957	44.4426	56.2056	50.3589	40.3173	62.463	60.5256	56.4349	64.7964	85.4731	77.1173	75.2312	80.358	114.219	95.4034	97.6695	99.6615	131.808	112.889	134.751
C15H11.9	rrbs-1	WBGene00007617	124.453	131.762	44.5334	115.848	133.544	147.531	137.097	148.988	139.742	160.086	173.045	151.04	168.118	167.858	165.657	198.014	201.967	213.015	203.712	213.006	221.7	249.845	239.581	258.467	295.685	303.61	306.944	325.029	388.699	409.716	423.357	310.71	528.731	503.999	497.939	511.371	609.35	545.253	637.812	596.093	607.269	679.469	713.375	632.249	653.937	756.259	684.764
C16A3.4		WBGene00015809	160.981	146.948	54.9796	145.473	183.508	192.801	142.02	181.043	211.228	216.597	240.865	215.449	280.529	246.475	228.877	326.999	391.478	358.208	297.104	345.484	436.125	455.987	410.122	535.303	601.77	593.262	558.188	693.879	915.76	927.689	870.058	735.958	1333.33	1198.99	1113.73	1169.66	1634.43	1485.25	1430.26	1487.32	1743.19	1722.66	1678.97	1762.05	2239.18	2199.93	2014.95
C16A3.6		WBGene00015811	214.61	211.117	81.0032	193.492	269.184	263.689	220.116	242.297	307.916	269.666	326.206	288.105	411.01	320.843	336.024	430.62	512.83	472.041	442.491	451.268	584.81	586.589	596.135	638.075	751.713	725.473	735.726	819.018	989.368	1042.56	1006.85	763.947	1391.6	1256.61	1314.81	1242.62	1619.74	1546.39	1669.96	1536.34	1718.24	1753.9	1907.87	1826.3	2156.09	2297.57	2173.63
C16C10.6	ccdc-55	WBGene00007627	35.598	41.0822	18.4182	32.5435	36.0477	33.6893	34.6845	30.8011	34.895	31.7772	32.0891	33.767	36.8044	33.9207	37.1348	40.0216	50.474	47.0807	44.8822	45.6571	52.472	51.7344	56.4298	57.0505	65.2256	66.4122	66.0689	69.5303	83.5902	84.9442	85.9447	66.5569	92.9596	90.4365	92.8266	90.733	109.265	112.107	129.372	104.803	115.285	140.213	148.836	124.861	106.969	160.025	117.283
C16C10.8		WBGene00007628	54.2799	43.1012	17.4102	46.7812	47.1135	46.2525	52.7354	51.0796	57.6737	52.5884	66.0484	62.5862	62.7007	55.0927	67.9294	86.0155	86.3427	70.621	76.1788	74.5073	95.0145	97.2463	97.0307	115.639	121.566	120.631	123.941	162.712	211.015	216.006	224.289	176.763	341.121	286.617	326.232	313.751	437.658	415.208	472.477	432.462	409.736	431.359	491.172	514.653	439.26	494.243	497.169
C16H3.2	lec-9	WBGene00002272	320.475	333.574	139.098	336.4	420.752	536.572	506.991	628.704	475.122	591.599	707.338	659.108	396.355	587.807	553.851	432.947	296.902	451.793	450.244	367.683	151.766	265.763	227.061	207.324	73.7662	128.223	128.284	91.1251	29.9466	32.5535	36.6469	31.4042	24.7647	24.2806	27.5247	23.0647	9.39757	13.3897	15.66	10.1358	5.57933	4.47324	7.55346	4.61606	3.62231	5.08592	6.16507
C17E4.10		WBGene00007647	98.9865	98.1409	56.5373	94.1815	102.275	95.5933	102.263	95.6785	93.2957	87.8874	110.343	89.8428	97.5067	87.951	87.7648	103.932	106.532	99.2645	102.923	103.447	114.017	104.192	113.754	120.494	117.158	106.29	123.31	132.97	120.221	108.766	119.082	99.4605	133.891	134.247	143.258	144.401	213.608	192.256	214.755	204.77	402.903	334.182	405.982	402.732	722.909	556.909	715.809
C18A11.7	dim-1	WBGene00001000	696.623	757.388	471.816	896.448	722.295	760.114	971.241	855.601	522.698	704.7	807.74	646.434	295.851	448.785	491.9	309.935	237.621	291.291	318.87	245.631	181.811	186.244	266.41	158.123	161.996	132.671	197.226	125.534	89.2323	72.8214	89.0463	58.9766	50.1908	64.1325	56.0654	58.6937	31.0269	46.9272	51.8591	39.5496	17.8664	22.5976	26.2729	18.0102	6.13575	12.8056	11.5228
C18F10.7		WBGene00015978	45.2643	48.1926	23.4579	47.9309	46.0236	44.7786	46.9173	42.6476	48.3038	46.8253	51.1851	46.2669	51.7926	42.6475	45.558	51.3456	55.5572	52.6777	48.083	44.6684	59.8334	56.5823	66.1776	58.1834	72.3887	64.9551	64.8078	70.4004	77.2537	77.6536	79.4152	52.3126	91.7103	86.3897	86.4534	84.8995	113.74	112.423	101.2	102.882	122.871	134.351	130.248	123.877	172.836	171.468	153.687
C18H9.5		WBGene00016003	1.39418	1.75565	0.916326	1.94553	2.76645	1.89502	2.46148	2.50869	3.6349	2.80151	3.74045	3.8194	2.0817	0.834738	1.72088	2.4044	3.93769	1.97541	1.92047	2.33678	3.08155	2.82188	3.6666	2.02307	3.65043	2.53072	6.23556	4.9834	7.55176	5.3408	5.55009	5.16462	10.5085	6.94989	13.7624	9.33356	38.709	15.6003	16.5257	23.2528	101.494	42.9585	65.3538	78.1704	209.429	132.779	182.897
C23F12.4		WBGene00016009	21.0985	18.171	12.9202	18.0404	16.6825	17.5465	17.305	17.4214	17.7706	13.047	18.8007	13.9756	15.6544	18.3642	18.4768	22.5703	20.9771	22.0588	18.8491	21.4804	23.7964	26.5546	26.3816	29.9414	29.0657	28.9116	32.4389	38.3643	44.3558	46.8804	53.6236	37.735	62.463	61.9332	60.4066	61.2066	61.0842	78.0015	67.3618	74.6607	69.0833	82.215	67.39	79.1541	57.5873	86.2791	68.6232
C24A3.6	twk-18	WBGene00006672	154.103	162.134	89.4334	159.357	165.652	172.166	175.138	182.925	178.918	196.586	203.264	206.682	177.694	203.828	190.746	197.238	166.528	184.619	199.943	177.685	145.004	156.795	163.834	133.118	119.431	130.217	135.151	119.048	81.0729	78.3318	103.085	64.8909	41.3725	59.5579	67.8881	52.4115	10.9638	27.9795	27.5428	20.4042	5.32857	5.86148	6.83095	6.12952	3.99193	7.17479	6.75222
C24G6.8		WBGene00016062	81.9776	74.4396	36.5614	67.563	69.4127	66.8872	75.8584	80.8354	72.1325	68.9972	79.4353	75.3464	70.5279	79.5277	67.5671	71.3564	82.9778	83.6258	75.1118	72.7996	81.8323	85.3799	75.1205	86.4254	108.204	98.8514	94.7245	106.154	121.436	135.639	124.795	91.8802	166.372	155.713	153.418	170.517	224.05	185.498	180.759	193.575	213.456	249.807	214.453	234.511	244.173	262.561	218.64
C24H12.4		WBGene00016073	124.453	112.537	45.0832	100.637	146.035	138.477	116.585	134.354	158.643	154.483	156.114	144.877	183.439	176.281	147.362	211.355	217.432	214.991	194.11	206.985	244.213	264.244	212.484	263.646	307.463	312.505	274.645	321.232	395.383	421.33	414.706	324.121	615.003	538.396	506.898	525.82	702.505	613.023	653.63	626.368	643.002	671.757	678.498	632.022	592.432	694.32	545.903
C25G4.2		WBGene00007730	49.5397	50.3872	20.8006	45.3663	61.1134	57.0612	48.0362	56.097	75.4443	63.4743	70.4779	67.7076	89.7627	74.4434	67.7483	80.1209	109.897	107.495	97.0906	95.5383	140.981	139.864	116.347	141.048	172.879	167.104	147.692	185.256	270.475	271.279	258.895	204.335	394.399	319.167	315.888	355.932	503.59	441.861	434.389	455.45	529.911	493.599	483.815	587.678	503.796	508.411	511.041
C26B2.6	elpc-4	WBGene00016128	29.4636	24.7547	13.3784	21.224	25.4849	32.3557	25.6591	29.268	31.3409	31.1368	31.4985	33.1594	41.967	36.1214	38.4028	47.7002	62.645	52.9246	53.631	49.2521	69.5917	73.0794	65.3728	67.1658	82.3069	78.6824	75.7375	90.4922	98.2597	106.816	107.166	76.0531	114.27	110.23	119.52	116.311	120.155	120.381	117.175	105.068	118.482	116.381	120.067	101.024	123.676	124.968	117.503
C27F2.4		WBGene00016166	51.4916	51.8795	24.0077	43.5976	55.1613	56.219	44.6796	56.1667	58.1584	54.9096	65.95	63.6278	60.9521	66.3996	61.1365	78.0267	83.9085	73.0903	70.773	79.81	98.952	91.8196	78.8766	107.061	108.342	109.281	99.0684	133.524	155.462	159.037	156.79	125.284	200.616	185.272	183.159	171.594	210.849	198.951	200.197	186.022	182.488	193.198	176.685	192.815	161.673	192.72	149.43
C28H8.3		WBGene00016194	366.018	400.64	185.098	325.611	373.387	488.494	376.98	460.901	475.364	546.135	421.194	533.154	686.377	672.95	597.688	576.979	689.739	719.297	739.026	794.055	997.395	894.101	912.625	818.452	1055.66	1152.93	1107.83	1091.44	1352.81	1432.61	1505.95	913.72	1600.45	1598.91	1686.12	1607.8	1938.43	1626.41	1691.68	1580.06	1831.02	1625.64	1705.11	1505.44	1579.25	1766.27	1495.1
C29F4.1	col-125	WBGene00000699	327.446	166.26	86.9593	373.542	333.147	296.676	401.669	337.976	65.3474	142.957	141.153	85.2422	18.4855	33.7689	34.327	29.6284	11.5267	11.194	9.95801	12.2231	7.78947	7.45265	8.49578	6.7975	5.71671	2.83747	4.34387	2.84766	2.60406	3.30621	1.46914	1.4161	1.46972	2.02338	1.20074	0.897458	1.93918	3.28427	1.49518	1.32495	0.626891	2.23662	0.459776	1.28644	0.443548	3.45116	0.880725
C29F7.2		WBGene00007811	21.3774	25.6325	10.5377	32.0129	35.0417	39.8656	32.0739	44.5292	39.9031	42.9032	37.5029	47.3085	43.2993	49.3254	44.0183	53.9051	65.294	62.884	55.5515	70.7325	85.8554	84.5116	83.974	104.552	107.447	116.797	108.387	143.016	149.473	171.245	156.219	107.707	165.931	163.102	153.141	156.158	223.304	197.309	183.278	177.808	247.935	213.559	220.364	218.695	248.756	255.749	251.814
C30G4.3	gcy-11	WBGene00001537	19.3326	17.9954	7.8804	16.9792	27.916	27.7936	19.3935	26.1321	25.4443	36.1795	26.0847	28.9928	38.3032	38.7774	32.2438	38.548	38.3029	37.5329	38.1961	44.1292	42.7993	46.2354	34.6985	39.0857	41.1879	41.8719	41.0566	46.4326	49.1299	57.3076	52.0729	42.5664	72.9714	69.3229	64.563	77.0916	96.7353	87.4754	79.0085	92.68	138.041	116.844	118.228	112.98	114.583	108.621	96.0724
C32D5.11		WBGene00016318	64.8757	91.2938	50.0314	74.284	81.8198	86.5393	75.7838	75.818	69.79	85.4861	75.8917	78.8186	86.8484	92.1247	82.0588	70.5808	84.2665	93.8321	84.9987	94.5497	106.656	103.397	111.071	110.864	116.469	122.548	108.737	110.109	124.908	136.318	124.387	104.708	162.845	173.659	146.952	170.068	228.525	211.204	190.99	198.808	280.345	280.503	279.609	272.726	377.459	378.811	339.519
C32F10.1	obr-4	WBGene00016331	79.0963	75.5808	37.661	79.59	96.2389	94.0492	90.2543	84.8075	81.5833	87.3271	93.2159	84.8082	88.9301	86.2815	77.349	88.6526	100.375	100.417	86.0656	92.6623	109.566	98.9105	95.2421	102.124	106.413	105.14	107.196	115.251	90.708	114.446	105.778	76.303	129.335	105.304	112.131	111.913	173.78	143.498	137.321	156.675	286.614	241.092	247.425	254.867	571.438	443.474	495.481
C32F10.4		WBGene00016332	105.214	92.7862	43.2506	97.3651	105.46	148.935	93.4617	131.358	147.738	159.366	143.22	156.682	205.255	208.001	175.711	223.92	303.631	286.6	243.402	284.997	382.283	384.571	340.994	428.728	463.467	516.267	433.336	568.503	747.104	852.494	735.55	614.256	1230.37	1167.32	1044.46	1209.14	1798.44	1623.32	1530.83	1595.1	2009.37	2126.64	1948.14	2086.46	1732.94	2104.48	1670.74
C34C12.4		WBGene00007923	44.4277	45.4714	22.2667	51.645	54.4906	53.9028	52.5862	53.867	42.4879	43.8637	51.8741	43.7495	45.9639	44.5446	47.0072	50.8802	44.818	53.3362	47.8696	49.6116	49.3904	51.5897	56.251	53.8136	53.6544	55.139	57.7315	55.8457	45.9182	60.8682	51.4199	40.3173	49.2355	45.3942	53.6639	48.5525	65.4846	75.3488	59.4137	69.3609	150.454	115.302	116.849	129.023	365.705	375.178	288.951
C34C6.7		WBGene00007919	16.7301	15.8009	9.71305	18.8363	18.2753	21.5471	13.5009	17.4214	19.2246	17.8496	20.8678	24.1317	32.641	20.6408	22.0091	23.5011	40.0928	34.1582	33.3593	34.3327	49.048	43.92	46.5926	51.4668	63.0216	62.4244	59.3429	76.4913	109.544	109.105	105.778	80.8012	150.499	154.657	161.731	153.465	158.565	193.014	202.243	174.098	206.623	211.476	285.849	224.144	171.727	169.924	230.236
C34E11.1	rsd-3	WBGene00004682	78.1668	96.6486	51.6808	80.209	70.5025	88.2939	75.933	73.379	77.7868	83.4851	83.3726	74.9124	83.934	76.3406	84.9571	78.2594	95.9364	100.417	94.3166	100.931	127.97	125.248	140.046	123.569	140.576	151.306	165.277	137.716	187.405	204.561	206.986	139.528	234.714	249.052	244.951	249.134	258.508	241.521	220.028	230.739	201.42	260.99	249.987	213.777	153.541	232.863	197.723
C34E7.4		WBGene00007934	139.975	118.682	74.4057	151.133	214.525	171.464	252.041	187.594	79.9678	111.82	136.034	71.3534	58.8704	55.0927	61.8611	53.2071	50.7604	53.4185	58.7522	48.9825	43.9121	46.3077	57.1453	36.7389	32.3029	32.5926	37.5535	33.3809	22.9157	24.3303	21.8739	15.3272	14.6237	15.8352	20.7821	17.9492	12.3809	12.1897	15.5027	9.93709	9.46605	10.0262	11.4944	9.76183	10.4234	11.3525	10.6421
C35B1.5		WBGene00016435	151.5	134.658	48.1987	148.303	162.131	133.143	146.421	147.734	144.588	152.722	202.87	145.398	60.2859	103.052	111.223	99.4336	43.3145	51.8546	48.4386	39.3657	34.9242	29.3041	29.3328	32.7737	24.9331	23.0832	22.9805	27.1319	17.1	12.3771	15.6708	12.1618	12.5661	11.6125	13.4853	10.7695	13.3505	10.1686	14.1649	11.4608	10.4691	9.17785	9.52393	12.1077	9.68413	11.8066	9.61458
C36E8.1		WBGene00007980	272.98	266.771	140.656	230.899	316.633	282.709	269.271	263.83	324.879	290.397	314.493	280.726	391.775	320.691	329.684	308.849	467.081	363.805	387.651	377.749	581.728	466.478	567.071	502.53	722.096	583.446	693.198	649.108	864.547	869.194	920.825	600.761	1225.89	1172.77	1270.11	1176.93	1748.47	1567.42	1668.78	1520.38	2020.53	1845.83	2031.95	1819.86	2041.8	2084.05	2110.8
C37H5.6	adss-1	WBGene00016509	508.317	501.151	186.381	488.152	639.553	734.777	535.037	706.125	786.107	841.014	679.777	828.898	1073.99	1007.3	851.02	1006.44	1159.25	1223.52	1103.06	1217.91	1419.48	1441.11	1317.65	1428.04	1704.61	1748.96	1506.27	1723.55	2282.54	2429.81	2188.12	1759.8	3206.7	3070.53	2657.24	3085.82	4164.99	3530.34	3316	3689.05	4579.31	4375.44	4251.61	4606.38	5544.64	4826.91	4764.13
C41C4.5	unc-105	WBGene00006832	93.8745	83.4812	60.7524	108.773	53.82	61.0618	76.4551	61.3931	28.5945	41.4624	41.6371	34.1142	24.1477	29.5952	30.1607	25.5952	20.5476	23.6227	21.0541	21.031	21.1429	23.0815	18.959	17.1556	19.5608	17.2549	19.2672	18.5098	12.9335	12.038	15.9973	10.1626	8.59784	14.5156	13.8547	11.2182	7.60755	10.0423	7.16113	8.14842	3.69865	4.01049	4.0723	3.85933	3.54838	4.541	3.15593
C41D11.8	cps-6	WBGene00000787	43.1265	43.1012	15.6692	37.8495	44.0955	47.2352	46.8427	47.456	53.0695	53.2287	61.8158	54.8605	68.7792	64.8819	65.3028	91.9102	89.2065	84.4489	82.8649	76.2149	99.7224	102.601	88.6244	106.656	112.268	115.646	124.011	144.519	172.302	189.217	186.499	143.943	258.009	224.156	240.518	233.429	287.67	272.847	324.454	280.094	265.049	277.495	294.782	292.552	209.281	256.294	223.044
C43C3.1	ifp-1	WBGene00002067	203.364	227.093	140.289	249.205	193.065	241.72	258.381	276.583	194.588	233.246	211.631	250.865	123.486	195.784	171.907	136.663	98.6569	123.216	139.839	107.132	75.498	77.4208	84.6	68.7034	38.7083	45.5529	52.0564	38.7598	28.2106	22.1262	27.6688	17.8263	24.0299	26.216	28.2636	23.0647	11.4113	19.3899	20.303	19.013	8.14958	12.4942	12.4796	7.11327	1.84812	5.72166	4.55041
C44C8.6	mak-2	WBGene00007007	115.159	109.114	57.1787	97.9841	130.107	123.668	106.963	112.473	131.26	111.5	113.099	116.492	159.708	138.642	128.794	135.655	198.245	169.062	154.065	176.786	249.092	231.901	218.028	247.785	310.149	275.235	277.938	306.914	419.166	426.671	402.218	312.043	561.064	524.145	501.356	557.59	647.835	587.443	555.105	614.377	633.41	668.826	613.538	638.152	589.327	720.567	557.279
C45E1.4		WBGene00016663	16.1724	11.8506	6.78081	15.299	23.8921	22.8806	21.4074	20.4876	22.8595	24.093	29.9236	25.6942	18.9851	21.3238	26.3566	26.0606	21.0487	24.528	25.2507	24.6261	25.3372	27.4952	29.2434	33.6638	27.4815	35.9669	34.5408	36.3867	52.8623	60.0204	57.4597	44.399	91.8573	80.4075	75.6468	87.2329	170.35	127.96	132.756	145.148	251.885	194.2	211.365	215.744	247.721	226.869	261.062
C47D12.5		WBGene00008139	4.27547	2.98461	2.29081	3.09517	2.26346	3.15837	1.93935	3.83271	4.36188	4.88264	4.13418	2.34373	5.32914	5.53962	4.89092	5.73954	9.66523	5.92624	4.33885	7.10021	13.9526	9.40626	9.74779	13.0286	17.5634	13.4205	14.573	18.9053	32.2903	25.6019	19.8334	22.1579	47.8393	34.1336	29.7415	38.0522	93.3044	53.3695	47.6884	56.1115	122.244	86.8425	87.4231	123.045	181.633	170.742	139.448
C47D2.1		WBGene00016738	9.4804	9.21717	4.58163	10.9657	10.5628	12.2825	14.9181	13.0312	13.6511	13.9275	17.9148	14.8436	14.4886	14.9494	16.3031	19.9333	20.5476	20.4126	16.9997	19.1436	18.3181	18.4507	25.6662	29.0512	24.9331	26.4575	29.6364	26.3408	36.1964	37.7247	38.2793	33.9032	52.1015	48.2973	49.4152	54.5654	67.4984	57.6643	68.9357	70.7521	82.06	75.6594	82.6939	81.727	111.257	91.0925	114.201
C47E8.5	daf-21	WBGene00000915	1069.7	1090.35	567.481	969.317	1249.34	1037.84	889.192	926.541	1015.59	874.472	918.575	832.891	1085.56	822.444	837.615	829.751	1150.52	903.175	828.649	903.524	1372.49	1029.48	1122.87	1028.77	1832.52	1245.04	1378.55	1278.76	2269.17	2172.69	2018.11	1560.21	4059.43	3803.7	3269.62	3581.48	6324.64	5966.14	5304.03	5879.12	8039.81	8390.72	7943.15	8079.85	11649.1	9796.94	9337.37
C49F8.3		WBGene00008215	211.357	191.278	138.64	247.79	35.4608	49.5513	71.1592	40.5571	20.517	14.5679	25.5925	13.4547	12.2404	11.7622	11.5933	15.8225	13.6029	13.1694	14.7236	12.8523	7.61828	12.5899	11.1787	11.2483	8.54063	7.51547	9.31831	9.8877	7.29136	8.22314	7.18247	4.33161	4.18869	5.10245	3.78696	4.39754	3.28169	5.81064	3.22644	3.57735	1.56723	5.16736	1.51069	2.72423	1.99597	5.81249	1.61466
C50D2.1		WBGene00016805	144.344	174.424	122.696	166.166	21.2933	20.5645	30.5075	14.3553	8.80453	7.44402	8.16992	5.5555	8.32679	4.85666	7.87981	5.42929	7.08783	2.96312	6.25932	5.66219	8.38866	4.41371	9.03235	7.04027	7.71412	5.67495	6.23556	6.40723	9.1142	7.03629	7.10085	6.08092	7.12813	8.53341	6.83499	6.64119	9.32298	6.18959	6.53158	5.69727	6.45697	6.40136	6.10845	6.05385	3.62231	4.0869	3.66969
C53A5.17		WBGene00194707	19.5185	17.8199	14.4779	20.1628	20.5388	19.6521	19.3189	18.6061	23.8288	23.5327	22.6395	22.3088	29.6434	21.172	25.4509	37.0743	28.065	28.6435	26.1042	30.7376	39.6322	35.8161	31.5685	43.7792	47.9377	42.4087	41.3369	62.8858	94.0932	87.9961	87.169	76.0531	149.617	126.681	131.897	136.862	204.285	200.972	214.834	199.537	213.707	234.305	219.05	238.673	199.449	256.658	193.906
C53D5.6	imb-3	WBGene00002077	311.087	280.904	144.596	274.32	290.226	316.328	301.345	318.951	305.089	345.947	290.967	307.723	352.223	332.833	326.695	273.481	329.906	329.318	344.832	367.953	453.929	386.887	378.375	330.407	507.961	483.828	419.744	409.193	595.027	591.557	551.744	373.602	923.129	921.256	787.779	819.289	1520.39	1178.42	1094.16	1200.8	1768.4	1663.58	1511.41	1527.46	1882.42	1904.59	1542
C53H9.2		WBGene00016907	175.109	165.47	63.3181	147.684	171.101	221.156	177.078	193.029	216.236	229.884	194.11	221.178	298.432	259.528	223.986	289.536	350.311	370.472	295.042	360.223	392.47	442.384	342.246	426.301	463.949	508.214	406.993	519.46	611.78	599.102	560.069	448.572	872.571	739.767	698.832	795.327	1202.52	913.281	975.015	981.122	1121.26	1069.72	1031.08	1081.97	1010.33	994.389	855.478
C54E10.5	nhr-170	WBGene00008309	10.5957	10.095	6.68918	9.2855	6.87421	4.70246	8.57789	7.52606	6.38127	5.68307	9.44955	7.89922	10.3252	8.80269	7.51752	8.37662	10.0232	8.97167	10.2425	8.17872	14.4662	9.40626	13.2355	15.9418	13.362	13.8039	18.7767	14.1592	17.1868	16.3615	17.2216	13.1614	20.0616	18.8263	18.2882	19.3851	35.3527	27.79	37.6156	30.1425	63.3786	52.5991	48.999	58.2683	82.6478	80.3758	78.7515
D1037.4	rab-8	WBGene00004272	64.5968	62.15	32.9877	54.0327	64.802	70.3965	67.1313	61.5325	72.3749	71.7187	81.1086	72.6555	78.022	75.6576	89.4857	78.8023	97.225	99.1822	100.576	95.718	124.289	115.986	131.729	132.713	153.249	156.675	166.258	158.994	216.657	241.014	237.919	170.182	280.422	277.292	270.721	276.686	380.601	346.87	340.744	347.666	514.05	444.933	473.832	471.444	713.964	599.957	673.021
D1046.5	tpra-1	WBGene00008366	46.9373	48.8071	27.3065	51.2029	66.1433	84.7145	65.3412	78.3267	57.8353	75.3207	68.5092	73.6104	78.4383	79.4519	81.0625	73.6833	94.1465	96.6306	92.7517	103.088	120.951	109.547	117.331	128.262	118.467	125.692	126.673	158.599	134.977	141.489	154.015	116.454	193.268	195.389	191.749	218.98	342.191	306.764	306.118	321.763	553.231	443.622	549.76	540.987	1013.95	677.155	1041.82
D2096.7		WBGene00017074	10.4098	11.5873	5.31469	9.90453	10.3951	11.1596	13.7246	9.68631	13.8126	11.6063	16.2414	13.8019	18.652	12.8246	13.6765	19.9333	18.5429	18.931	15.0793	18.3347	23.3684	21.8515	20.4793	28.1611	34.3003	27.9146	27.8849	37.336	42.7065	44.5067	43.5029	33.4867	50.2643	53.8396	55.6036	57.3475	75.8518	80.5911	66.9683	78.8343	90.8364	106.972	88.0799	98.8291	135.43	144.404	118.898
D2096.8	nap-1	WBGene00017075	391.206	346.829	147.437	330.033	418.321	473.545	415.99	500.134	488.046	511.076	572.879	563.189	603.942	549.637	508.384	666.407	715.728	690.572	652.534	713.257	793.157	831.007	780.807	950.599	976.869	953.698	943.181	1084.72	1224.77	1233.89	1315.37	990.606	1623.08	1395.26	1491.32	1522.72	1817.91	1661.53	1858.12	1825.91	1854.66	1944.47	2008.63	2108.33	2097.17	2070.7	2064.64
DY3.6	mfb-1	WBGene00008439	115.717	126.495	99.3297	135.745	101.688	99.4535	132.845	101.044	66.8013	79.5629	103.847	78.2978	63.0338	71.0286	81.9682	66.7027	69.5181	72.1849	82.2247	82.686	85.1706	88.1294	91.665	102.61	81.6181	107.057	97.1767	127.433	110.586	128.942	107.329	96.0452	200.249	185.712	182.605	206.146	436.539	354.702	351.446	400.597	699.986	553.062	665.624	637.546	1061.78	787.864	1139.88
E02H1.1		WBGene00008455	37.271	38.0098	17.1353	33.3394	44.9338	42.2519	41.8452	43.2748	46.2844	53.0686	58.7644	55.8154	56.2058	60.86	54.4341	76.0101	74.4581	68.481	77.3168	62.374	81.4899	85.597	84.5106	92.8183	95.1867	100.999	114.692	129.094	140.185	138.522	153.525	111.289	187.536	175.419	204.219	179.492	248.215	229.394	247.334	214.972	224.239	229.678	253.993	248.435	187.547	241.4	220.989
EGAP2.3	pho-1	WBGene00004020	82.2564	75.5808	37.4777	108.331	86.5982	105.068	98.683	129.476	94.7497	101.095	108.178	118.749	67.3637	95.0842	70.9183	90.1263	39.3053	55.147	51.1415	50.8699	13.6958	24.9628	22.2679	23.1439	7.71412	8.97255	8.26737	8.22657	3.64568	2.62801	3.83609	3.49861	2.93943	2.55122	3.97169	2.87186	1.41709	2.779	2.91167	1.72243	1.44185	1.00262	1.1166	1.81616	1.03495	2.54296	1.39448
F01F1.8	cct-6	WBGene00000381	262.942	233.326	131.309	256.368	253.843	238.281	226.829	223.97	217.771	204.27	216.158	186.543	180.525	182.2	167.469	164.973	168.676	142.065	152.144	141.375	196.534	156.578	162.761	154.886	242.306	186.276	190.92	201.393	283.408	269.922	254.978	189.092	391.312	368.256	349.416	373.522	501.8	484.241	444.147	450.548	505.901	543.884	486.18	497.021	535.732	562.903	496.729
F07A11.2	gfat-1	WBGene00008546	72.3113	109.201	62.86	67.2977	62.7062	53.9028	54.6747	43.2748	49.5154	46.0248	48.1336	40.1906	45.0479	39.0809	44.1088	30.7143	54.0537	40.8252	47.2294	46.1064	77.5524	57.5953	62.511	56.7268	89.8144	77.3787	72.1644	66.0498	99.1277	107.07	106.268	71.6382	137.272	140.317	118.412	132.016	228.003	198.951	160.456	187.811	399.392	384.93	337.541	340.756	503.057	585.426	444.252
F07G11.9	lmd-4	WBGene00017233	4.55431	2.10678	1.64939	1.68023	3.26944	3.5093	2.68525	1.25434	3.06947	4.56246	2.75612	1.73609	3.24745	4.0978	3.89462	3.18001	3.93769	4.36237	2.9874	4.67356	12.4974	7.3803	5.00804	8.49688	19.4919	14.8009	26.5537	21.1992	36.6304	79.4338	68.7231	44.3157	95.7521	104.248	115.179	127.888	174.004	166.993	178.477	193.707	193.96	193.429	221.612	189.94	119.758	205.344	156.622
F08F8.7		WBGene00017272	34.9473	31.9528	15.9441	32.8972	37.4728	39.9358	29.314	38.3271	48.3845	38.821	40.0622	44.1836	57.4548	46.7453	44.6523	65.2291	80.6868	71.7734	62.3798	64.1715	98.096	98.2593	82.3643	104.795	117.296	119.634	104.253	150.293	189.315	201.764	189.029	154.605	262.491	227.059	241.257	246.083	303.183	285.416	261.42	305.003	312.38	306.88	253.731	339.999	266.424	329.223	253.869
F08F8.9		WBGene00017274	89.2273	102.179	52.7804	94.1815	100.933	112.368	95.8486	109.267	102.908	115.742	103.256	115.884	133.229	137.201	125.534	125.804	151.422	157.375	148.445	157.733	193.624	182.337	173.761	179.244	196.917	223.7	208.856	202.342	225.077	233.808	228.778	153.272	257.788	265.503	241.626	258.199	309.896	273.479	273.225	281.087	310.687	335.03	327.886	306.93	292.816	384.623	302.749
F08G5.4	col-130	WBGene00000704	169.346	88.8359	44.0753	200.213	359.303	217.998	346.025	289.196	46.042	106.137	150.996	60.7633	12.5734	18.8195	21.2846	15.6674	8.01856	2.88081	6.75722	8.17872	5.9919	4.41371	5.72347	4.53167	4.68357	2.83747	2.87256	3.08496	1.82284	1.44117	0.652951	1.83261	1.46972	2.19933	1.10838	1.07695	1.26793	4.04218	1.65257	1.72243	0.564201	1.92812	0.788187	1.21077	1.03495	1.27148	1.02751
F08H9.3		WBGene00008591	1.8589	1.40452	0.733061	2.1224	2.51495	1.82483	3.28198	2.99649	1.45396	2.72147	3.24828	2.17012	2.66457	2.42833	2.71718	2.4044	5.08319	4.03314	2.27612	3.50517	9.33025	6.2226	4.91861	10.7627	12.7421	12.1935	13.0316	16.0576	21.7005	27.0431	23.2614	17.5764	36.5225	28.5033	39.3474	40.1164	53.402	61.9591	71.69	77.5756	100.052	81.1353	129.46	110.558	146.814	90.2752	192.365
F09B12.1	mlt-9	WBGene00008605	223.068	368.248	239.253	261.144	33.4489	36.7774	41.8452	23.3447	12.2779	10.0054	15.0602	6.07633	9.90887	4.47723	8.51382	5.04149	7.87537	2.14003	4.05433	4.85331	7.10469	3.90722	7.86977	3.80337	3.09942	2.07059	4.76425	2.84766	1.30203	1.10207	1.3059	1.5827	1.5432	0.791759	1.29311	0.897458	1.41709	4.04218	0.62955	1.78868	0.877647	1.07975	0.788187	1.51346	2.14381	2.81542	1.1743
F09D12.1	grd-10	WBGene00001699	162.933	126.758	41.7845	169.615	314.369	219.261	262.782	292.61	300.97	253.017	383.79	310.5	153.962	214.603	253.422	222.601	77.0355	131.283	141.333	97.9649	26.6212	40.0851	45.2512	26.4617	18.3899	17.3316	25.8531	15.8994	8.50658	7.29062	13.5487	5.66442	3.74778	3.16704	3.50986	3.32059	2.08835	4.35798	4.48554	2.5174	0.68958	1.46537	1.77342	1.21077	0.887096	1.27148	1.46787
F09F7.7		WBGene00017304	73.5196	68.4704	31.2467	62.8761	88.6102	83.5213	65.2666	87.3162	100.727	93.5705	116.84	99.4781	136.309	105.481	110.227	163.422	193.877	157.704	145.956	150.003	218.79	213.377	203.362	283.31	280.739	267.873	280.881	326.848	406.059	412.683	424.092	347.945	631.758	503.559	542.089	525.013	753.819	666.834	833.13	734.947	857.524	794.925	857.482	903.462	931.377	895.214	919.77
F09G2.2		WBGene00017311	85.4165	90.1527	52.5971	96.2154	79.9755	90.189	104.874	90.3127	94.7497	90.4488	116.84	93.4886	95.0919	96.4502	95.1012	115.023	124.288	105.108	115.3	122.321	144.234	129.3	152.835	151.811	184.657	177.917	188.398	194.353	209.974	241.608	259.385	194.756	260.066	264.799	261.3	268.789	301.02	288.006	318.709	316.927	345.981	355.391	408.872	339.243	367.627	410.053	430.161
F09G8.4	ncr-2	WBGene00003562	5.39081	3.95021	1.74102	3.36047	4.35925	5.33413	4.55001	4.80831	6.05816	6.56354	2.85455	4.68745	7.66064	7.36087	5.43435	6.8254	9.59364	10.5355	7.18399	9.25724	14.2094	10.4192	9.39007	12.3812	14.5328	15.3377	12.1208	17.9561	27.603	26.0258	18.201	17.9096	32.7747	31.7583	25.4927	36.1675	64.888	45.7272	35.963	46.2406	78.6748	61.4685	60.0993	67.0464	84.2741	79.3767	67.2287
F10C1.2	ifb-1	WBGene00002053	494.933	502.467	260.328	567.83	601.325	525.061	592.77	573.444	491.277	562.304	522.088	506.071	350.058	456.753	443.262	363.53	234.257	316.807	330.108	261.539	181.726	192.177	233.5	170.18	162.134	154.834	190.85	137.32	107.461	98.0842	110.022	66.9734	78.2624	88.941	91.0717	94.2331	74.4347	85.4543	71.2178	67.9697	58.0501	68.1783	67.9154	57.9656	16.2634	30.5155	27.6694
F10E7.5		WBGene00017347	84.1153	72.5962	31.5216	70.0392	86.3467	76.9238	89.6576	91.1489	93.9419	85.8864	127.471	92.5338	99.9214	81.6525	94.2861	112.386	115.768	106.343	102.496	102.009	125.231	117.506	127.168	151.406	162.685	148.085	159.462	194.906	227.334	224.822	256.039	192.757	333.258	282.218	331.405	325.508	382.168	371.881	451.387	402.121	365.979	376.061	431.532	435.726	334.435	379.083	372.84
F10G7.1	tag-151	WBGene00006497	226.042	233.94	95.1146	183.941	250.825	275.55	217.505	252.611	274.314	310.328	255.925	277.08	359.634	350.969	297.531	333.514	416.392	418.458	362.756	407.049	512.137	485.218	454.837	494.114	594.882	622.02	565.825	621.739	809.427	825.959	817.903	586.767	1155.79	1035.71	1039.29	1076.77	1511.67	1299.69	1379.89	1336.34	1554.19	1538.25	1550.82	1475.25	1309.13	1670.27	1258.41
F11E6.3		WBGene00008707	121.851	103.847	31.7965	140.255	214.19	174.974	161.488	233.517	246.204	238.048	214.387	260.067	152.463	188.271	179.062	193.748	105.673	137.291	116.864	131.489	64.8838	77.1313	74.9417	69.4317	56.0651	60.5072	60.534	58.5352	33.9395	38.9116	32.3211	31.071	20.87	18.9142	15.9791	23.0647	8.57714	13.2634	13.1418	15.4356	4.82706	5.32161	5.71436	5.29712	2.06989	4.0869	2.49539
F13D12.4	alh-8	WBGene00000114	810.109	916.011	301.38	783.696	1013.36	1448.64	850.852	1264.66	1417.04	1813.86	1092.01	1559.71	2147.39	2201.66	1693.62	1945.7	2585.2	3202.64	2446.04	3044.46	3471.2	4042.67	3217.13	3761.93	4569.24	5255.84	4184.2	4153.94	6933.13	7944.48	6761.48	5293.98	9729.82	11293.6	7503.71	10030.6	10592.6	11576.4	9662.25	11555.2	11027.6	14025	11267.9	11285.7	8978.59	10480.1	8264.43
F14F7.1	col-98	WBGene00000673	409.423	294.949	67.9914	313.231	447.41	495.864	290.082	490.378	771.406	651.872	510.866	720.045	1044.93	846.348	685.816	1205.92	842.235	1065.98	783.695	894.447	477.726	690.926	505.991	569.21	485.714	436.357	480.068	418.289	181.416	193.54	195.885	148.358	55.8492	59.3819	53.7563	49.0012	16.5576	27.79	17.7848	18.2843	4.45092	9.79485	5.9114	6.12952	4.28763	8.62791	5.65132
F14H12.1	col-165	WBGene00000738	2209.12	1558.23	956.919	2526.54	377.243	716.809	1039.86	485.918	76.4944	95.6516	139.873	38.1072	47.1296	18.516	42.0257	18.3045	25.5592	11.0294	24.3971	18.6044	18.3181	14.833	26.7393	16.751	11.089	8.05229	10.7896	9.41309	4.6873	4.32351	4.7339	3.66521	2.27806	4.57461	4.24878	2.1539	4.02753	5.11589	2.99036	2.45115	1.88067	4.62749	3.34979	2.95125	3.84408	9.80857	4.62381
F14H8.1	obr-2	WBGene00008832	66.1769	56.3564	34.0873	78.2635	50.7182	48.9898	48.1108	49.3375	48.4653	42.9832	51.3819	48.9578	53.458	49.7807	43.8371	57.8608	64.2201	58.6862	52.0662	57.4308	81.5755	69.6063	67.6979	82.5411	93.8092	84.3573	83.8648	101.013	155.983	149.119	147.241	135.28	235.522	199.435	197.106	218.172	247.768	277.837	245.052	252.733	214.083	226.13	228.837	254.035	180.968	217.06	223.411
F15D3.7	timm-23	WBGene00008857	216.283	171.527	81.1865	191.547	214.358	224.314	211.687	220.486	249.354	235.007	295.495	249.737	303.262	262.335	281.409	379.585	342.793	311.868	322.853	299.467	355.405	382.184	373.188	410.116	416.769	413.121	438.591	489.243	588.43	634.538	644.3	503.55	855.743	727.803	780.759	755.749	1077.29	900.902	962.03	922.494	925.165	943.699	1021.1	1122.99	769.63	858.522	875.881
F15D4.2		WBGene00008859	20.0761	15.8886	6.04775	13.884	23.3052	20.6347	18.1255	20.2785	26.4944	18.0097	21.7537	19.9651	33.0573	27.5463	26.7189	43.0465	50.6172	39.8375	40.0454	39.8151	51.2736	47.4654	48.3812	61.9868	64.5369	60.6606	57.2411	80.209	96.0897	94.5237	84.4756	79.3851	138.962	106.8	119.335	109.131	154.911	126.066	149.99	144.618	142.43	139.904	143.713	140.676	113.105	129.509	119.558
F15E6.2	lgc-22	WBGene00017483	271.307	343.23	215.245	301.469	43.0057	51.8674	72.0543	35.8881	12.5202	16.0887	18.9975	8.68047	13.5727	8.27149	10.0536	8.60931	13.3881	10.9471	10.0291	12.1333	16.0069	13.8923	13.5932	14.3233	12.9487	10.8898	14.1526	10.8369	9.54821	10.7664	10.6921	5.99762	5.65841	7.30178	11.1761	6.55144	3.65461	6.75803	4.48554	4.23983	2.25681	5.55299	3.61252	2.95125	1.99597	2.45214	3.15593
F18G5.6		WBGene00017582	37.3639	57.0587	27.0316	43.8629	52.814	73.5549	53.4813	62.0203	61.4702	81.0037	76.4823	81.4228	85.2663	99.7891	104.34	79.1126	115.983	142.477	131.517	129.332	174.964	196.012	190.127	223.751	203.253	247.014	249.072	233.508	286.446	365.887	374.06	246.985	407.553	458.165	431.621	476.64	691.691	654.771	715.247	637.63	964.032	1011.49	1121.66	1038.46	1038.2	1215.9	1329.53
F20B6.2	vha-12	WBGene00006921	815.686	861.147	464.944	976.481	707.624	911.645	961.768	970.931	741.035	873.592	906.173	854.505	539.159	817.815	712.897	669.354	448.037	578.631	590.368	532.696	351.81	409.245	393.936	346.996	278.397	326.846	311.988	243.949	160.41	185.233	196.62	140.444	156.672	174.451	148.615	165.94	110.832	128.15	127.09	125.605	94.159	110.983	111.594	102.083	58.5483	84.3719	75.2286
F21H7.12		WBGene00009033	3.90369	3.16017	1.09959	2.82987	4.86224	5.54469	3.28198	4.59926	6.54282	6.08328	8.56366	6.42354	9.15946	6.60202	9.60069	10.4708	12.7438	9.87707	10.3848	11.0548	12.583	10.8534	11.9835	14.4852	18.872	14.1107	18.3564	20.9619	20.0512	20.0068	23.343	21.1583	35.5672	29.9109	39.0703	38.0522	49.1508	57.159	69.9587	64.6574	73.4089	77.896	95.9618	89.9754	37.7755	59.6688	52.3297
F22B5.2	eif-3.G	WBGene00001230	87.7402	90.5038	43.5255	86.3109	97.9993	94.6809	72.7256	81.4626	94.7497	88.3677	105.422	99.2177	99.9214	86.661	79.7944	101.295	111.258	104.615	103.35	107.402	113.846	127.274	111.608	133.118	155.591	140.953	144.189	155.909	188.273	192.523	185.275	148.858	292.106	260.753	251.417	262.865	346.144	310.175	331.537	327.328	389.299	395.342	362.369	369.209	364.301	431.94	345.758
F22B5.3	cut-3	WBGene00009041	1905.56	1439.72	1149.99	2147.69	242.609	354.439	503.037	199.092	71.8094	43.8637	138.692	27.3435	43.0495	11.3828	40.8482	16.8308	30.4992	9.38321	19.0625	13.8409	17.5477	9.26155	26.8288	12.0575	9.36714	3.68105	9.94887	6.88184	3.03807	0.932521	3.67285	2.16581	1.39623	1.67149	1.47784	0.897458	1.8646	3.03164	1.57387	1.65618	1.56723	2.08237	1.70774	2.11885	5.3965	5.81249	6.16507
F22B5.9	fars-3	WBGene00001498	76.4009	78.8287	41.5096	70.9235	73.5205	77.1344	83.8396	83.2744	87.8838	89.0881	94.3971	89.2352	96.5907	95.4636	88.8517	105.949	110.971	116.138	115.584	113.334	126.429	124.524	124.217	128.424	141.127	153.147	146.711	150.056	179.072	182.181	206.986	138.862	222.074	228.379	224.262	222.57	251.348	240.51	237.576	220.007	223.486	262.918	235.142	220.285	216.673	263.106	214.457
F23B2.11	pcp-3	WBGene00003958	348.916	343.142	173.552	380.44	311.016	435.013	411.291	442.435	429.887	432.634	466.572	479.075	473.711	503.65	457.573	449.933	347.805	403.972	438.579	398.511	214.168	250.568	243.426	194.376	93.7403	144.251	140.685	120.551	89.4059	73.7539	86.0263	60.0595	80.9079	74.7773	80.4497	68.5658	39.3057	45.3483	47.6097	37.5622	19.7471	22.8289	30.4109	19.221	7.39246	9.89939	9.90816
F25B4.9	clec-1	WBGene00017772	142.764	137.029	45.9079	131.412	129.101	204.873	139.335	192.82	263.409	243.491	244.212	295.396	423.5	356.585	362.743	606.142	504.811	514.677	499.038	560.737	349.328	535.65	502.503	530.124	206.973	372.936	369.72	349.392	98.3465	81.9771	139.405	84.3831	37.3308	45.8341	56.5272	33.3854	5.89212	12.2529	14.0862	7.4197	2.75832	3.70199	3.94093	3.25394	2.14381	3.72362	2.05502
F26A3.1		WBGene00009140	34.2967	38.6243	17.0437	35.6386	46.1075	49.5513	39.8313	43.6232	53.7965	47.5457	55.6145	50.6939	69.7785	57.0657	60.4119	71.2013	90.0656	75.2303	79.095	75.406	106.399	107.014	102.307	113.292	136.099	131.061	129.686	149.107	189.315	207.528	217.514	151.44	244.414	238.847	265.087	235.313	276.109	270.637	327.995	284.996	256.837	272.868	301.547	284.228	175.349	244.397	216.658
F26D10.3	hsp-1	WBGene00002005	664.371	718.939	372.945	735.677	759.6	756.534	752.766	749.748	586.026	679.807	745.629	536.279	487.783	508.052	512.55	408.128	458.203	433.932	457.499	394.017	528.657	421.618	509.121	396.683	722.096	508.598	605.62	419.555	761.339	790.693	786.317	493.387	1275.79	1403.35	1144.31	1176.48	1829.69	1739.97	1848.36	1729.05	2625.98	2707.47	2971.14	2271.18	4813.01	3620.09	3877.76
F26E4.3		WBGene00009158	114.88	143.963	72.573	124.691	119.544	102.331	117.405	105.434	89.9031	95.5716	99.8109	87.5859	67.8633	83.1702	76.4433	68.5642	55.5572	62.9663	65.794	58.8688	39.8034	49.5638	42.3895	35.7678	32.9227	34.2031	32.2988	37.0987	24.6517	22.6348	22.8533	14.0777	17.9305	19.9699	21.4286	19.9236	14.5439	20.0214	22.1916	14.6407	11.7855	15.6563	13.4649	12.259	13.5282	13.1689	13.5044
F26F4.10	rars-1	WBGene00004679	93.7816	90.5038	42.9757	90.9979	93.3886	106.683	98.5339	103.274	113.409	111.34	110.343	109.287	133.562	126.501	124.447	150.547	156.004	154.247	153.282	158.901	218.533	196.88	190.037	219.381	280.945	275.388	249.633	301.535	385.661	426.162	420.093	297.715	576.056	551.68	549.755	545.116	738.753	623.886	623.175	641.274	628.52	659.031	684.54	604.401	531.592	623.207	586.636
F26H9.5		WBGene00009177	7.15677	7.81265	3.29877	3.62577	6.37121	5.68506	4.99755	4.73863	5.73506	5.04272	4.42948	4.42704	5.74548	5.46374	4.52863	4.11075	4.58203	3.53928	4.62336	4.76343	6.5055	6.15025	7.51205	6.55474	8.26513	6.13508	8.12725	7.75196	8.24618	11.9532	8.89646	8.24672	12.4191	13.5479	10.2525	13.3721	21.9277	20.3372	16.6044	26.4327	54.1007	43.4213	47.4883	46.2363	62.9838	56.1268	66.7883
F26H9.7	uev-3	WBGene00006732	15.8007	14.5719	10.6294	15.7411	12.4909	14.8794	14.9927	13.7978	16.7205	17.7696	20.3756	19.8783	20.0676	17.833	20.4694	25.3626	25.2012	22.0588	23.8281	24.6261	25.594	29.2318	28.4385	37.3054	34.3691	34.3564	35.3115	39.7881	38.8872	45.4392	45.4617	36.3189	54.453	51.9922	63.7317	56.9886	66.7525	73.3909	75.3886	75.5219	81.4958	87.3053	95.2393	89.143	88.0443	98.7214	109.283
F27C1.2		WBGene00017852	102.425	114.995	59.5612	89.6714	94.9814	113.28	103.83	95.7482	109.047	115.182	129.538	119.009	120.489	128.929	137.217	130.148	146.768	144.617	163.667	134.005	161.439	174.956	196.208	158.851	177.562	194.099	197.786	171.809	219.001	261.275	236.45	184.094	333.773	350.573	335.192	325.418	504.038	465.041	469.408	428.62	490.667	506.401	578.989	530.998	557.17	559.179	668.617
F28A12.4	asp-13	WBGene00017881	47.1232	47.6659	17.6851	32.7203	49.0416	53.4115	37.2206	44.4595	72.4556	61.6333	54.0396	63.107	96.5074	73.2293	66.8426	72.132	103.454	86.5066	79.7352	72.3503	80.5483	80.8215	75.7466	65.3855	65.1567	69.0963	70.2727	62.4903	33.2451	41.4548	45.2985	28.572	19.9882	20.4098	25.0309	22.8852	14.4693	15.2845	15.424	11.9908	3.94941	4.78174	4.33503	4.31337	0.517473	2.2705	1.1743
F28B4.3		WBGene00017892	323.449	423.2	184.09	383.889	353.938	501.549	407.636	519.646	496.689	613.211	417.65	562.494	487.783	680.463	549.051	423.175	335.634	462.576	503.164	445.156	285.728	315.761	324.002	240.907	168.677	229.068	202.761	140.168	36.6304	47.9824	60.4796	36.1523	17.3427	18.3864	21.521	19.2056	5.44462	10.9897	14.0862	8.61215	1.31647	2.00524	2.2332	2.64856	1.77419	5.08592	3.37611
F28H1.2	cpn-3	WBGene00000779	290.732	297.407	149.819	364.08	328.453	310.292	381.977	370.31	298.385	295.359	405.543	308.504	191.016	244.502	221.993	236.717	203.972	196.883	209.545	183.976	161.525	164.103	196.476	169.938	167.507	132.748	184.054	140.01	93.312	99.4406	115.409	86.3824	48.9416	51.7283	57.4509	60.9374	11.5605	26.7795	21.9555	23.9815	3.38521	4.08761	7.94755	4.46472	3.77016	3.1787	6.38526
F29C4.6	tut-1	WBGene00017928	24.6304	25.7203	12.6453	26.9722	27.5807	37.1986	28.8665	30.592	40.4685	38.7409	35.8295	39.6697	42.4666	43.7099	37.0442	52.0437	56.0583	56.7931	48.3675	63.0031	68.2221	74.0924	65.4622	82.2174	94.7734	99.9251	88.4189	103.781	138.623	145.897	138.262	113.538	207.01	196.18	174.754	195.915	232.851	227.815	213.103	230.474	253.264	252.044	252.22	253.959	265.094	309.152	232.365
F29C6.1		WBGene00009243	15.8007	12.6407	6.13938	16.537	13.9161	13.8968	20.2886	17.073	13.7318	18.6501	21.9505	19.097	17.9026	14.2664	21.5563	23.2684	23.8409	22.7996	22.0499	25.3451	33.8971	35.1649	37.0237	38.3573	48.6954	47.01	54.5086	62.7276	101.124	80.0272	100.228	75.8032	108.171	110.143	109.36	118.823	120.975	138.445	155.499	163.366	156.66	167.129	207.819	189.334	118.427	151.397	142.751
F30A10.2		WBGene00009261	59.5778	92.3472	68.9993	58.366	4.61075	5.19376	7.60822	3.48429	2.66559	3.28177	3.05142	1.30207	0.999214	0.758853	1.44916	1.31854	1.00232	0.0823089	0.426772	0.359504	0.342394	0.795914	0.983721	0.890149	0.413256	0.153377	0.28025	0.237305	0.260406	0.423873	0.163238	0.0833002	0.0734859	0.0879732	0	0.179492	0.298335	0.75791	0.0786937	0.264989	0	0.0771248	0.197047	0.605385	0.221774	0.54492	0.733937
F31D4.1	exos-7	WBGene00009289	40.8029	34.2352	17.8684	38.6454	46.6943	39.9358	37.6681	40.7661	45.8805	39.7815	46.854	47.3953	52.6253	45.2276	44.29	70.6584	72.0955	61.7317	53.4887	57.6106	88.5946	80.7491	68.5922	94.5986	109.1	97.241	93.113	133.207	165.444	160.733	145.935	123.284	225.528	205.154	194.52	199.684	317.503	284.342	267.952	276.516	392.872	375.444	325.718	395.468	432.09	463.909	371.593
F31D4.4	clec-264	WBGene00009291	11.0605	17.8199	8.7051	12.8228	9.47299	9.4751	8.57789	8.50166	9.69306	8.8848	8.46522	11.6318	12.6567	12.5211	10.3253	12.1771	19.8316	12.3463	14.2257	15.1891	25.2516	25.6863	16.9916	23.5485	33.4738	31.2889	29.146	41.3701	46.1786	47.8977	38.9322	33.0702	62.8304	67.7394	48.3991	64.7067	93.6027	75.6646	60.5155	79.298	91.4006	83.8347	80.5264	88.6132	91.5926	96.2693	89.7606
F32A11.6	moe-3	WBGene00003388	77.888	88.3092	64.1428	82.0661	16.934	23.3719	27.3747	16.3761	12.3587	14.4878	16.5367	13.3679	13.989	12.5211	14.7633	15.202	19.6168	13.8279	17.9955	20.1322	22.2556	19.0296	19.6744	29.294	26.7239	28.2214	23.0506	33.5391	36.37	38.9116	34.9329	30.9877	61.7281	64.8363	52.3708	68.2068	106.282	92.5913	87.9009	111.494	133.152	124.479	134.517	152.481	221.035	156.12	207.558
F32A5.3		WBGene00017969	118.691	121.667	65.7922	146.534	113.592	125.142	131.95	151.079	109.855	124.387	133.18	140.884	65.8649	105.405	90.3914	85.0072	35.0812	51.4431	49.8612	44.6684	14.0382	20.4044	15.5607	17.8839	9.91815	9.9695	10.4393	12.9727	15.7979	12.2923	14.5282	10.6624	23.295	22.4332	20.0432	24.5006	13.5743	18.9477	20.8538	14.7731	4.13748	9.9491	9.91802	6.05385	1.99597	4.35936	3.74308
F35C8.5		WBGene00018036	23.701	20.3656	12.462	25.8225	15.0059	27.162	27.3001	30.4527	23.9096	32.8978	35.7311	33.2462	31.1422	36.9561	38.3122	39.1685	42.0258	49.4676	51.1415	53.1168	57.2655	74.7436	67.0719	80.8418	78.1054	89.4187	87.438	108.211	120.394	143.608	144.547	116.704	174.602	177.266	169.305	203.005	230.464	207.73	214.047	224.048	246.932	254.126	269.1	255.17	148.071	222.6	206.603
F35H10.10		WBGene00018073	369.364	432.505	289.376	438.983	193.232	268.251	315.07	252.471	159.047	182.739	181.805	182.029	136.06	177.344	171.907	119.367	123.715	134.904	168.006	136.072	131.137	115.697	168.932	96.7026	116.814	105.753	129.826	95.3965	67.3583	62.1398	83.3329	46.7314	35.5672	48.1214	48.3068	34.5521	13.2013	25.5794	17.2339	15.6344	5.7047	7.17261	7.15936	8.32405	1.40457	5.08592	3.74308
F36A2.2		WBGene00009452	44.9854	40.0288	16.6771	42.8017	47.4488	49.4109	35.5796	44.8776	44.3458	54.4294	51.1851	52.6904	60.8688	56.6863	46.7355	69.7276	78.9685	72.0203	56.1916	68.216	100.15	90.5895	71.9905	98.2401	121.36	114.726	104.253	135.106	187.318	194.812	172.869	146.275	258.964	230.402	233.96	230.467	268.949	286.553	257.958	278.901	225.743	276.57	228.509	247.981	161.304	241.309	167.558
F36D1.2	sre-22	WBGene00009462	0.464725	0.175565	0.36653	0.7959	1.00598	0.491302	0.447542	0.905914	0.72698	1.36073	1.57493	1.12846	0.915946	0.986508	1.08687	1.47367	1.71826	0.493853	1.28032	2.33678	1.45518	2.02596	0.983721	1.53753	1.10202	2.6841	1.40125	1.18652	2.25685	3.30621	2.44857	1.91591	2.27806	3.9588	3.1404	3.94881	8.05506	5.81064	4.32815	5.49853	32.9744	20.8237	31.1334	29.4369	63.797	42.1405	42.7886
F38A3.2	ram-2	WBGene00004300	2338.87	1196.56	471.999	2212.87	2502.21	2062.7	2309.02	2502.55	1747.66	1940.33	1807.92	1861.09	1357.52	1434.84	1239.03	1914.99	968.456	1309.78	1069.21	1213.78	483.033	763.21	598.997	658.387	455.133	474.778	490.157	445.263	246.083	258.902	259.058	216.414	127.424	113.925	97.6296	108.951	43.2586	63.4118	53.1969	62.2725	13.5408	23.3688	25.3533	20.9615	6.87499	16.0752	11.0825
F38E11.2	hsp-12.6	WBGene00002013	2.13774	1.40452	0.733061	2.74143	2.09579	3.5093	2.3123	2.16026	3.55412	2.64143	3.14985	2.51734	5.99529	6.60202	2.80775	4.65368	19.6168	9.3009	6.54383	10.3358	50.8456	26.3375	21.8207	34.7158	128.385	55.4458	70.1326	105.996	192.961	185.572	183.887	171.099	209.876	175.771	185.653	255.955	170.424	249.794	238.127	288.043	91.9648	155.175	123.286	142.341	39.0322	48.8612	65.6874
F40E3.5		WBGene00018232	27.14	17.7321	8.24693	18.8363	19.952	37.1284	19.0205	27.4562	30.21	39.7815	24.0176	34.6351	65.6151	55.9274	47.46	74.2262	113.907	117.372	81.3	119.625	173.508	183.856	130.835	221.566	277.295	283.901	231.206	338.792	476.369	485.504	404.014	386.513	680.038	608.863	454.619	605.335	627.549	589.148	532.756	639.286	427.727	529.462	448.675	526.685	198.414	324.591	186.494
F40G12.5		WBGene00009600	1.58007	2.37013	0.458163	2.21083	1.50897	1.12298	1.79017	1.25434	1.53473	1.68091	2.46082	1.56248	1.66536	1.44182	2.6266	1.86147	3.7229	2.63388	3.20079	3.14566	6.93349	3.97957	4.20317	5.17905	15.566	6.90196	10.8597	12.419	34.8944	40.0984	41.544	32.737	41.593	40.7316	56.9891	51.3346	21.6293	46.043	45.485	39.5496	5.26588	9.79485	8.93279	8.85376	2.14381	3.99608	2.56878
F41B4.3		WBGene00018259	5.20492	4.12578	1.83265	4.68697	11.6526	5.61488	7.23527	5.8536	13.6511	5.9232	11.9104	7.03118	11.9073	6.29848	6.6118	5.73954	13.1733	7.16087	9.60236	8.17872	12.0694	8.46564	13.2355	11.6529	19.4919	8.12898	14.0125	15.583	19.704	14.5812	15.5892	11.9952	20.3556	17.9465	16.8104	14.5388	39.8278	24.0005	22.8212	24.3128	93.8455	69.6437	71.8564	86.2674	400.524	338.668	286.309
F41C3.4		WBGene00018270	28.9989	25.2814	18.9679	20.3397	15.3412	15.2304	15.1418	16.7246	17.4475	14.3277	15.5524	11.4582	14.9049	9.63743	15.6691	11.8669	16.1803	15.8856	14.5814	15.1891	19.2597	14.9053	18.6013	18.9359	19.6985	18.8654	20.6684	20.4873	23.6969	24.2455	24.8122	20.242	29.9822	31.8463	32.3277	25.3981	39.3803	44.0219	43.7537	37.6285	54.6649	51.1337	64.3029	58.1926	111.774	108.076	109.724
F41E6.6	tag-196	WBGene00007055	124.361	139.838	63.3181	78.175	87.2689	76.6431	81.3781	74.1456	88.6915	84.3655	85.046	76.9089	96.1744	84.3085	88.0365	103.622	121.496	103.133	108.685	112.435	121.55	125.32	130.03	137.245	122.668	136.122	125.132	153.932	132.546	117.328	115.899	100.96	185.552	179.465	171.521	179.671	297.962	243.542	266.536	254.787	363.22	370.893	399.676	363.004	483.615	426.491	466.197
F41F3.3		WBGene00018297	6032.88	2687.29	1904.58	5606.94	1583.58	1851.51	3929.2	1715.87	187.803	264.303	553.488	111.891	99.4218	36.9561	104.249	52.1988	72.8114	19.7541	48.2963	38.1973	36.037	18.4507	58.3973	42.5653	30.03	10.0462	29.0059	24.126	10.069	5.59513	10.5288	8.57992	5.43795	3.34298	8.49756	4.39754	4.32586	7.01066	6.92505	7.94967	2.63294	4.62749	5.32026	6.05385	4.06586	7.62889	8.07331
F42A10.1	abcf-3	WBGene00018339	92.2945	91.5572	44.4418	81.1818	88.5263	94.1194	86.0773	98.0478	90.6301	103.096	103.551	102.69	125.401	114.966	107.329	120.298	145.551	135.974	134.789	138.589	182.239	163.814	155.786	176.573	195.883	195.019	178.449	207.325	214.835	217.108	227.39	164.851	266.974	250.372	246.337	245.724	303.705	263.942	246.941	251.276	256.9	250.578	238.821	255.245	241.142	278.545	226.787
F42A10.4	efk-1	WBGene00001160	92.1086	94.5418	51.5891	93.9162	108.897	107.806	86.7486	105.295	108.724	114.142	94.0033	119.53	135.477	127.108	126.892	132.707	172.256	150.378	153.922	173.641	276.141	227.053	224.288	256.363	372.137	359.285	342.395	361.02	390.782	506.02	473.063	332.368	368.238	409.34	409.915	391.83	301.915	387.734	361.912	337.331	268.435	309.502	278.952	246.316	251.418	252.48	264.878
F42C5.10	ifo-1	WBGene00018350	219.908	294.247	132.501	266.184	259.124	354.86	311.34	363.62	309.613	377.084	286.833	364.84	306.009	409.401	319.54	278.057	251.511	297.876	316.949	314.836	197.39	210.121	226.435	181.105	114.679	138.576	150.424	117.861	86.4547	80.112	91.6581	60.5593	61.9486	75.569	77.3093	70.0914	38.9328	49.6431	57.1316	46.3069	22.0039	30.5414	30.805	23.5343	6.80107	16.166	10.6421
F44B9.2		WBGene00018407	64.225	63.1157	33.3543	73.7534	58.4307	57.2717	68.3248	62.3687	44.8304	48.106	57.4848	51.0411	31.0589	32.7065	32.425	32.4206	26.9195	29.9604	33.3593	29.2996	24.5668	21.2003	23.967	20.4734	16.4614	16.488	18.4965	14.792	7.98577	10.2577	10.7737	8.24672	4.77658	6.07015	6.18844	7.53864	2.68502	5.43169	5.74464	2.91488	1.00302	1.77387	0.853869	0.983751	0.739246	1.54394	1.1743
F44C4.3	cpr-4	WBGene00000784	121.014	155.2	64.6926	192.873	264.07	260.811	209.524	315.258	404.281	318.172	309.473	345.656	270.121	259.831	252.607	280.927	143.761	162.395	170.922	167.439	74.2996	91.3854	93.2747	67.004	33.6115	39.878	35.9421	42.003	18.3152	14.9203	7.01923	13.0781	26.0875	21.6414	15.3326	18.3081	17.0051	13.2003	16.3683	10.8646	4.38823	5.47586	8.34164	6.81058	3.54838	2.90624	4.77059
F44C8.3	nhr-18	WBGene00003617	22.4927	25.1058	11.5457	20.2512	24.9819	28.1446	21.7058	24.1113	29.4831	32.8978	36.4201	33.767	38.7196	34.7554	39.7614	43.5895	55.414	48.3976	53.2042	53.4763	73.7004	75.6842	64.2996	80.0325	101.11	100.155	104.743	119.443	141.834	161.75	156.953	116.62	177.174	181.753	190.549	168.902	251.571	211.773	218.375	218.815	274.954	263.458	278.23	260.089	296.734	336.488	303.924
F44G4.1		WBGene00009711	104.47	115.083	53.4218	97.4535	124.155	136.371	120.538	129.476	126.979	154.323	142.924	151.214	174.363	157.158	146.728	183.51	205.69	215.073	193.399	223.881	254.913	279.583	249.06	277.646	303.33	338.58	322.568	360.15	444.252	505.511	485.225	372.935	624.115	639.214	644.152	611.528	750.761	773.068	807.24	735.676	762.988	835.107	911.341	833.994	823.447	943.621	887.11
F45D11.1		WBGene00018448	58.0907	69.2604	20.3424	58.4544	83.2449	88.5747	60.3436	76.5846	125.202	96.9323	83.2742	109.808	136.976	120.809	104.068	135.5	149.56	142.724	107.831	109.829	75.3268	96.8845	77.6246	63.3625	39.1216	66.1055	51.0055	43.1895	17.4472	19.7525	21.1393	16.4934	8.74482	8.97327	13.2082	9.15407	2.61043	4.67378	4.40685	3.7761	0.752269	1.15687	1.24796	1.05942	1.10887	1.54394	1.1743
F46C3.3	hum-4	WBGene00002037	152.709	208.835	109.867	174.214	131.448	157.497	152.91	170.033	129.806	150.561	122.943	147.308	126.817	138.035	138.395	117.118	86.7723	105.355	110.321	116.839	76.354	82.8475	75.9254	68.5415	47.249	63.0379	57.3111	54.2637	29.9466	32.9773	36.6469	28.572	31.8194	33.1659	31.7735	31.8597	15.8864	26.0216	22.6638	27.2276	9.59143	12.6485	12.0199	11.6537	5.1008	7.71971	5.65132
F46F2.3		WBGene00009787	62.0873	90.416	27.9479	71.1004	114.347	155.251	101.368	145.225	200.404	223.08	215.962	205.901	175.445	233.651	232.953	174.746	116.412	208.818	196.03	163.125	71.2181	119.387	91.3072	67.3277	35.9533	57.363	44.3496	23.0977	9.80861	12.801	16.9767	8.57992	2.13109	4.57461	5.81898	3.05136	1.64084	2.46321	0.786937	2.58364	0.501512	0.462749	1.1166	0.832405	1.33064	1.72558	1.10091
F47G4.7	smd-1	WBGene00004875	156.241	154.322	75.322	142.201	162.298	166.271	156.118	181.949	177.948	180.177	183.085	192.706	108.415	161.408	152.796	128.442	42.4554	91.4452	91.1158	59.6777	21.7421	42.1111	31.6579	18.1267	9.84927	17.3316	16.1844	8.54297	5.03451	6.3581	6.69275	5.24792	6.39327	7.5657	7.94337	6.73093	3.43086	6.12644	4.48554	3.84234	1.88067	2.62224	2.2332	2.42154	2.51344	3.36034	1.68806
F48E8.3		WBGene00018610	59.8566	63.1157	29.5057	55.713	70.754	61.6233	51.8403	57.6998	73.8288	65.3953	56.6973	64.4091	90.2623	85.2191	70.1032	88.3424	119.348	110.87	96.8061	112.345	186.947	159.328	145.054	185.07	240.446	222.09	211.659	265.307	450.241	455.07	428.336	344.696	661.079	622.147	613.579	626.605	757.623	745.151	703.286	738.392	789.443	787.907	723.818	769.823	624.146	757.167	577.829
F52E1.8	pho-6	WBGene00018696	3.62486	3.77465	1.46612	3.1836	6.53888	6.38692	6.26559	5.78391	6.78514	7.52406	6.2997	6.51035	7.66064	7.13321	8.96669	6.51515	10.0232	8.64243	11.9496	9.97625	17.8045	18.8125	15.4713	19.2596	24.2444	22.0096	21.7194	24.3633	41.8385	39.9289	46.9309	32.9036	60.4789	55.863	51.6319	57.7963	75.5534	76.5489	64.4501	74.1307	90.7111	84.7602	104.106	98.7534	109.335	123.424	156.402
F53F1.5	cut-2	WBGene00009983	4706.27	2951.86	1953.7	4800.78	679.205	1138.28	1883.48	690.934	120.598	129.11	181.116	51.3016	79.1877	22.2344	53.2567	25.5177	56.9175	18.2726	30.3008	28.9401	34.8386	24.6733	51.6901	27.9183	29.2723	14.034	28.5855	18.0352	10.8502	6.18855	6.4479	6.08092	4.70309	4.22272	3.60223	4.03856	6.63796	9.85282	5.74464	4.83605	4.26286	5.16736	3.87525	6.65924	7.31854	8.26463	5.79811
F53F4.11		WBGene00009993	190.723	185.397	70.7404	154.493	192.981	217.366	188.341	227.106	217.852	239.089	233.778	239.668	253.134	254.747	219.457	276.816	294.968	301.333	289.778	308.814	342.737	346.585	328.026	375.805	422.417	430.069	393.891	448.664	582.093	596.39	584.963	461.817	843.397	772.317	757.022	829.251	1068.56	919.66	989.809	1020.74	1069.54	1109.52	1136.57	1141.6	1102.22	1200.19	1034.63
F53F4.14		WBGene00009996	95.8264	99.6332	46.8243	97.8072	111.915	110.894	100.697	118.326	129.402	121.906	130.227	137.846	143.471	132.951	132.961	189.017	184.713	175.647	166.228	196.829	231.887	217.719	201.126	264.132	264.415	259.667	241.996	320.836	284.103	307.647	281.585	228.493	345.457	323.302	304.896	320.033	422.518	381.797	388.983	386.818	526.463	508.561	498.988	533.571	714.26	722.292	675.736
F54A3.3	cct-3	WBGene00018782	317.407	297.144	175.385	334.013	281.172	317.662	322.007	320.275	274.152	314.09	352.685	311.629	288.773	302.706	320.446	304.04	297.904	293.02	310.761	294.794	328.613	324.878	339.652	311.633	359.877	361.203	385.484	357.539	455.102	483.724	507.262	337.033	575.688	630.504	616.073	587.296	721.599	785.573	791.344	716.067	753.836	826.161	846.841	739.251	671.679	782.324	700.617
F54F11.2	nep-17	WBGene00010070	1482.29	1701.58	717.575	1623.81	1709.08	2477.56	1718.56	2419.84	2286.75	2894.68	1656.13	2754.31	2868.91	3322.48	2525.44	2030.01	2253.93	3053.41	2643.5	3128.59	2550.58	2759.36	2471.47	2286.63	1933.08	2814.62	2168.71	1879.85	902.913	1145.9	1102.1	763.447	465.533	563.821	445.198	531.744	226.66	296.848	337.202	287.248	71.9043	111.291	131.364	92.7753	14.3414	27.6093	25.1007
F54G8.4	nhl-1	WBGene00003597	111.813	115.785	77.8877	120.8	99.173	97.0672	102.263	95.7482	96.1229	93.3304	92.6253	98.6969	110.08	96.9055	98.4524	85.1623	91.5691	88.3997	93.463	97.6953	91.5905	94.9309	95.3316	88.6913	96.702	105.6	84.145	95.2383	105.811	102.408	88.6382	77.5525	154.982	158.176	128.202	164.145	308.33	225.162	199.803	239.219	575.297	401.82	419.315	482.643	758.245	571.985	608.067
F55A11.3	sel-11	WBGene00004768	67.5711	84.0079	42.9757	56.8626	54.323	56.2891	52.9592	56.5848	49.4346	59.232	50.0039	42.9683	49.4611	54.5615	49.5432	40.3319	45.176	53.5831	46.8738	47.2748	59.491	50.432	56.877	49.201	54.2743	52.3782	45.6107	45.6416	54.8588	62.055	58.684	40.5672	75.9844	79.9677	54.5876	70.3607	99.1219	99.6651	87.5861	95.5948	171.266	159.571	153.893	141.509	319.354	326.407	252.841
F56A8.5		WBGene00010141	14.0347	13.0796	5.86449	13.265	16.2634	15.7918	13.5009	15.3309	16.559	17.9297	22.5411	20.0519	25.8963	21.6273	24.0923	33.4289	40.594	32.3474	25.464	32.3554	51.9584	42.907	44.178	55.9985	65.019	59.0501	66.6294	77.7569	103.555	101.899	108.553	78.802	125.955	117.972	124.97	122.054	141.933	144.066	149.203	141.902	145.501	155.252	146.209	159.746	146.962	181.822	150.31
F56C9.1	gsp-2	WBGene00001748	508.038	564.968	270.866	487.533	525.206	636.587	559.428	622.502	566.479	650.431	628.297	657.806	656.9	708.768	659.368	661.288	755.033	805.475	753.821	820.659	1008.87	1018.55	947.145	1075.79	1193.48	1279.01	1168.15	1319.26	1634.13	1873.52	1745.26	1366.54	2021.3	2101.5	1850.9	2119.17	2299.72	2392.28	2017.16	2279.7	2288.97	2465.83	2233.33	2412.01	1900.09	2237.81	1951.54
F56D3.1		WBGene00018969	179.663	251.234	189.588	199.682	29.1735	36.0054	44.2321	25.0172	13.7318	16.0086	16.143	14.4096	23.5648	13.887	20.8317	16.2879	21.8363	21.8942	25.8908	23.9969	23.882	28.7976	25.3085	21.5254	17.4945	19.8623	23.4009	18.7471	11.6315	15.429	13.5487	10.9956	7.12813	7.65367	8.1281	8.61559	2.38668	4.61062	3.46252	2.45115	1.1284	2.31374	1.1166	1.58914	0.739246	2.08886	0.880725
F56H9.2		WBGene00010174	100.845	99.8088	53.6051	90.9094	116.778	126.475	109.424	130.8	144.75	143.117	168.714	164.668	210.168	171.728	214.929	250.911	338.211	275.159	330.108	320.858	424.569	425.742	561.079	629.497	604.318	549.013	781.337	805.017	930.429	961.853	1200.86	881.816	1378.52	1140.05	1370.51	1312.89	1526.21	1395.44	1572.69	1561.85	1571.11	1579.98	1982.49	2108.71	1353.56	1673	1944.57
F57B1.4	col-160	WBGene00000733	400.222	338.665	95.8477	395.916	506.428	520.99	395.18	633.791	773.991	780.581	555.161	836.363	657.15	729.788	672.411	915.611	520.347	740.78	681.91	737.973	262.702	509.168	412	388.348	261.522	357.828	334.899	253.916	128.38	183.113	160.136	109.956	26.3079	54.8073	32.0506	33.8342	9.09923	19.3267	11.568	11.8583	3.88672	7.86673	4.20366	4.84308	3.47446	9.89939	5.21096
F57B9.5	byn-1	WBGene00000276	158.564	154.058	72.8479	137.337	170.011	191.678	174.691	191.357	200.081	205.471	247.755	221.352	238.479	228.946	247.354	256.108	277.07	281.743	283.305	281.043	292.833	305.848	350.741	336.476	338.801	347.782	384.012	380.321	405.365	416.583	461.31	323.955	523.072	469.425	562.963	526.987	645.374	567.927	733.74	631.8	726.942	686.334	874.362	740.537	779.24	805.392	840.432
F57F4.3	gfi-1	WBGene00001581	1640.02	1966.42	866.203	1939.78	1528	2552.8	1804.19	2460.81	2454.61	2911.57	1706.83	2727.92	3081.16	3498.61	2672.25	2331.8	2492.98	2902.38	2754.24	3349.41	2773.48	2632.81	2578.42	2305.97	2132.4	2413.85	2553.78	1918.85	476.542	732.538	742.161	498.885	151.087	188.263	231.281	191.517	57.8025	84.6332	122.526	80.2255	17.1768	22.3662	24.8279	20.8858	11.9758	17.9824	15.7063
F57F4.4		WBGene00019017	1799.7	2247.94	1032.24	2117	1803.98	2922.68	2204.74	2764.92	2687.72	3188.52	2274.09	3073.06	3254.77	3818.24	3077.57	2588.45	2643.76	3214.82	3160.53	3499.24	2855.48	2868.77	2909.04	2533.77	2232.62	2597.9	2712.68	1993.76	498.677	766.447	799.457	536.953	157.921	186.063	233.96	186.671	52.88	85.3911	125.753	84.7965	18.8067	20.2067	30.6736	26.9396	12.8629	20.8886	18.9356
F57F5.1		WBGene00010204	469.651	468.144	144.413	570.041	828.426	791.066	642.447	905.217	1093.54	928.581	872.016	996.778	732.091	883.987	665.165	791.824	470.446	584.228	431.466	483.174	304.389	381.026	238.061	340.199	224.123	268.256	168.57	261.273	108.416	123.262	94.5147	98.0444	102.954	88.3251	90.4251	92.0792	80.8489	69.9803	92.229	70.8846	29.7146	43.6526	46.4373	39.8797	7.46639	13.623	11.8898
F58E10.3	ddx-17	WBGene00010260	568.824	610.879	255.747	487.887	643.576	744.392	604.779	647.798	659.694	774.978	615.796	686.972	929.935	848.852	732.098	736.678	1082.36	1043.76	951.843	1044.54	1324.81	1339.38	1194.6	1212.38	1496.75	1594.35	1421.92	1479.28	1957.64	2098.6	2076.88	1469.58	2683.78	2596.09	2522.94	2593.11	3194.13	3011.74	3158.77	2942.97	3045.25	3239.55	3315.51	3089.51	2300.98	2648.95	2247.76
F59A6.6	rnh-1.0	WBGene00004382	13.1982	14.2208	8.1553	17.2445	19.2813	17.4061	19.6919	17.4214	18.0129	18.57	23.1317	15.538	21.5664	18.516	21.4657	23.2684	27.349	26.6681	19.4181	22.1994	31.6715	29.5212	30.4954	39.2475	38.9838	39.4179	37.5535	43.8223	51.4735	55.6122	55.3376	42.1499	58.8622	59.206	56.9891	59.5912	65.783	71.2435	74.1295	64.4586	70.2744	78.6673	71.0682	84.2999	70.598	86.0974	80.4395
F59B8.2	idh-1	WBGene00010317	181.429	176.355	74.9555	167.935	257.28	232.947	218.997	271.983	301.777	297.761	337.231	349.736	176.778	252.926	253.241	238.889	119.133	160.832	177.679	141.375	76.0972	86.9717	88.9821	72.7495	62.9527	56.9028	61.9352	53.6309	43.8349	41.5396	47.5022	31.7374	31.5989	39.0601	35.5604	34.4624	22.8972	29.4953	31.1627	28.4863	22.0039	23.2146	23.4486	21.0371	15.7459	21.1611	20.1833
F59F4.2		WBGene00010337	90.9932	117.804	54.4298	102.317	90.0353	105.7	85.1076	88.9886	92.8111	99.4937	95.8736	97.308	98.6724	105.405	109.231	115.256	131.376	130.377	132.37	137.51	127.285	149.849	149.883	157.071	152.767	154.297	158.131	138.507	185.843	221.177	213.76	165.434	264.255	276.588	246.152	276.148	324.067	328.554	378.359	352.171	436.943	490.591	540.762	419.381	525.974	714.572	658.929
H06O01.1	pdi-3	WBGene00003964	783.155	807.336	414.729	724.003	610.379	523.587	542.048	485.082	543.458	454.325	476.809	419.701	547.653	465.784	469.257	507.716	562.731	495.006	482.394	483.803	553.737	497.302	503.039	488.773	638.825	521.865	539.271	541.292	632.525	635.047	633.363	446.239	704.729	718.565	701.326	667.978	796.928	1012.06	913.24	932.894	1305.19	1251.43	1306.49	1144.03	2704.09	2392.38	2271.9
H10E21.3	nhr-80	WBGene00003670	14.1277	12.9918	4.85653	13.5303	13.6646	15.6515	14.8435	18.188	15.9128	18.3299	17.8163	20.1387	15.4046	19.4266	20.7411	21.8723	15.1064	18.1903	18.9913	18.9639	17.2053	19.9702	17.6176	19.1787	23.0046	23.9268	22.0697	22.3858	24.9989	35.1815	33.3821	26.1563	47.0309	54.1035	49.9693	48.8217	66.305	70.2961	63.1123	78.3043	89.0185	115.687	89.7219	97.7697	84.2002	106.804	78.6047
JC8.2		WBGene00010435	109.954	100.248	41.4179	92.2359	137.233	130.827	106.217	116.933	136.672	128.309	146.665	140.71	160.457	149.646	133.232	187.621	195.238	185.936	166.868	178.764	220.16	228.934	191.379	220.838	255.943	265.189	228.754	310.79	388.525	385.64	373.651	286.719	541.076	486.14	502.926	497.64	702.505	641.949	652.292	655.119	728.133	729.755	700.041	731.154	701.175	835.454	639.773
K01A11.2		WBGene00010450	16.3583	17.9954	8.52183	15.2105	17.7723	17.6869	15.4402	17.2821	17.6091	18.2499	19.5881	19.4442	20.2341	20.3372	22.2809	28.8528	30.714	27.6558	27.7402	26.2438	41.5153	40.3746	35.414	44.9121	54.2743	43.0989	47.7826	58.2188	84.8922	78.5861	87.169	68.6394	112.213	99.1459	98.8303	102.49	126.27	124.929	121.582	125.207	138.229	148.311	128.146	154.525	146.814	167.926	123.155
K01C8.10	cct-4	WBGene00000379	245.375	261.592	129.843	254.776	225.675	235.825	230.41	231.705	207.674	223.16	241.554	211.283	216.913	213.845	187.666	197.704	253.659	221.164	208.62	230.263	299.681	268.078	245.036	284.524	387.91	331.754	327.892	340.453	508.485	516.617	479.103	360.773	755.875	728.77	636.024	700.197	973.245	875.891	834.783	858.101	989.359	1008.33	959.421	975.048	1154.63	1163.77	1033.82
K01C8.9	nst-1	WBGene00003821	234.407	243.948	99.6963	214.716	256.777	273.444	233.468	262.367	282.31	296.96	279.549	290.969	333.155	317.352	306.95	385.635	432.716	432.78	357.706	401.566	472.761	511.918	415.756	531.096	593.229	617.419	579.207	647.526	831.822	909.632	826.8	678.814	1264.32	1154.82	1048.52	1146.5	1549.7	1449.06	1477.95	1432.4	1524.72	1700.76	1664.98	1609.19	1527.14	1699.15	1465.75
K02B12.7		WBGene00010500	54.7447	66.2758	33.9041	62.257	45.1015	46.2525	51.0198	47.3863	39.7416	42.5029	45.0822	41.5794	42.2168	36.8043	39.5802	39.0133	44.3885	49.4676	41.9659	45.4773	50.5032	49.2743	47.5763	48.0681	52.4835	53.7586	51.2157	51.7325	56.3344	60.3595	51.4199	40.9004	64.5941	66.1559	63.8241	61.6553	88.2327	85.2648	74.3655	76.5819	110.395	112.679	102.07	113.964	166.257	177.281	138.641
K02D10.5	snap-29	WBGene00019305	110.883	103.847	62.3102	94.2699	94.0592	92.2244	90.6273	84.8772	96.8498	83.5651	104.142	89.4088	103.086	94.1736	97.275	106.88	128.011	111.693	110.818	116.569	153.307	131.977	151.135	158.123	187.687	156.061	178.029	189.686	190.704	184.215	194.988	145.192	199.735	209.288	188.978	194.659	246.873	229.204	233.484	227.957	293.197	289.912	310.808	275.223	341.532	376.54	342.675
K02E7.6		WBGene00019311	111.813	118.419	38.5773	88.6986	121.808	143.109	94.5806	118.535	198.223	173.934	137.117	194.616	182.273	177.647	169.099	200.884	114.408	149.226	139.981	160.968	48.3632	91.9643	56.3404	58.7499	20.2496	38.9577	26.6938	28.4766	10.1558	11.6141	13.5487	8.33002	4.55612	5.98218	6.46553	6.10271	3.05794	3.53691	3.6986	2.5174	1.50454	2.62224	1.97047	1.58914	0.887096	2.08886	1.83484
K03B8.6		WBGene00010524	71.1959	91.2061	58.7365	86.7531	33.1974	41.9712	46.6936	45.017	34.4104	37.3001	37.1092	37.4128	22.4823	24.5868	29.7078	24.2767	19.1873	21.8942	19.1336	22.1994	12.4974	17.8719	12.7884	12.4621	9.43602	10.2763	8.75781	10.5205	8.07257	6.27332	7.91704	4.66481	4.11521	7.91759	5.81898	5.295	3.35627	3.91587	2.12473	3.7761	1.25378	2.31374	2.36456	1.43779	1.62634	2.7246	1.68806
K03H1.4	ttr-2	WBGene00010539	54.0011	47.8415	17.8684	55.8898	113.341	72.9232	98.5339	101.114	81.4217	87.8874	143.023	98.0025	37.6371	55.3203	58.4193	49.7944	26.3467	25.5158	31.9368	22.9184	16.4349	15.9183	19.585	18.0458	12.7421	7.59216	12.6813	11.2324	4.5137	2.03459	2.44857	2.41571	1.24926	0.439866	1.20074	0.62822	0.447503	0.947387	1.33779	0.794967	0.188067	0.385624	0.262729	0.529712	0.443548	0.36328	1.10091
K04G2.3	cdc-48.3	WBGene00010562	30.6719	29.2316	12.8286	27.6796	31.5207	30.8818	28.7173	34.9125	35.4604	37.3802	37.0107	34.8087	43.3825	38.5497	33.4213	48.1656	52.0491	40.7429	40.4722	42.8709	60.6894	54.3392	47.7552	53.8136	75.7636	70.5534	64.5276	72.2198	91.576	91.3871	82.4351	61.2257	104.35	94.6592	102.155	92.8869	148.646	125.308	115.522	120.835	163.744	154.018	122.891	148.471	185.477	205.889	140.769
K06G5.1		WBGene00010605	229.853	234.643	114.357	250.532	205.891	268.461	257.038	286.966	244.184	281.592	303.468	312.584	228.82	291.248	269.635	310.323	175.621	263.224	270.289	229.544	115.558	159.038	160.525	133.522	79.8962	95.6305	101.31	91.046	52.0811	60.2748	64.7238	44.8155	42.3278	45.922	49.5075	45.3216	17.0797	34.2954	39.1108	25.7702	8.33764	10.4118	15.6981	9.98885	1.40457	4.541	3.44951
K07A3.1	fbp-1	WBGene00001404	125.011	134.307	67.8081	128.494	114.766	113.14	114.422	133.448	136.914	127.029	136.428	146.179	94.509	122.251	128.432	116.73	63.5757	98.1945	91.1158	74.2377	41.0873	54.4116	46.0561	46.1259	31.8207	35.3534	32.4389	32.5108	24.0441	24.1608	23.8327	22.9076	18.8124	23.4889	19.1195	19.7441	14.9168	17.1161	14.637	14.8394	11.9109	14.7308	10.7062	12.7131	14.3414	15.7119	11.3026
K07B1.6	tos-1	WBGene00019466	354.864	380.274	205.715	341.441	387.47	425.327	336.925	393.655	384.895	429.672	333.983	396.437	535.329	504.258	507.025	365.934	548.913	539.535	582.899	668.139	731.697	699.971	756.124	593.244	859.435	930.921	795.56	812.611	985.548	1214.82	1132.38	686.81	1156.81	1489.74	1323.59	1638.04	1609.89	1453.48	1316.86	1521.5	2567.3	1841.97	2175.07	1866.4	3139.65	2901.34	2571.86
K07B1.8			475.786	405.555	203.058	446.058	500.476	537.554	406.145	535.744	532.876	539.411	309.473	524.213	793.043	664.3	620.06	672.379	788.182	842.843	749.625	1050.92	1044.65	1100.32	1079.32	1067.13	1310.44	1349.87	1158.9	1459.5	1591.34	1866.14	1570.67	1241.17	1974.79	2366.13	2143.32	2497.45	2623.41	2339.92	2297.7	2568.21	4207.75	3005.48	3487.92	3100.48	4914.88	4352.28	3558.57
K07C5.4		WBGene00010627	279.765	268.263	121.963	263.443	275.387	277.515	323.722	314.073	282.795	290.397	352.685	288.973	188.768	244.882	251.792	244.163	169.177	190.957	198.733	182.179	110.337	136.391	131.461	108.355	98.355	102.149	99.1384	89.4639	55.5532	54.5101	61.5407	42.1499	49.9704	50.5846	58.4669	47.2063	36.5461	41.3692	44.3046	31.1362	34.1655	31.9297	27.915	21.1885	38.4408	36.2372	32.0731
K07D8.1	mup-4	WBGene00003497	598.845	603.944	404.375	726.922	387.806	403.078	487.597	427.87	215.832	293.759	283.979	247.654	137.225	179.317	170.639	112.154	120.708	101.322	111.743	122.142	124.632	99.1999	130.656	86.2636	111.028	86.2745	122.749	87.8819	64.5806	70.9564	101.044	45.0654	24.1768	30.2628	31.5888	27.1032	9.84507	16.3582	14.0862	15.8331	7.27193	6.55561	8.21028	7.11327	5.02688	9.44529	6.16507
K08C9.4	col-65	WBGene00000641	931.589	421.62	221.659	946.413	532.835	526.044	741.204	518.044	36.2682	108.459	110.048	39.2357	16.0707	11.9899	11.5933	15.202	12.529	5.597	5.9748	8.35848	9.84384	4.05193	7.60148	7.8495	6.68098	3.68105	4.06362	6.56543	3.47207	2.79756	2.77504	1.74931	1.5432	3.51893	1.66257	1.79492	2.08835	4.73693	2.36081	1.65618	2.13143	3.54774	1.37933	2.27019	0.739246	3.72362	1.39448
K08F11.3	cif-1	WBGene00019543	93.8745	85.5002	46.0912	89.3176	85.0054	90.2591	93.5363	87.5949	80.8563	89.5683	106.012	93.749	84.1838	84.1567	80.7907	108.663	97.941	86.6713	89.1953	95.1788	95.7849	88.4912	97.7461	101.315	126.663	116.336	112.24	118.336	142.268	156.07	156.219	118.286	206.642	201.987	187.685	205.787	234.939	224.72	221.68	228.951	229.943	260.296	229.494	223.084	224.066	273.005	198.677
K08F8.4	pah-1	WBGene00000240	88.2049	79.2676	39.1271	89.2292	74.2749	90.0486	76.3805	93.8666	72.9403	84.3655	87.0146	95.9191	92.9269	97.6643	84.6854	101.76	100.518	113.422	90.5467	123.67	121.379	142.324	122.518	146.713	128.729	148.852	142.087	168.17	144.178	155.392	139.976	115.704	173.206	173.923	147.599	170.786	305.123	231.478	184.458	229.481	507.217	444.624	404.077	487.032	861	670.071	622.085
K09A9.2	rab-14	WBGene00004276	89.692	107.007	68.7244	87.6374	98.7538	81.907	96.8183	86.9678	82.5526	81.2439	88.3927	81.8568	90.9285	84.0809	100.988	84.3867	102.881	91.4452	109.111	99.5827	112.562	103.541	136.827	113.049	136.926	122.395	154.348	134.71	144.004	163.106	169.441	123.451	184.89	187.119	198.954	203.274	251.049	237.099	251.662	258.563	333.694	317.677	373.535	351.048	456.411	395.521	475.518
K09A9.6		WBGene00010703	154.847	148.879	63.5014	177.397	160.37	169.639	179.912	187.873	147.335	187.061	179.541	179.338	136.976	157.993	148.086	189.095	116.412	146.921	146.24	131.579	86.4546	107.883	101.86	88.1248	71.7688	78.0689	77.1388	72.2198	48.6958	50.017	52.3177	37.9016	30.4966	41.2595	38.5161	37.2445	15.7372	24.4426	28.3297	20.5367	9.34067	12.4171	13.3335	12.032	6.94892	12.8965	7.48616
K11D12.12		WBGene00019651	8.08622	7.5493	1.92428	8.57803	6.53888	8.21176	5.74346	5.3658	9.53151	6.40346	8.95739	5.03467	7.57737	8.27149	8.15153	11.6342	18.6145	13.9925	13.3011	14.5599	19.6877	17.7995	16.1867	20.2307	25.8974	25.0004	23.3308	28.6348	35.3284	30.3493	36.8101	29.1551	50.6318	48.3853	46.9213	42.8985	55.1175	56.4643	52.4887	46.5056	53.1603	54.99	50.7724	48.8092	48.9381	51.5858	43.7427
K11G12.1	nas-11	WBGene00003530	27.4188	35.113	10.5377	25.6457	37.892	45.5507	33.2673	39.5118	49.7577	51.868	50.2992	53.0376	59.1202	52.0573	52.4415	60.653	52.0491	63.7071	62.0242	52.937	47.336	57.2335	48.4706	45.8832	41.3256	47.4702	47.0119	40.7373	21.0061	23.9912	23.6695	14.161	7.49556	10.6448	4.52587	7.98737	2.83419	4.10534	3.93468	2.31866	0.68958	2.93074	0.459776	0.983751	1.47849	3.08788	1.39448
M01B12.5	riok-1	WBGene00019698	144.715	139.048	67.35	142.378	126.586	159.603	136.65	137.908	134.734	162.888	152.472	148.87	191.932	190.776	162.668	215.931	238.051	243.799	218.863	246.8	314.233	308.742	301.824	342.708	402.029	454.609	399.636	458.552	571.156	629.621	611.979	444.157	610.006	732.553	637.317	654.067	633.068	691.277	670.313	670.224	583.886	736.542	614.851	560.133	357.647	619.393	385.978
M01E11.4	pqn-52	WBGene00019713	249.093	229.727	137.449	282.633	236.154	238.422	303.881	278.325	193.538	209.393	258.78	213.453	128.482	182.656	170.729	142.17	106.246	126.015	132.228	121.602	79.9491	91.0237	107.494	87.8011	53.0346	65.0318	73.4955	68.502	38.2796	32.9773	48.2368	30.5712	25.3526	32.5501	29.5567	27.9109	20.3614	20.4004	26.1263	16.8931	15.6096	13.574	18.8508	15.967	16.8548	15.7119	14.3852
M01E5.3		WBGene00010806	115.159	143.788	78.3459	114.786	136.813	132.301	126.878	126.48	131.826	145.999	106.307	131.683	156.544	156.779	156.691	122.935	153.641	159.103	165.303	164.114	185.321	185.376	196.029	169.452	196.434	220.633	202.831	205.348	251.031	278.739	273.668	180.345	292.621	339.841	291.041	339.508	377.394	370.239	318.867	374.165	402.903	432.902	395.013	395.619	346.781	418.317	311.556
M02D8.1		WBGene00019727	148.154	119.56	63.4098	160.595	160.286	146.408	179.091	186.549	149.031	159.526	241.554	175.953	87.681	112.917	119.918	139.455	59.7812	78.0288	85.141	72.6199	39.7178	45.7289	54.0153	45.4785	22.3847	26.7643	37.4834	31.6406	16.3188	11.6141	20.4047	12.1618	12.1252	11.7004	15.702	13.7311	4.47503	8.02121	10.6236	7.55219	1.19109	2.46799	2.69297	1.81616	0.739246	0.726561	1.46787
M03E7.5	memb-2	WBGene00019757	5.39081	6.23256	2.29081	4.06793	8.21551	6.52729	5.89264	6.3414	7.18902	6.4835	6.0044	7.20479	8.49332	6.29848	9.14783	7.91126	13.6029	10.0417	8.25092	10.3358	11.727	11.3599	12.4307	15.9418	18.4588	16.5647	18.0761	17.9561	25.0857	27.9756	22.5268	22.4078	40.0498	32.6381	32.8819	43.3472	62.6504	51.98	54.1413	59.9538	72.2805	67.4071	68.7036	81.6513	112.144	118.974	93.0633
M195.1	col-77	WBGene00000653	483.314	236.047	120.955	550.232	472.56	392.831	587.623	437.347	28.1907	95.5716	122.746	34.7219	8.74312	6.52613	10.8687	8.14394	6.80146	4.28006	4.19659	4.67356	7.53268	3.32837	3.84546	6.95935	5.30346	4.83137	5.0445	7.04004	7.03095	7.96882	6.77437	4.58151	5.36447	4.83853	4.7106	5.295	1.93918	7.76857	3.61991	4.50482	1.88067	4.01049	2.43024	3.40529	0.739246	2.7246	0.954119
M60.7		WBGene00019782	1.58007	1.66787	1.09959	2.03397	1.76047	1.40372	2.16312	0.905914	1.61551	1.1206	1.96866	1.73609	2.74784	1.66948	1.44916	1.3961	3.57971	2.22234	3.05853	1.97727	5.82071	3.90722	2.95116	5.58366	7.36974	8.12898	5.74512	9.9668	19.3568	24.6694	13.712	15.2439	42.1074	40.3797	36.2994	49.3602	89.2023	77.3699	89.9469	97.8472	218.221	156.563	244.929	212.869	382.117	245.033	371.593
PAR2.3	aak-1	WBGene00019801	17.0089	16.6787	7.6055	17.3329	18.1915	19.0906	19.0205	16.0974	23.1018	18.3299	17.7179	19.2706	29.8932	24.8904	26.4472	31.9553	27.2058	25.9273	25.1084	32.2655	35.5234	38.1315	26.2028	41.7561	41.7389	40.0314	29.8466	48.7266	44.703	40.0136	38.3609	30.8211	85.758	73.1937	61.4226	86.6944	222.185	157.961	147.315	167.606	475.371	309.579	370.973	386.084	849.764	587.152	683.296
R02F2.1		WBGene00019831	646.991	690.234	323.921	659.005	802.27	904.416	721.214	803.058	872.376	939.467	789.333	857.717	978.147	996.829	917.591	961.528	1070.98	1112.4	1049.65	1208.11	1299.56	1362.82	1343.23	1406.36	1503.36	1645.96	1501.16	1534.18	1599.67	1762.97	1600.14	1269.25	1998.74	2020.22	1638.18	1976.11	2550.47	2250.68	1884.56	2336.34	2978.73	3190.81	2713.4	2925.98	3012.87	3072.08	2691.42
R03G5.2	sek-1	WBGene00004758	98.7077	118.155	69.091	98.3378	100.43	121.983	107.634	105.783	118.821	125.027	117.824	121.787	147.134	142.209	138.304	123.555	164.738	154.329	169.286	163.754	234.198	215.331	230.727	222.456	277.984	271.554	303.23	256.21	333.059	398.186	414.706	250.734	376.174	410.659	411.67	374.509	343.682	400.239	378.438	356.41	298.776	346.522	364.142	293.839	262.58	289.989	296.07
R04E5.10	ifd-1	WBGene00002057	97.1276	105.163	56.6289	119.473	101.939	116.579	128.146	130.521	101.212	110.7	124.222	127.342	81.5192	96.7537	94.3766	100.675	79.6844	78.605	85.0698	76.2149	45.2817	58.1741	58.129	55.0274	22.6602	34.6632	34.751	33.46	11.8051	11.1055	15.0179	11.5787	11.3168	14.5156	14.0394	12.4747	10.218	13.0739	14.3223	10.8646	9.59143	12.6485	11.4944	11.7293	10.2016	10.7168	10.2017
R06C1.6		WBGene00011060	61.1579	68.2948	35.92	71.8963	84.6701	105.56	87.2707	100.905	97.3345	120.625	92.1331	101.735	108.665	123.617	108.234	95.4004	125.218	138.444	136.638	144.431	171.625	163.307	169.647	165.649	204.493	186.2	173.825	165.797	220.477	232.706	227.635	170.016	279.246	293.039	222.969	300.2	376.126	316.49	320.992	364.426	414.751	454.496	463.979	459.563	473.34	469.903	482.711
R06F6.9	ech-4	WBGene00001153	110.326	103.232	52.872	88.2564	104.957	96.2951	105.172	87.2465	106.058	96.1319	115.265	86.8047	63.0338	78.01	81.787	75.2345	47.6102	51.8546	56.5473	42.8709	39.6322	32.5601	33.9831	25.3288	29.4101	24.6937	26.5537	23.1768	17.3604	13.3096	13.059	8.16342	10.2145	10.3808	12.0074	12.0259	5.89212	10.7371	8.97108	7.2872	6.01815	5.09024	4.99185	6.35654	7.17069	7.44725	4.11005
R09F10.4	inx-5	WBGene00002127	126.591	128.25	61.2106	112.752	133.628	141.004	146.123	137.978	134.572	134.633	153.555	140.103	105.5	119.368	126.168	100.597	83.121	95.2314	99.4378	97.6953	68.9069	78.1443	75.7466	72.2639	58.4758	61.1974	63.2664	59.6426	37.7588	36.0292	38.4425	26.906	25.5731	26.8318	23.8301	23.0647	17.1543	16.4845	18.0209	17.423	11.096	10.1805	11.8228	11.805	6.87499	10.3535	9.54119
R119.4	pqn-59	WBGene00004143	251.509	283.362	151.927	228.069	312.19	310.713	254.353	282.854	316.317	316.971	259.764	290.969	398.104	369.789	348.252	303.963	467.726	500.603	410.697	510.316	751.128	695.05	628.777	800.811	1077.63	1091.58	954.321	1040.74	2089.23	2272.81	1891.44	1575.37	3967.65	3940.15	2842.43	3982.56	6847.77	5606.45	4756.48	6195.84	8617.99	9355.7	8437.94	9295.23	11759	11905.6	9740.3
R11A5.7	suro-1	WBGene00011235	170.368	173.809	148.995	192.254	28.0836	39.7954	67.2059	26.7593	9.20841	11.2861	14.6665	10.7638	6.16182	6.45025	9.60069	7.52345	5.0116	7.98396	9.03334	6.11157	4.53673	4.99255	6.08119	3.31783	4.13256	3.75773	3.29294	4.19239	3.29847	2.11937	3.10152	2.66561	3.15989	4.04677	2.77094	2.24364	3.80378	5.93696	4.24946	4.70356	5.83008	6.86411	4.33503	6.65924	7.02284	11.4433	9.83476
R12E2.13		WBGene00020038	53.4434	55.9175	26.7567	53.679	55.4128	56.7103	62.0592	57.9088	48.0614	54.0292	58.7644	56.0758	53.9576	54.4097	60.6836	49.2514	59.7096	61.567	60.3882	55.9928	66.0821	67.0739	72.9742	73.7206	69.5648	72.7007	67.6103	79.8926	80.0313	85.5376	86.0263	67.3899	113.683	97.9142	104.003	98.0024	153.866	159.35	137.557	153.164	271.381	235.462	268.312	275.98	712.486	543.467	619.663
R13A5.12	lpd-7	WBGene00003063	335.253	326.99	142.397	302.265	364.081	408.833	344.458	380.484	443.296	456.326	420.603	432.114	590.702	538.254	475.325	596.447	707.137	689.255	611.351	693.754	848.625	835.927	783.758	853.249	1011.93	1028.62	990.123	1087.33	1418.69	1519.08	1479.34	1088.82	2126.97	1908.32	1906.5	1972.61	2663.02	2334.61	2450.36	2374.44	2664.85	2656.02	2761.28	2699.41	2515.58	2764.93	2388.53
R74.1	lars-1	WBGene00003073	293.056	296.617	143.955	258.756	289.639	340.402	260.842	277.907	314.944	344.346	293.035	302.861	418.837	389.215	367.725	356.782	439.589	450.477	410.128	468.794	634.286	562.494	546.502	524.864	706.117	721.485	685.071	716.502	920.447	1018.74	954.533	657.072	1279.24	1236.2	1204.81	1225.75	1658.67	1454.24	1469.84	1405.3	1710.35	1588.23	1646.72	1491.06	1419.87	1669.73	1406.52
T01B7.5		WBGene00011311	63.7603	53.6351	27.8563	60.1346	54.9936	56.4997	58.5534	62.4384	64.4589	56.8307	70.7732	64.6695	67.6968	64.4266	65.484	86.9462	77.465	81.3212	78.6683	86.4608	92.9601	100.647	97.4779	118.147	106.827	119.404	124.571	147.05	174.559	184.893	195.967	148.774	258.597	226.003	259.822	241.506	319.741	305.88	324.612	323.088	327.425	364.646	399.217	362.247	326.969	407.419	368.657
T01C3.7	fib-1	WBGene00001423	540.569	468.408	183.265	481.254	531.577	475.44	536.305	539.995	480.857	544.054	542.66	491.922	295.018	376.163	339.285	334.057	210.63	247.009	235.222	212.647	140.125	172.135	134.144	125.349	123.15	110.201	98.0875	107.578	76.2988	63.4114	63.7444	45.8984	75.9109	70.5545	77.5864	63.0015	60.935	75.2857	83.5727	59.9538	46.766	47.586	43.8757	40.4851	63.797	55.2186	47.4124
T01D1.4		WBGene00020149	136.629	178.286	113.258	170.765	25.3172	40.9886	57.7329	23.7628	13.0049	9.76527	14.1743	7.4652	6.49489	5.08431	8.6044	4.34343	4.22406	3.37466	3.62756	2.69628	3.93754	2.24303	4.91861	2.91322	4.40807	2.91416	3.363	2.21485	2.95126	1.78027	1.79562	1.1662	0.955316	1.14365	1.93966	1.34619	0.223752	1.45266	0.865631	1.2587	0.814958	1.15687	0.459776	0.756731	0.887096	1.63476	1.83484
T01G1.4		WBGene00044025	34.8544	32.2162	16.952	32.9856	29.425	31.5135	30.8804	22.2297	33.0372	25.6939	31.8922	27.5171	38.6363	30.9612	28.7115	43.9773	58.4925	49.4676	41.8236	44.8482	77.1244	63.7455	52.6738	72.8304	96.2887	81.6732	84.2852	103.623	137.581	147.338	140.058	102.959	206.569	178.498	187.039	181.556	250.825	234.194	228.92	222.458	287.868	292.689	236.85	313.287	290.746	340.121	244.915
T01G9.6	kin-10	WBGene00002196	131.61	156.341	74.0391	119.297	159.113	160.585	161.488	156.723	159.693	185.86	183.873	160.675	168.118	177.496	169.099	165.206	183.281	184.783	189.344	180.022	228.035	221.771	206.671	230.549	256.081	251.768	252.155	256.131	320.473	336.81	334.474	244.57	386.389	407.052	357.452	400.715	463.912	432.451	418.65	419.147	498.817	484.961	478.167	491.119	448.797	531.57	456.949
T01H3.1	vha-4	WBGene00006913	411.561	426.448	230.731	435.976	464.26	436.978	489.76	504.594	448.143	430.312	484.486	498.693	324.661	418.735	417.992	339.253	267.619	310.963	332.242	278.436	200.13	227.414	241.012	204.087	167.782	185.203	193.302	171.255	108.936	128.179	129.529	89.9643	105.599	105.656	120.074	106.438	92.1111	104.276	106.315	95.3961	80.1166	83.7575	82.8253	93.759	42.8763	59.9413	60.4764
T03G11.1	pqn-62	WBGene00004145	92.0156	110.343	73.3977	117.705	124.658	163.954	137.47	134.354	86.9952	144.878	118.612	130.033	123.236	149.039	132.145	95.7882	138.034	157.045	170.14	164.383	209.032	196.229	242.621	198.584	235.625	259.821	297.555	213.416	245.302	309.597	329.822	201.67	264.77	359.547	328.819	307.559	512.764	391.334	375.998	436.967	821.854	839.503	877.449	799.033	827.66	979.131	999.036
T03G6.3		WBGene00020195	149.363	133.517	93.3736	182.261	124.742	146.548	178.942	134.633	91.5994	103.256	127.077	110.416	89.4297	97.7402	101.532	88.3424	89.6361	74.7365	98.0152	91.1344	80.0347	85.3799	99.803	77.3621	73.904	72.624	89.8201	62.4903	42.0989	43.9133	53.2972	34.9028	19.1063	23.6648	29.372	26.116	7.53297	17.1161	15.424	12.852	5.51664	6.32423	5.51731	6.96193	4.58333	6.08495	5.65132
T04A8.4	tag-243	WBGene00044078	29.7424	25.3692	11.3624	29.5367	38.3111	43.796	34.4607	44.8776	47.4152	47.1454	45.476	49.2182	46.2969	53.3473	45.558	54.5256	61.1415	68.7279	60.9572	59.8575	66.6813	79.085	75.836	85.6971	91.674	99.7717	101.521	104.81	120.307	128.603	129.121	94.1293	184.964	175.419	172.537	171.145	258.582	234.194	253.472	241.604	256.022	305.106	325.127	278.856	244.838	324.954	303.924
T04B2.5	ipla-7	WBGene00011423	108.653	120.525	53.2385	118.147	162.801	176.026	166.635	180.556	182.472	187.141	175.703	179.946	203.174	202.841	233.677	176.762	215.57	204.455	224.553	217.32	267.496	255.995	285.458	264.86	283.769	322.092	324.319	328.034	357.884	422.432	408.911	280.305	443.414	496.609	464.225	488.486	643.882	598.622	542.042	570.455	868.243	749.345	812.358	800.47	1351.86	1064.68	1186.19
T04C10.1	mbk-1	WBGene00003149	97.9641	122.544	61.852	96.8345	95.0652	99.7342	96.8929	97.6297	88.2069	104.616	81.8961	91.4053	103.419	102.673	90.9349	82.3701	104.528	114.739	104.844	119.535	112.477	116.782	117.868	112.968	115.23	128.3	116.304	108.686	110.672	120.55	123.734	81.7175	134.626	145.948	116.01	145.657	188.324	168.382	160.693	167.274	283.668	250.116	262.204	257.818	477.036	420.951	406.968
T04C12.3		WBGene00011428	53.3505	49.246	16.0357	51.9103	77.712	67.5189	65.1174	72.8912	80.4524	74.3601	97.2516	83.8533	85.8492	78.3895	83.4173	110.758	98.1558	93.1737	91.9693	92.842	102.462	108.968	106.6	116.367	136.306	118.024	131.087	155.672	182.892	191.506	190.009	162.102	223.25	220.373	205.142	216.377	245.754	286.49	271.493	285.526	359.334	323.616	374.652	393.879	451.088	353.926	454.014
T04C12.4	act-3	WBGene00000065	992.653	1004.32	566.289	1267.07	1341.06	1480.71	1676.19	1725.77	1274.48	1580.13	1859.99	1570.47	835.093	1272.82	1376.52	955.943	564.664	842.843	957.249	712.358	418.406	523.422	588.265	452.034	266.413	329.53	386.254	255.34	115.62	111.479	140.14	99.7937	82.6716	94.7472	90.2404	84.002	49.822	74.4646	66.024	64.4586	44.6973	51.4422	55.4358	49.7173	53.4475	40.869	58.6416
T04C12.6	act-1	WBGene00000063	756.666	758.178	397.685	960.386	1120.91	1123.68	1371.64	1364.52	1023.1	1234.43	1541.16	1202.33	590.369	956.078	1068.85	714.728	438.873	611.144	721.6	543.571	352.666	447.087	499.731	416.59	249.262	309.668	369.439	239.678	124.821	119.024	160.3	100.21	76.7192	88.5891	87.9313	90.5535	44.0791	71.6225	71.2965	62.4049	31.9087	41.8016	43.3503	39.8041	44.5766	27.6093	40.44
T04G9.5	trap-2	WBGene00020216	146.946	189.961	109.501	149.718	117.784	108.227	130.235	103.274	89.0954	95.1714	109.753	84.895	73.8586	72.774	75.3564	62.2817	61.7143	68.3164	68.9948	52.4876	52.2152	52.5304	60.9013	53.6517	51.7259	50.8445	54.2284	45.4834	54.6852	54.5101	59.6634	40.234	71.7957	68.3552	69.1812	69.3735	94.7961	110.086	107.574	95.3961	160.609	170.986	175.831	152.254	291.411	316.871	270.383
T05G5.12	dao-6	WBGene00000932	2.69541	2.98461	2.01592	2.47613	3.01794	2.24595	3.95329	2.29963	2.26171	2.72147	6.79186	3.38538	5.66221	5.76728	7.51752	5.19661	10.4528	11.0294	9.95801	8.98761	20.4581	18.089	25.5768	27.2709	36.7798	25.7673	37.3433	31.7197	46.873	53.2385	80.0682	57.5605	89.7997	114.541	139.84	148.709	178.33	218.973	311.706	238.556	270.064	243.097	419.315	331.675	182.15	190.813	410.858
T07A9.8		WBGene00020296	37.4569	36.0786	17.3186	36.7883	41.1614	38.6023	40.8009	47.1075	43.8611	43.6235	58.1738	52.2564	47.5459	47.1247	44.1994	64.9964	58.063	52.6777	58.8945	54.5548	69.4205	66.6397	62.4216	88.934	81.7559	76.4584	70.9733	100.38	106.245	100.712	113.205	92.9631	116.769	126.857	118.504	126.183	148.049	155.94	165.65	165.751	192.205	214.176	196.653	192.058	204.623	254.387	203.594
T07A9.9	nog-1	WBGene00020297	977.968	930.671	380.184	866.027	1093.17	1300.48	988.024	1188.98	1377.06	1446.94	1273.43	1426.89	1887.35	1715.01	1593.44	1932.98	2213.77	2240.94	2096.8	2379.56	2748.31	2768.12	2664.63	2778.64	3242.62	3535.64	3302.47	3589.79	4566.3	4981.27	4869.71	3540.18	6712.05	6197.01	6084.34	6332.46	8220.26	7255.85	7604.41	7647.65	8018.56	8563.55	8725.43	7990.02	5970.01	7780.74	6349.44
T07H6.3	col-166	WBGene00000739	285.434	166.699	57.9118	252.212	370.285	276.813	320.216	362.644	315.913	349.469	310.654	319.094	220.66	243.971	218.823	285.426	131.304	206.595	181.093	185.954	42.1145	92.9049	70.8279	57.8597	25.9663	37.8841	34.3306	31.4824	10.937	9.49476	9.14132	7.99682	2.79246	4.9265	3.78696	3.85907	1.26793	3.28427	2.5182	2.64989	1.00302	1.07975	1.24796	1.21077	1.25672	3.1787	1.02751
T08A9.13		WBGene00044442	3.53191	1.66787	1.37449	3.09517	3.18561	2.10558	1.5664	3.69334	3.79645	4.0822	3.24828	3.6458	4.16339	5.76728	4.52863	5.27417	7.15943	6.83164	6.82835	5.12294	7.87507	6.87381	8.40635	12.9476	13.913	11.5033	14.9233	16.9277	18.3152	17.0397	20.1599	12.7449	26.014	20.7617	25.4927	22.257	35.3527	30.2532	33.7596	30.0763	36.7985	36.7114	40.7887	36.2474	48.6424	52.494	54.7517
T08B1.1		WBGene00020340	170.833	178.637	71.6567	192.077	160.286	210.558	154.178	226.618	238.207	236.288	236.731	280.9	286.192	281.079	252.063	350.655	223.589	291.95	257.841	258.124	140.553	203.248	159.005	174.065	78.5187	114.879	97.597	85.5088	23.2629	28.9929	28.6482	24.1571	21.4579	21.2016	22.7217	19.5646	8.57714	14.0213	15.0305	11.527	7.08386	6.70986	5.64867	6.12952	2.14381	4.26854	3.74308
T08B1.4		WBGene00020341	7.43561	6.75926	2.38245	7.25153	7.46103	7.93101	6.04182	8.85008	12.6818	10.9659	11.6151	8.42005	14.3221	13.0523	11.231	12.7976	18.4713	15.721	14.0835	17.8853	23.9676	21.4173	21.1947	22.011	28.9279	24.5403	28.5154	32.9854	53.9908	51.543	43.258	39.8175	72.8245	68.1793	72.2293	72.9633	93.9011	85.6438	84.517	90.0301	85.0064	88.7706	82.5626	98.5264	75.7728	71.2029	78.9717
T09F5.12		WBGene00014836	17.5666	13.6063	9.52979	16.0949	27.9998	13.6161	16.4845	13.7978	19.4669	16.9692	21.5568	14.9304	26.729	15.2529	27.2623	19.1576	27.0626	18.7664	28.0247	22.7387	39.461	26.627	44.4463	38.2764	53.1034	29.9085	48.0629	46.7491	44.703	37.8943	46.3596	30.3213	89.9467	66.3318	83.4054	88.1303	233.895	166.361	226.323	201.988	485.527	326.238	483.947	442.385	971.074	616.578	989.421
T10B5.3		WBGene00020389	96.0123	86.8169	43.8004	91.7938	110.993	107.385	98.9814	107.595	102.181	111.98	108.867	114.061	114.493	108.971	100.173	128.054	142.687	125.027	126.965	134.724	160.412	158.098	137.989	170.828	181.833	186.66	174.175	224.569	262.836	282.045	276.362	202.919	332.083	317.407	312.562	313.841	355.541	348.765	364.352	337.994	335.825	329.709	352.582	343.329	290.967	307.154	297.024
T10B5.5	cct-7	WBGene00020391	398.827	360.874	162.373	373.808	357.207	381.812	311.266	333.655	349.273	335.781	322.171	283.417	343.646	315.759	263.747	326.766	335.92	348.743	300.376	318.791	411.901	384.282	336.701	358.326	496.596	459.441	408.604	397.169	629.661	673.365	593.37	429.746	914.531	922.312	723.401	755.031	1048.65	1014.27	890.734	911.96	1121.19	1138.52	915.61	971.719	991.995	1061.32	786.12
T10C6.15		WBGene00050899	16.8231	14.7475	6.04775	17.3329	23.0537	27.162	18.6476	24.1113	24.0711	26.2542	27.3643	30.1212	37.1375	36.5008	32.6967	55.9217	61.9291	51.2784	45.2378	59.3182	86.2834	75.1777	69.1288	103.743	100.008	101.842	91.4315	129.727	103.121	122.499	112.389	95.0456	124.999	121.403	132.728	118.644	166.695	173.372	191.619	162.836	213.644	202.067	222.466	214.306	210.463	276.093	289.685
T10H9.5	pmp-5	WBGene00004062	28.5341	30.8117	12.0039	33.4278	41.9159	31.3029	34.8337	31.9161	46.769	37.3802	32.4828	33.8538	46.63	34.376	31.4287	29.9387	33.005	32.7589	33.715	30.9174	20.6293	21.9238	17.9753	18.6122	11.7778	15.1843	13.8724	13.6055	5.98933	7.29062	6.77437	4.49821	3.67429	3.69488	3.69459	2.24364	0.895006	3.0948	1.96734	2.11991	0.250756	0.771248	0.656822	0.832405	0.443548	0.635741	1.24769
T16G12.1		WBGene00011803	100.66	117.453	78.7124	120.004	49.3769	82.0474	85.7789	85.2953	55.4928	74.4402	74.1199	75.5201	25.0636	52.6644	49.5432	34.825	11.8131	18.8487	23.5436	15.3688	6.4199	5.86082	6.08119	4.04613	3.99481	2.22397	3.50312	2.68945	0.781217	1.10207	1.714	1.3328	1.76366	1.75946	2.77094	2.33339	1.41709	2.46321	1.57387	2.58364	0.877647	0.539874	0.722505	1.05942	1.25672	2.08886	1.32109
T16H12.5	bath-43	WBGene00011815	99.916	117.541	61.2106	90.1135	73.9396	77.0642	77.0518	66.2014	72.2941	68.9972	75.6948	76.1277	77.6889	74.8987	73.2732	77.794	93.2158	88.1528	87.7016	89.0672	128.997	111.356	116.079	128.343	156.624	147.088	144.469	152.35	191.832	227.874	201.599	152.773	210.684	252.483	217.334	217.544	261.491	289.079	225.143	222.922	268.184	281.968	263.649	231.787	255.484	309.787	245.062
T18D3.6		WBGene00011823	13.1982	15.5375	12.7369	15.918	12.4909	16.9148	8.95084	13.1706	11.874	12.967	11.1229	13.1943	13.0731	15.2529	13.6765	12.6425	13.6029	16.6264	14.2969	18.3347	24.2244	22.2856	17.707	24.2768	26.5173	26.6876	28.6556	29.584	34.4603	42.8112	41.7073	31.7374	43.9445	47.6815	42.2107	52.95	63.4709	56.7801	42.7307	60.0863	90.1469	87.6909	79.0814	80.9703	132.251	134.323	125.136
T19A6.2	ngp-1	WBGene00003596	318.337	300.743	121.688	287.143	322.417	353.807	290.157	356.86	364.863	390.531	381.132	404.249	500.856	457.588	411.2	553.865	610.127	597.233	520.946	591.834	739.486	727.538	631.013	755.818	894.975	923.406	850.208	1016.85	1367.22	1406.24	1353.98	1020.84	2013.14	1808.47	1712.35	1863.21	2451.79	2279.48	2317.69	2342.57	2382.75	2586.15	2517.73	2461.12	2133.54	2499.55	2114.18
T20D3.6		WBGene00011859	25.5599	23.7013	7.6055	22.6389	20.7903	22.4595	17.5287	20.3482	29.8869	24.9735	30.022	26.4754	30.7258	30.43	27.8058	38.6255	42.9566	38.9321	34.7819	35.3213	42.2857	50.1426	44.4463	58.6689	66.121	63.7281	51.9864	78.7852	100.951	105.46	90.7602	73.4708	126.469	110.318	102.894	118.195	149.541	138.445	125.123	135.409	147.633	151.242	117.506	154.827	129.812	150.671	121.32
T20F5.4		WBGene00020626	203.922	318.738	208.006	215.512	32.8621	41.4097	53.5559	21.3935	14.0549	11.7664	20.3756	7.11798	11.2412	6.60202	9.32898	5.04149	9.66523	4.6093	7.96641	4.22418	7.19028	5.49905	8.13806	4.12706	5.02795	2.60741	7.07631	2.84766	2.43045	2.28891	2.28533	3.08211	1.17577	1.67149	1.66257	1.79492	1.79001	1.95793	1.49518	2.05367	1.00302	1.77387	0.853869	2.27019	1.25672	1.8164	1.90824
T21B10.7	cct-2	WBGene00000378	299.562	272.038	149.453	286.435	277.148	290.64	299.704	264.527	268.336	266.064	308.095	242.793	228.404	260.818	244.818	241.371	258.312	254.581	253.005	243.474	290.95	282.767	292.702	266.802	354.092	316.723	342.465	327.243	412.396	451.171	442.211	298.132	621.176	607.543	580.882	533.987	716.975	729.614	732.009	642.135	765.371	801.712	817.218	679.696	658.077	765.613	700.763
T22F3.2		WBGene00020695	39.0369	42.2234	19.2428	36.3461	44.9338	51.6569	40.3534	49.0587	51.0501	53.2287	46.5587	51.4752	53.458	57.521	49.4526	52.1988	61.0699	72.3495	65.5806	69.1147	92.7889	91.6025	84.0635	93.8703	111.441	124.619	103.763	116.517	174.645	206.681	177.113	129.615	256.686	261.193	208.19	251.378	321.829	286.742	249.459	257.437	300.406	346.599	307.064	305.568	235.672	330.131	255.63
T23D8.3		WBGene00011944	252.16	252.463	104.095	215.335	246.13	286.499	238.54	268.708	297.658	307.926	310.063	297.566	390.11	350.438	343.632	428.449	468.298	437.06	408.278	439.314	478.068	508.155	484.259	515.963	592.058	594.029	587.334	703.846	760.558	783.826	773.176	588.1	1040.85	956.445	1025.16	971.588	1278.96	1210.7	1363.68	1193.31	1342.3	1375.6	1465.63	1329.8	1370.64	1581.54	1387.51
T23E7.2		WBGene00020732	483.965	439.878	253.364	598.605	683.648	721.792	746.351	795.88	536.026	758.009	665.8	671	357.719	561.93	515.267	377.103	325.682	389.733	372.927	385.838	362.853	340.724	380.342	315.437	334.806	357.828	374.064	303.908	197.127	225.416	239.225	169.849	116.989	140.757	129.865	143.324	33.0406	68.5277	58.0759	66.9098	11.4094	19.5897	17.9969	16.3454	4.13978	9.08201	7.99992
T24D8.5	nlp-2	WBGene00003740	7.34266	8.69047	2.19918	7.07466	11.8203	10.8086	8.65248	11.1497	14.8627	12.0865	12.1072	12.2395	26.0628	21.0202	15.5785	24.6645	31.9311	24.6927	24.1126	28.1312	32.6987	36.5397	27.6336	39.6521	37.6063	50.1543	31.1778	45.958	47.4806	59.2575	52.7258	44.6489	71.5017	65.716	61.3302	63.0015	96.6607	80.7805	78.7724	90.825	171.141	112.448	101.151	144.006	255.262	186.272	214.677
T24H7.2		WBGene00020781	138.209	156.867	70.9236	110.807	125.748	113.421	115.54	112.333	129.402	123.507	121.072	116.318	170.283	140.312	131.874	149.693	192.445	177.376	158.048	174.719	223.669	205.491	201.216	194.295	249.882	261.354	233.869	261.589	309.883	330.028	323.537	206.085	420.339	408.372	384.053	389.048	529.471	457.083	460.279	447.368	556.867	535.94	530.384	491.119	426.693	561.45	427.959
T25B6.2	nep-22	WBGene00020788	150.385	185.923	75.322	194.465	188.957	196.942	187.296	243.552	220.84	231.965	196.275	247.827	143.387	217.715	174.171	167.998	77.9662	118.196	128.885	104.077	37.8346	68.5934	56.6981	42.9699	23.6934	30.522	29.0059	26.1035	23.1761	21.0241	19.915	14.3276	14.2563	15.7472	14.5013	12.2054	6.86171	11.495	9.20716	9.27462	1.19109	2.77649	2.16751	2.79991	0.887096	3.99608	1.39448
T25C8.2	act-5	WBGene00000067	1076.03	980.794	453.49	1208.53	1139.53	1309.04	1406.63	1579.5	1294.27	1395.07	1388.49	1412.83	749.994	1100.11	1027.46	875.978	417.824	591.801	625.719	502.767	259.535	315.978	323.018	226.826	151.941	154.757	184.475	126.8	82.9826	76.721	94.2699	58.2269	71.1343	69.9387	76.2009	66.5016	29.0877	45.7272	60.122	41.6695	24.1353	25.5283	28.309	20.7344	29.5699	23.3408	23.9264
T25F10.6	clik-1	WBGene00020808	1172.5	1098.51	522.581	1302.89	1391.02	1459.66	1471.67	1625.28	1298.06	1521.46	1474.82	1503.89	996.966	1324.8	1126.9	1093.07	857.771	1083.68	968.559	940.014	610.832	819.285	765.782	666.479	513.609	582.986	582.079	463.535	267.784	267.718	287.135	217.08	132.789	168.909	167.088	160.824	49.1508	96.444	96.7932	83.0741	27.207	44.2696	35.7311	36.9285	21.5121	25.4296	27.2291
T25G3.3		WBGene00012030	102.704	96.9997	44.8083	88.168	124.826	123.668	101.145	119.372	141.519	128.309	151.685	139.495	179.276	156.096	145.188	190.568	228.457	197.047	197.097	207.434	277.425	262.507	240.743	291.322	328.125	329.147	314.3	378.264	459.876	454.562	455.842	336.45	641.311	546.666	562.501	560.103	800.136	712.246	668.66	679.233	888.617	853.54	819.649	882.878	1051.95	1053.6	921.679
T26E3.4		WBGene00012037	36.7133	31.1628	14.7528	32.5435	36.2153	35.865	37.5935	38.4665	41.1147	33.6181	45.1807	39.4961	45.714	39.688	39.1274	55.4564	55.5572	42.2245	46.447	53.3864	63.9422	60.0554	62.6005	70.079	77.0034	66.2588	82.3234	96.2667	132.894	127.84	135.324	102.709	180.114	154.569	179.372	171.325	192.799	200.278	200.275	203.975	194.273	216.104	212.416	239.354	203.145	227.777	198.677
T27A1.4	lgc-34	WBGene00020836	161.26	137.555	89.0669	164.486	67.4846	71.8002	86.8232	77.4905	72.8595	64.6749	75.6948	71.0062	61.9513	56.1551	65.1217	62.3593	57.347	54.2416	62.2375	48.7128	34.753	39.2892	47.0398	35.6869	26.1729	20.0924	29.9867	16.374	10.8502	7.46017	9.14132	4.58151	2.13109	3.87082	3.32513	2.60263	1.64084	3.22112	1.10171	1.32495	0.814958	0.925498	1.24796	1.51346	1.03495	2.17968	0.733937
T27A10.7	cgr-1	WBGene00020847	37.271	33.6207	15.5775	40.2372	41.2452	49.4109	43.71	48.5709	37.8029	44.0238	40.8496	44.7044	50.7101	51.6779	47.0072	49.329	53.4093	59.8386	49.8612	48.8926	72.1596	67.1462	55.8038	72.9923	81.2049	90.4157	78.3299	89.2266	111.02	115.802	116.47	84.9662	123.603	122.019	118.873	133.272	133.207	145.329	143.931	138.324	136.913	137.514	126.241	131.596	92.0362	115.705	97.0265
T28A11.19		WBGene00020881	0.37178	0.526695	0	0.0884333	0	0.210558	0.298361	0.139371	0.484653	0.400216	0.492164	0.260414	0.166536	0.758853	0.634008	0.853175	1.57507	0.246927	0.355643	0.719009	0.941585	0.578847	0.983721	0.647381	3.51268	2.07059	2.45219	4.03418	6.33654	7.29062	8.24351	6.66402	18.151	10.7327	16.4409	12.4747	24.7618	30.1269	36.4352	29.8775	33.9148	41.8788	67.587	41.1662	15.8938	25.8837	32.9538
T28A11.5		WBGene00020872	0.55767	0.175565	0.274898	0	0.586822	0.070186	0.0745904	0.139371	0.161551	0.160086	0.0984328	0.347219	0.416339	0.0758853	0.181145	0.310245	0.143189	0	0.142257	0.179752	1.36958	0.217068	0.357717	0.647381	1.58415	0.766885	0.490437	1.74024	4.8609	2.54324	2.61181	3.41531	12.1987	7.21381	5.91135	8.79509	22.4497	18.5056	18.3356	18.4167	35.9835	35.6317	39.8034	38.2906	35.0403	34.0575	47.2656
T28B11.1		WBGene00012117	205.873	253.604	146.521	214.716	254.178	301.238	245.626	265.921	253.15	284.954	273.053	269.008	334.737	328.204	343.27	273.869	365.775	362.077	408.563	424.305	482.519	443.686	554.193	453.086	531.93	512.739	527.08	506.725	472.289	509.326	517.382	348.861	601.188	564.348	503.942	533.09	775.523	616.433	623.569	660.883	1322.11	922.49	1096.96	1019.17	2900.66	1973.07	2602.54
T28B4.1		WBGene00020884	89.5991	77.7753	48.1987	108.685	69.4127	76.4325	83.0937	86.48	63.1664	71.0784	76.9745	73.5235	65.6151	68.6762	72.0958	71.434	56.1299	61.4847	71.2709	55.094	45.9665	49.8532	42.4789	48.6345	41.119	40.1848	49.1839	44.7715	25.2593	28.4843	32.7292	22.9909	17.4161	19.882	21.0592	19.8338	9.39757	13.5161	10.6236	11.0633	7.39731	6.55561	6.69959	7.11327	5.3965	9.89939	6.23847
T28C6.4	col-117	WBGene00000691	624.405	398.533	148.72	645.298	778.126	673.224	711.07	902.36	668.821	764.893	659.992	808.672	505.103	559.047	518.8	640.967	323.678	484.059	417.738	455.133	149.969	266.921	221.248	214.607	142.16	155.831	156.099	125.455	77.4273	82.4857	79.4968	63.808	35.2732	36.333	30.0186	35.2701	9.6959	19.5793	17.1552	20.9341	3.32252	4.85886	7.29073	5.29712	1.99597	3.72362	2.64217
T28C6.6	col-3	WBGene00000594	938.095	618.604	208.464	933.856	1138.27	1035.87	1066.12	1278.38	1006.38	1166.39	1010.31	1133.58	721.849	851.888	752.115	944.542	482.044	758.476	603.455	655.017	226.665	406.568	309.157	318.916	201.256	231.829	231.767	188.262	109.197	114.87	109.941	91.8802	52.6894	59.3819	41.1023	50.6166	15.8118	29.3058	32.2644	29.0826	5.07781	8.32948	8.01323	8.39972	4.43548	4.63182	4.33023
T28H10.1		WBGene00012142	5.39081	6.057	3.02388	5.92503	6.95804	7.36953	6.86231	6.27171	7.5929	7.52406	7.57933	6.85757	9.5758	7.51264	9.87241	11.4015	10.596	10.2063	11.594	10.2459	14.2094	13.3858	14.3087	17.5602	18.3899	20.5525	17.4456	23.1768	31.7695	33.1469	31.6681	23.8239	34.5383	35.3652	34.8215	32.847	42.9603	45.1588	36.5926	36.966	44.0077	52.5991	42.7591	46.4633	40.8803	50.0419	38.8987
VZK822L.1	fat-6	WBGene00001398	79.2822	71.0161	37.9359	70.216	101.017	133.985	140.081	109.476	120.436	165.369	198.145	144.79	129.315	181.062	241.014	157.682	182.064	237.708	285.368	181.19	349.499	380.375	558.664	426.058	518.705	620.18	992.645	624.586	898.226	1145.14	1786.48	911.638	1688.48	1862.04	2621.87	1933.66	3075.32	3084.69	3929.41	2997.82	4921.72	4477.09	5103.77	4062.74	4528.85	4289.8	5305.34
W02A2.1	fat-2	WBGene00001394	294.543	272.565	100.521	203.308	284.106	426.59	313.13	391.146	422.456	531.007	512.146	564.491	518.426	605.944	603.304	558.752	553.066	713.124	707.161	604.596	593.37	758.724	726.255	719.322	646.264	807.99	818.12	766.811	874.789	1077.49	1096.55	804.097	1429.52	1468.1	1592.83	1580.69	2124.37	2272.28	2603.74	2135.81	3163.1	3009.49	3522.08	2902.44	2116.68	2574.3	2454.43
W03F9.4		WBGene00021002	76.9585	84.0079	42.151	84.8075	62.8738	54.2537	73.4715	56.0273	60.097	73.8799	69.4936	73.9576	22.8987	38.7774	42.2068	25.9055	18.3997	19.3426	21.3386	13.3915	14.8086	11.6493	14.3087	9.71072	11.2957	9.04924	9.38837	6.80274	5.72892	5.0017	6.61113	3.41531	4.18869	4.75056	4.06405	3.67958	1.93918	5.36853	3.54122	3.57735	1.62992	3.77912	1.8391	2.79991	2.06989	4.72264	2.27521
W04D2.1	atn-1	WBGene00000228	371.687	364.912	199.026	429.609	366.429	392.269	385.483	412.957	376.01	434.715	399.342	461.02	363.964	446.661	399.335	343.597	289.098	336.479	346.112	315.375	242.415	253.246	257.198	211.127	174.05	199.313	201.99	163.582	97.2181	86.894	103.819	68.3895	59.5235	73.0178	82.8512	67.7581	39.2311	46.7378	45.485	35.5085	26.9563	32.3924	26.0759	31.707	22.547	21.7968	26.9355
W05B2.1	col-94	WBGene00000669	44.4277	38.7999	13.0118	50.4954	69.245	56.9208	69.5182	83.8319	79.2408	87.3271	77.8604	92.0129	56.4556	76.72	72.2769	91.7551	37.4438	59.6739	67.2166	59.7676	17.2053	29.883	31.3002	26.8663	13.2242	16.0279	17.3755	12.1025	6.51014	5.6799	7.01923	4.83141	1.61669	3.07906	1.5702	2.51288	0.96959	1.7053	1.10171	1.19245	0.501512	0.385624	0.525458	0.302693	0.443548	0.54492	0.733937
W07B8.5	cpr-5	WBGene00000785	245.654	224.284	75.5969	260.171	317.303	339.349	310.893	394.351	405.574	406.139	453.48	405.378	317.833	362.428	350.516	391.452	208.483	287.587	290.845	261	123.433	171.99	147.111	148.169	103.727	108.821	117.565	105.363	77.6009	76.721	79.6601	52.6458	53.7182	42.2272	48.122	43.437	33.8611	31.769	36.9073	28.4201	15.4215	18.5871	14.5158	12.7131	2.95699	9.62693	3.37611
W07G4.5		WBGene00012339	58.8342	45.3836	31.2467	58.7197	48.4548	58.7456	61.0149	60.8356	53.6349	56.8307	58.2722	48.871	52.2922	56.5345	54.887	66.3149	81.4743	79.7573	66.0785	78.4618	114.445	108.244	103.917	125.997	154.902	159.205	169.271	183.99	256.847	297.728	314.151	229.575	338.402	350.573	355.881	380.881	383.958	453.04	426.52	458.365	383.344	499.306	506.213	433.91	286.162	385.985	373.427
W09C5.1		WBGene00012351	223.905	221.212	95.2979	183.411	271.866	257.091	233.244	260.485	308.32	281.432	307.504	299.65	367.544	325.396	350.063	346.234	450.829	409.487	425.349	421.789	498.441	492.454	510.551	503.986	569.054	537.893	597.493	598.72	739.726	714.481	741.916	516.545	899.614	825.101	904.344	874.034	1110.03	1024.82	1185.99	1065.85	1189.4	1180.09	1376.24	1299.31	1172.89	1270.85	1347.51
W09G3.3	tag-229	WBGene00044065	8.27211	9.48052	5.40632	8.7549	9.13766	9.61548	7.16067	6.75951	8.96608	9.52514	8.26836	10.2429	10.6583	11.6863	8.78554	10.0054	12.3142	12.6756	11.6651	13.9308	17.0341	14.7606	11.7152	16.9938	15.3594	21.3961	20.4582	19.9336	25.2593	31.5362	22.9349	20.9917	36.0816	29.8229	30.2956	30.7828	44.7503	43.7693	40.6846	43.9882	58.8023	59.1547	48.7362	57.2846	45.6854	67.4793	46.2381
W09H1.6	lec-1	WBGene00002264	837.435	849.998	391.913	889.462	925.084	933.193	903.961	1021.87	977.464	1030.96	934.029	1012.32	822.103	982.866	890.781	858.216	653.083	854.284	798.419	759.004	510.853	629.641	611.517	501.316	439.085	472.708	485.183	400.887	275.422	282.384	296.113	206.501	242.062	217.998	203.018	212.967	166.769	172.93	183.199	153.164	137.164	156.718	148.245	131.369	110.887	106.714	121.32
Y105C5B.28	gln-3	WBGene00001604	367.04	364.824	165.122	368.944	361.231	392.059	327.75	337.209	436.592	396.294	422.178	388.277	458.806	431.256	422.249	463.817	519.202	485.705	468.382	463.221	403.769	415.033	408.513	394.093	302.021	327.076	343.376	323.842	158.153	159.97	160.708	108.873	151.675	119.82	132.728	129.503	93.0806	114.318	122.762	112.289	79.6778	95.4805	90.8385	97.24	37.4798	52.3124	46.0179
Y105E8B.1	lev-11	WBGene00002978	2982.89	2660.25	1148.8	3234.54	4184.8	3849.98	3690.28	4251.11	4072.54	4340.98	4144.32	4210.46	3212.89	3850.49	3526.53	3610.4	2424.04	3077.78	2841.09	2668.33	1979.64	2378.55	2196.11	2044.67	1841.13	2040.91	1904.02	1807.08	1358.62	1460.75	1390.87	1064.91	1153.14	1193.88	1038.36	1113.03	764.559	990.146	895.219	881.884	501.826	746.491	562.24	556.954	168.252	287.173	205.943
Y105E8B.3	riok-2	WBGene00013688	98.8936	94.8929	34.8204	96.8345	113.76	114.333	89.1355	107.595	120.032	115.502	112.706	116.145	154.129	127.184	125.715	155.433	177.554	165.194	160.608	185.145	207.833	214.969	203.809	224.237	273.576	256.6	251.104	287.218	379.151	379.621	384.099	274.308	524.836	459.132	465.98	477.178	583.022	552.263	520.165	535.344	578.745	601.034	531.698	557.787	546.673	654.54	519.921
Y113G7B.17	prmt-1	WBGene00013766	207.732	193.385	80.8199	187.567	230.789	270.777	240.479	264.178	280.937	308.807	308.882	290.275	313.753	337.006	284.217	309.082	351.958	404.466	358.275	368.312	390.33	451.718	419.602	435.364	463.398	508.368	473.763	463.14	596.85	625.298	616.305	459.567	820.176	759.209	725.987	761.942	965.637	853.469	1001.69	892.815	985.973	1038.87	1069.24	1009.63	971.518	1009.19	992.357
Y17G7B.7	tpi-1	WBGene00006601	342.967	301.357	154.493	338.965	320.908	321.943	314.175	306.129	325.121	312.489	335.557	324.563	310.589	319.477	311.117	337.469	265.328	288.41	300.59	255.877	202.698	228.21	225.093	195.59	172.466	171.399	176.838	173.233	114.926	118.939	127.162	96.4617	104.497	94.5712	96.983	99.0793	77.3435	83.0543	77.0411	73.2695	62.1249	64.9391	59.7708	62.4303	52.2647	56.6717	55.9994
Y22D7AL.15		WBGene00021253	62.7379	36.8687	21.9918	58.8081	69.9157	69.3437	65.0428	79.2326	91.2763	68.7571	96.3657	86.5442	103.252	90.0758	101.17	121.461	136.172	115.397	122.555	132.387	152.879	155.71	161.956	206.11	201.531	183.822	208.366	275.827	322.99	316.888	355.695	291.801	521.015	407.14	470.876	468.024	708.397	578.917	626.323	657.504	786.058	690.884	701.552	953.936	626.364	683.239	756.323
Y23H5A.7	cars-1	WBGene00000800	137.094	130.62	68.2663	116.909	116.526	100.576	94.2822	95.5391	105.331	100.614	80.7149	83.5061	129.065	102.142	86.3157	102.924	135.886	119.595	105.484	131.129	172.652	149.27	128.331	156.828	217.579	191.721	171.443	206.851	308.841	321.72	285.748	242.82	413.652	374.238	332.144	390.933	515.374	472.051	401.731	441.604	572.853	602.807	458.068	508.599	465.873	600.775	390.014
Y37A1B.7		WBGene00012540	80.8622	168.981	88.7003	85.7803	13.9999	7.72046	14.1722	6.3414	6.05816	4.0822	7.97306	3.12497	4.08012	2.20067	3.07947	2.71465	3.36493	1.8931	2.06273	1.52789	1.88317	1.8089	2.1463	0.971072	1.37752	0.690196	0.980875	1.18652	1.12842	1.10207	0.244857	0.1666	0.220458	0.615813	0.646553	0.179492	0.298335	0.69475	0.236081	0.132495	0.313445	1.00262	0.525458	0.227019	0.517473	0.908201	0.293575
Y37E11AR.2	siah-1	WBGene00021369	130.03	136.677	71.6567	137.691	113.257	128.089	111.886	115.26	100.969	108.779	98.5313	112.586	125.485	115.421	105.608	107.888	140.611	140.09	108.116	143.892	186.691	187.546	153.371	206.757	214.136	225.157	183.844	237.7	272.211	312.225	234.981	213.998	364.784	356.907	257.144	338.79	407.675	345.228	272.28	306.327	501.701	454.111	436.721	445.185	746.935	607.405	605.352
Y38F1A.3	ptr-18	WBGene00004232	311.924	385.804	272.149	351.08	31.5207	54.2537	73.0986	30.8011	15.7512	13.6073	19.4897	8.42005	13.3229	7.13321	9.41955	8.06638	7.66059	6.5024	9.31785	6.0217	10.2718	8.0315	12.6989	7.04027	8.67838	6.59521	6.02537	6.01172	6.42334	5.59513	2.85666	3.58191	4.04172	5.19042	4.9877	3.50009	2.68502	5.81064	4.48554	3.51111	3.32252	3.85624	3.15275	2.95125	5.47042	8.71873	6.53204
Y39A1A.1	epg-6	WBGene00012641	87.3684	69.0849	44.7167	79.4131	90.5383	84.7846	94.8043	96.3056	84.6527	79.8831	110.048	87.6727	84.4336	74.6711	85.9534	98.8907	95.7216	82.3912	96.8061	100.392	102.547	97.3186	111.25	123.488	115.505	112.579	111.189	132.97	125.516	134.453	130.182	106.041	188.712	166.269	170.413	193.671	313.998	275.5	278.969	318.649	501.074	469.844	512.124	502.545	602.042	582.157	627.737
Y39B6A.33		WBGene00012692	193.512	185.748	81.1865	190.132	189.879	235.965	216.685	251.426	225.283	250.375	284.274	287.15	291.687	269.544	295.176	377.491	360.334	362.488	365.672	399.14	398.376	442.094	440.439	523.651	495.908	543.875	550.131	608.371	731.827	819.516	832.431	648.909	1067.9	1019.17	1036.7	1099.57	1290	1195.03	1440.17	1359.99	1380.41	1483.5	1682.25	1503.55	1390.97	1551.84	1394.11
Y43B11AR.3		WBGene00021544	12.9194	12.2896	4.39836	12.646	15.6765	15.0198	12.9787	14.3553	14.1357	19.6906	18.8007	16.2325	25.2302	20.0337	18.3862	25.5952	26.2035	24.6104	24.0415	24.1767	24.9092	26.627	30.8531	35.3632	31.8207	36.9638	36.4325	43.6641	47.6542	55.0187	59.2553	42.4831	60.5523	58.0623	67.0568	61.9246	72.7193	77.3699	72.4769	73.2033	67.5788	73.8856	68.1782	69.695	53.2997	69.0233	55.1921
Y45G5AM.7		WBGene00021559	10.9675	8.60269	6.13938	6.98623	10.982	10.5981	8.57789	8.98946	9.28918	7.52406	10.4339	8.85408	11.4077	8.57503	10.9593	10.0054	16.9678	12.4286	13.8701	11.9535	19.6021	19.6808	20.3004	14.5661	22.1092	20.6292	23.8913	23.0186	31.7695	30.095	32.4843	23.1575	42.8423	41.3474	42.6725	42.6292	50.1949	44.843	48.7901	47.3006	57.5486	56.841	58.9827	53.2739	42.137	60.4862	47.4858
Y48B6A.6	efhd-1	WBGene00012980	89.5061	93.5762	51.9557	86.0456	67.2331	58.1842	71.383	51.428	69.8708	57.3109	67.8202	50.6939	73.7753	52.9679	69.8315	47.7002	70.592	61.0732	76.8189	63.9918	84.9994	70.0405	88.8926	68.6224	95.6688	73.6209	93.7436	83.8477	72.306	75.4494	77.8645	53.3122	84.6557	85.6859	82.297	91.7202	159.908	124.234	124.572	141.57	428.668	313.127	426.475	385.328	628.433	481.801	569.462
Y48G8AL.13		WBGene00021691	126.777	103.32	44.4418	131.677	143.268	136.371	111.289	146.828	148.465	143.277	143.318	161.717	185.021	171.197	136.946	234.778	263.61	221.246	175.759	244.463	338.971	319.885	271.507	405.584	442.322	412.584	358.51	548.253	738.424	743.134	622.589	614.922	1105.82	937.179	789.072	996.806	1417.24	1195.6	994.531	1300.9	1520.77	1477.56	1234.04	1762.12	1378.62	1318.71	1202.78
Y49A3A.2	vha-13	WBGene00013025	1383.58	1365.63	726.28	1548.11	1284.22	1492.93	1493.3	1576.5	1429.81	1513.54	1578.57	1572.03	1133.53	1500.4	1280.15	1317.53	839.658	1082.69	1067.29	978.122	666.556	766.9	706.67	638.48	539.506	596.79	593.639	493.594	362.658	396.83	419.929	297.548	348.764	347.406	332.513	356.829	297.366	300.195	291.56	294.204	259.972	281.351	258.854	247.83	174.61	205.526	192.071
Y50D4A.2	wrb-1	WBGene00021736	15.7077	15.5375	9.07163	13.0881	15.5089	18.1782	15.2164	12.3344	16.3167	14.4878	21.2615	16.4929	16.7368	15.9359	18.2957	24.1216	22.1942	20.0834	17.2131	23.0982	24.9092	25.614	32.2839	32.3691	31.8896	31.519	36.7828	40.1045	57.6364	61.5464	60.9693	51.4795	91.1225	78.2082	89.6862	84.8098	108.743	116.465	116.388	121.1	129.077	138.131	148.179	131.747	106.969	131.235	129.173
Y53C12B.2		WBGene00013144	125.569	128.075	53.0553	129.732	151.316	185.712	147.54	185.503	199.435	199.868	214.78	213.973	242.309	223.406	236.757	281.237	309.287	301.58	312.041	316.094	355.063	384.427	369.432	409.145	418.422	445.407	446.298	496.995	579.055	611.395	650.584	488.306	775.349	711.352	754.343	782.404	835.563	830.164	944.324	871.417	698.419	795.928	811.044	797.444	408.286	573.438	490.344
Y53F4B.27		WBGene00013173	93.5957	84.359	64.9675	119.031	14.3352	16.6341	27.7476	10.1741	4.44265	4.80259	6.8903	3.29858	3.08091	1.06239	2.53603	1.55123	3.50812	1.23463	1.63596	2.33678	3.85194	1.8089	3.21945	2.18491	2.54841	1.91721	1.47131	1.26563	1.12842	0.762972	0.73457	0.916303	0.146972	0.439866	0.277094	0.62822	0.745839	1.26318	0.236081	0.72872	0.313445	0.308499	0.394093	0.378366	0.887096	0.908201	0.660544
Y53F4B.42		WBGene00044720	17.4737	14.5719	6.50591	15.6527	16.8502	20.5645	13.7992	20.836	18.4976	18.6501	15.9461	18.8366	22.3158	19.7302	19.6543	22.105	28.2797	27.3266	22.69	24.9856	30.9867	34.2243	21.6419	31.0743	37.8818	36.197	32.7192	39.1553	51.1263	59.6813	56.2354	39.5676	69.9585	61.5813	62.3462	59.2322	77.2689	74.7804	66.6536	68.7647	77.609	82.9092	64.1716	78.8514	70.0806	87.4597	67.2287
Y54E10BR.4		WBGene00021843	120.55	111.484	46.7326	119.297	141.005	137.845	123.969	143.692	160.016	147.199	172.75	166.665	199.593	174.233	179.515	244.241	292.964	243.717	224.766	255.158	348.9	320.03	302.092	409.064	442.804	424.164	435.298	545.485	714.032	698.628	709.677	569.191	1121.25	900.23	890.858	977.511	1429.62	1151.96	1165.37	1257.9	1515.7	1391.41	1379.79	1562.57	1700.27	1714.77	1617.23
Y54E2A.11	eif-3.B	WBGene00001225	208.848	199.969	89.0669	190.22	201.448	238.702	191.623	228.987	231.422	261.101	215.076	234.286	293.602	277.968	238.478	260.218	317.306	344.051	290.205	337.215	391.357	398.898	347.969	376.857	465.946	494.18	417.432	456.021	648.497	662.175	607.653	445.989	993.97	913.338	788.241	890.099	1307.6	1067.83	1050.32	1085.99	1261.74	1267.31	1150.03	1191.85	974.475	1175.21	850.193
Y54F10AR.2		WBGene00021855	21.6562	20.8922	10.0796	21.843	25.6525	29.5483	21.7804	30.6617	30.5331	35.6192	30.2189	33.5934	40.2184	37.6391	41.754	40.3319	53.2662	54.2416	51.9239	53.9257	62.1446	76.6972	61.1696	63.848	80.3095	84.8174	78.8904	84.4014	103.121	127.671	112.634	87.382	117.798	121.667	104.557	120.259	114.785	121.329	114.106	117.324	109.267	138.748	122.76	120.32	96.0281	120.427	97.5403
Y54G2A.31	ubc-13	WBGene00006708	59.4849	59.9555	36.7447	64.5563	63.1253	64.6413	63.4764	66.6195	66.2359	59.7923	63.9813	69.2701	67.5302	60.5564	58.691	70.3481	68.4441	73.008	77.6725	71.1819	81.7467	80.9662	80.9334	85.859	98.9749	86.4279	92.9029	88.5147	91.142	99.3559	101.371	75.7199	98.8385	102.753	101.971	109.131	134.549	136.676	121.424	128.917	212.453	184.251	181.808	188.123	356.834	381.717	299.593
Y54H5A.1		WBGene00021899	84.673	84.4468	36.5614	83.1273	86.1791	85.5567	93.7601	89.1977	83.845	86.2866	103.059	94.4435	95.2584	93.0353	74.9035	101.528	115.696	105.767	92.2538	107.042	120.095	132.556	98.1933	128.182	146.499	142.871	137.042	173.549	208.932	209.393	203.966	163.435	271.53	259.257	244.767	248.057	303.482	294.511	289.986	279.166	286.99	308.962	258	298.152	270.269	309.878	234.273
Y54H5A.2		WBGene00021900	50.5621	39.0632	19.5177	53.7674	54.5745	55.6575	49.3788	58.3966	61.5509	57.471	74.5136	67.968	79.3543	74.9746	72.5486	104.63	113.62	90.2105	90.4045	99.8523	127.884	118.881	114.469	152.377	166.749	147.932	155.469	207.088	225.945	233.13	251.631	196.255	299.602	274.389	306.282	296.251	347.412	324.133	346.488	342.763	395.631	378.991	363.748	431.867	405.92	454.373	401.757
Y56A3A.18		WBGene00013236	96.8488	84.9735	30.8802	83.2157	107.64	102.191	86.5248	99.999	114.782	118.464	128.553	109.461	132.812	121.416	111.223	160.63	192.445	174.248	147.307	158.362	200.9	235.301	184.671	229.497	270.407	253.379	226.792	287.613	409.878	421.245	388.261	313.875	666.884	576.313	525.648	569.168	838.322	813.553	838.954	717.789	891.752	942.928	914.363	898.391	980.463	997.295	969.972
Y56A3A.33		WBGene00013244	8.64389	5.00361	4.12347	5.8366	11.3173	8.4925	10.5918	10.3832	9.85461	9.04488	8.66209	9.98254	18.9851	14.9494	12.5896	17.9942	24.9148	20.4949	21.4097	21.2108	38.0914	36.395	29.0645	48.3918	57.7181	54.7556	42.3177	66.8409	115.88	101.899	84.1491	88.2983	196.06	174.979	144.92	192.056	325.857	329.754	259.611	350.117	519.003	563.474	442.37	545.149	761.202	633.288	617.462
Y5H2B.5	cyp-32B1	WBGene00021167	20.4479	27.037	12.0039	20.2512	21.1256	39.7954	23.7197	23.4841	26.3328	35.6192	31.5969	28.8191	42.3833	46.8971	35.7762	41.0299	64.2917	73.7488	64.0869	51.0496	109.566	110.849	122.071	96.7026	168.609	150.693	186.506	153.932	218.394	277.043	316.845	211.333	268.811	284.505	309.422	261.07	294.382	309.859	352.548	254.92	239.598	282.817	237.441	240.943	127.224	223.145	147.742
Y71G10AR.1			59.1131	50.0361	25.6571	56.4204	47.3649	75.2393	54.8985	68.7101	50.4039	76.8415	50.7913	69.9646	70.9442	81.1972	66.5708	78.8023	82.3334	106.261	85.0698	94.0104	109.395	118.591	99.9819	129.638	125.492	150.77	128.144	141.908	194.436	218.549	215.637	167.683	284.243	297.877	264.348	291.315	391.192	369.039	330.277	370.521	491.357	455.268	426.738	438.45	426.323	427.944	408.656
Y71G10AR.4		WBGene00044650	58.7413	56.3564	31.3383	56.5089	44.6823	70.5369	55.4952	65.0864	50	63.5543	55.5161	72.3951	69.2789	81.7284	72.9109	75.4672	87.8462	89.3875	95.9525	100.392	117.27	116.059	122.965	126.32	146.086	159.819	149.163	165.164	217.525	235.504	247.142	170.432	320.545	331.923	325.032	328.918	461.525	391.271	375.133	408.282	549.658	487.429	490.909	497.324	482.654	495.333	536.728
Y71H2AM.1		WBGene00022166	48.3314	48.5437	24.9241	45.9853	42.2512	44.919	42.7403	41.1842	46.6882	46.0248	42.7198	46.9613	50.7934	51.602	50.4489	52.7417	67.4418	60.1678	54.2	56.9814	76.8676	75.5395	70.0231	78.3331	91.3296	104.373	91.2214	105.047	125.255	147.084	146.424	100.293	155.717	177.618	161.546	158.401	204.956	211.015	210.506	191.653	237.09	237.236	224.83	218.544	228.723	271.461	212.989
Y73B6BL.18	smg-3	WBGene00004881	68.8723	72.9473	33.7208	63.672	64.1313	72.853	63.9985	66.1317	78.1099	84.3655	66.7375	82.2908	102.17	105.632	80.1567	97.7273	103.382	107.495	86.7058	110.008	143.549	137.621	111.697	125.187	162.547	166.721	142.927	163.028	182.371	210.156	206.088	138.029	229.055	248.7	215.672	245.185	277.899	270.005	230.966	250.216	309.308	292.843	241.711	252.521	260.658	328.678	204.842
Y73E7A.2		WBGene00022269	32.8096	32.7429	14.6612	30.6864	32.3591	30.8116	28.9411	36.0275	34.0065	31.537	40.6528	34.6351	37.3873	34.6037	33.3307	38.1602	41.0235	41.9775	38.4095	36.8492	44.1689	45.7289	44.178	47.5016	52.8279	52.0715	49.2539	58.4561	70.4831	77.1449	76.885	52.5625	87.2277	94.1314	91.9953	86.6047	114.934	116.529	119.3	103.876	106.759	123.631	127.292	109.348	102.386	139.863	114.201
Y79H2A.1	brp-1	WBGene00000273	359.512	437.859	196.552	383.977	415.973	532.22	434.713	532.19	511.228	641.146	505.354	600.775	557.228	683.498	598.956	547.738	659.598	830.661	695.425	768.081	831.676	893.378	835.358	892.901	974.183	1093.12	1007.43	974.69	1466.78	1602.07	1467.75	1129.3	2020.57	2346.42	1642.15	2164.31	2631.62	2283.01	2177.85	2671.42	2011.06	2992.98	2684.89	2568.27	1579.25	1986.42	1673.52
Y8G1A.2	inx-13	WBGene00002135	161.91	183.29	101.621	173.152	191.388	193.433	219.519	240.973	172.456	204.11	224.722	222.914	129.398	166.568	178.428	135.81	97.8694	122.064	125.827	118.007	81.8323	97.9698	101.413	86.9919	64.9501	73.6209	77.9795	64.7051	39.5817	44.2524	47.8287	31.904	27.1163	31.0546	27.1552	26.116	16.4084	19.2635	18.0996	14.9056	10.7825	12.4942	13.0708	13.4698	7.61424	11.8066	10.5687
Y95B8A.2		WBGene00022383	117.668	68.8215	44.7167	128.759	154.502	130.335	212.284	145.852	37.8029	45.5446	79.9275	29.9476	29.0605	18.8195	27.8058	21.2518	29.7832	23.3757	29.0205	21.3905	20.3725	16.2077	28.0808	20.2307	22.4536	20.0157	24.7321	19.8545	9.72181	12.5466	15.3444	8.57992	5.65841	5.01448	6.09608	6.10271	2.3121	2.84216	2.5182	1.85492	2.63294	2.85362	1.44501	1.66481	2.14381	2.7246	2.42199
Y9C2UA.1		WBGene00012421	49.7256	59.1654	28.8643	40.9446	53.1493	66.045	55.8682	57.4907	66.1551	77.0016	77.8604	70.7458	76.6897	83.2461	80.6096	84.7745	84.4097	100.581	94.7433	86.7304	96.4696	116.131	110.535	106.09	111.166	123.008	124.081	123.636	150.948	160.648	157.933	130.032	162.624	177.53	161.269	172.491	205.18	205.393	186.583	188.54	235.021	212.17	213.139	227.625	266.055	225.415	255.704
ZC101.2	unc-52	WBGene00006787	1461.75	1354.75	906.888	1654.5	1029.45	1081.85	1316.52	1038.6	705.574	851.259	732.045	710.67	565.139	642.748	667.067	413.247	413.672	406.441	463.901	444.527	432.701	360.983	477.82	309.691	436.812	344.638	418.133	315.457	272.905	273.907	286.972	166.767	189.74	213.247	180.111	217.634	113.964	157.708	118.277	146.804	56.3575	83.8347	63.3177	59.1007	28.6088	47.5897	31.5593
ZC443.3		WBGene00013898	137.838	152.127	86.2263	126.813	96.155	107.876	97.1166	92.6123	112.843	98.4531	110.146	104.166	148.716	118.305	124.718	157.605	182.565	166.511	146.881	183.886	218.191	218.442	199.427	252.883	257.252	244.099	248.301	309.208	297.383	287.725	281.014	245.486	388.814	345.823	366.042	386.535	451.456	465.356	454.85	457.04	508.659	512.109	529.793	536.977	562.271	528.664	559.187
ZC443.4		WBGene00013899	39.4087	55.303	26.1153	39.8834	42.1674	55.868	41.2485	51.0796	58.7238	61.7133	55.5161	67.3604	88.0141	81.2731	75.9904	75.7774	89.5645	96.9599	92.7517	97.0662	101.691	117.434	103.47	118.471	108.686	117.487	125.132	134.868	138.623	159.461	150.016	105.625	183.641	173.219	172.722	172.402	215.174	205.899	212.158	199.404	297.146	259.833	271.005	264.856	335.322	309.152	320.364
ZC449.5		WBGene00022615	137.001	193.122	87.6924	129.378	171.855	168.376	138.291	147.734	177.948	190.183	150.208	166.925	166.619	186.071	171.001	148.22	129.299	153.177	145.956	130.051	107.255	119.677	118.851	94.0321	72.251	90.6458	88.6991	75.1465	47.3938	48.4911	50.114	33.4034	39.168	40.2917	42.5802	38.142	30.9523	37.3902	27.1493	30.7387	24.4487	31.1584	30.805	30.2693	14.6371	18.9814	17.6879
ZC477.9	deb-1	WBGene00000942	787.059	849.296	501.872	902.992	897	951.792	1074.92	931.489	744.831	956.276	954.109	813.36	596.697	804.915	758.727	551.694	489.991	597.151	626.928	533.505	502.892	504.465	580.485	429.618	405.887	481.91	463.814	377.71	254.763	282.554	292.033	189.675	182.245	232.513	221.583	220.595	125.674	159.287	159.04	141.107	100.177	118.772	115.141	95.9535	45.168	70.5672	62.8984
ZK1248.2	col-74	WBGene00000650	2172.22	1491.43	906.704	2500.81	324.932	667.609	960.575	397.209	77.1406	85.8063	131.211	33.1594	52.3755	17.0742	42.2068	23.1133	34.0789	12.1817	25.3218	22.8285	24.738	14.9053	39.9749	19.4214	18.0455	6.90196	18.9869	10.7578	5.38172	2.88234	3.91771	3.49861	3.23338	1.3196	2.40148	2.1539	2.08835	3.47375	3.6986	2.45115	1.00302	1.5425	2.69297	1.9675	1.99597	2.99706	3.08254
ZK180.5		WBGene00022679	2983.44	1527.68	1049.93	3005.76	631.84	1157.16	1692.01	802.57	125.364	153.683	157.197	56.3362	84.3503	26.8634	65.9368	24.8196	55.2708	21.7295	39.9032	36.9391	46.4801	25.0351	52.8527	29.9414	28.0326	11.5033	30.1969	15.7412	9.02739	6.95152	4.7339	4.58151	2.86595	5.36637	5.08006	3.58983	4.10211	8.84228	5.0364	3.24612	3.00907	4.62749	3.21843	4.61606	3.69623	7.08397	3.88987
ZK40.1	acl-9	WBGene00022646	51.3986	54.074	30.8802	54.2096	57.3409	63.4481	51.0198	56.3757	54.2811	61.3931	64.3751	62.5862	58.6206	67.9932	62.4045	63.5227	57.347	72.6787	61.7396	75.6757	76.9532	76.3354	72.6165	81.4891	87.4726	96.1673	82.8839	102.595	98.6937	110.377	102.513	95.2955	131.393	133.191	122.476	143.773	227.182	189.477	168.562	195.959	260.348	273.022	253.336	267.959	225.322	287.446	223.484
ZK430.7		WBGene00022742	66.3628	62.4134	29.689	62.8761	70.754	80.7139	70.1895	76.1665	82.4718	80.1232	84.2585	85.329	87.0982	87.6475	80.2473	92.7633	106.747	106.425	97.3751	104.885	114.103	124.452	105.258	129.234	134.928	148.085	127.864	161.13	200.512	205.07	192.049	159.77	284.17	247.733	234.145	265.289	337.641	286.869	278.969	283.671	279.969	311.507	277.705	303.601	232.641	307.789	227.08
ZK622.3	pmt-1	WBGene00022781	251.974	253.253	103.911	232.933	280.25	423.011	326.407	407.522	392.004	469.854	386.054	484.804	559.976	592.057	508.022	595.826	742.218	804.652	734.332	850.228	1059.03	1104.66	1044.53	1151.77	1408.79	1494.5	1415.61	1607.42	2343.48	2585.46	2398.86	1901.41	3333.24	3491.48	3114.08	3477.11	3722.63	3846.9	3625.65	3945.22	2966.63	3419.02	3466.18	2997.26	1382.98	1953.72	1663.18
ZK632.3	riok-3	WBGene00014012	57.7189	56.532	30.1471	52.5294	75.0294	54.6047	56.987	46.8985	65.5897	55.55	62.4064	55.3814	82.0188	58.2799	67.2954	65.772	98.5853	76.218	72.9068	83.3151	122.663	100.43	105.705	118.714	161.032	134.435	135.641	160.576	216.744	241.777	204.619	168.183	312.315	306.851	295.013	319.315	442.058	424.808	379.382	428.951	556.679	548.203	517.707	546.965	799.717	748.902	661.204
ZK637.5	asna-1	WBGene00014025	96.9417	94.9807	51.9557	87.7258	87.8557	85.3461	82.5715	79.5114	89.7416	82.5245	114.281	86.197	109.997	88.5581	90.8443	114.015	134.597	115.315	108.258	110.907	166.832	141.528	143.802	153.348	213.24	165.417	190.29	210.648	245.302	240.76	249.101	186.009	323.852	301.308	338.517	287.366	427.216	380.913	407.161	382.711	503.644	487.12	508.643	500.275	568.111	628.021	590.746
ZK688.11		WBGene00044762	8.64389	11.4117	4.67326	8.4896	11.3173	13.4757	10.4427	11.08	14.2973	13.5273	15.2571	16.3193	18.1524	16.0877	14.9445	16.2879	21.0487	22.7173	17.9244	24.4463	25.166	24.7457	24.2353	30.9934	30.4432	28.8349	27.8849	40.1836	45.7446	47.389	42.9316	37.4018	48.3537	53.8396	44.7046	51.6038	62.4267	60.1907	47.9245	60.7488	68.6445	63.8593	61.5443	77.9433	71.1155	85.6433	77.4304
ZK770.3	inx-12	WBGene00002134	193.512	187.328	92.5489	185.002	224.753	191.046	226.456	236.444	188.207	198.667	257.402	210.588	143.887	173.094	170.729	177.771	127.151	128.731	142.684	124.119	93.3881	105.929	105.705	102.934	84.7864	88.5752	98.5779	96.4249	63.1918	63.4962	73.3754	53.4788	49.309	52.696	44.9816	50.2576	39.0074	36.127	42.5733	32.5937	21.5023	27.2251	23.777	20.9615	14.0457	22.0693	16.8072
ZK863.3	elpc-3	WBGene00014123	50.1903	44.3302	19.701	41.2984	54.0715	51.8674	48.7075	51.219	55.0889	51.948	55.2208	54.6869	65.6983	55.2445	59.5062	63.5227	80.6868	67.411	72.1956	72.2604	99.2088	86.61	81.2017	103.905	121.015	117.87	105.864	136.213	175.513	172.516	177.358	127.116	210.463	199.611	201.263	201.838	226.213	225.225	200.59	209.54	211.513	216.104	187.457	211.355	186.512	220.784	188.108
ZK945.1	lact-2	WBGene00014164	117.204	77.3364	41.6928	108.95	108.814	101.208	150.374	112.403	57.1891	66.9962	80.9118	53.0376	61.1186	60.5564	59.7779	70.3481	71.5227	76.8765	73.2625	70.1932	83.4587	89.1424	95.9576	106.171	110.822	110.738	129.055	122.528	139.751	177.433	172.298	132.614	219.87	249.316	235.345	229.57	264.251	304.869	314.932	281.551	363.22	379.223	376.753	325.319	333.77	353.108	344.584
ZK945.3	puf-12	WBGene00014165	299.19	288.805	130.393	285.463	359.554	342.086	334.911	342.087	368.498	360.034	385.955	380.465	439.738	397.79	408.12	521.6	516.052	465.374	442.42	500.34	589.775	586.444	528.616	648.676	705.566	711.822	699.574	812.215	1005.34	1021.03	1041.78	774.276	1474.35	1336.14	1415.4	1310.56	1859.9	1648.9	1739.13	1654.59	1951.26	1957.66	2020.65	1921.42	2034.26	2282.85	1950.73
Y18D10A.17	car-1	WBGene00012484	94.0604	100.248	56.354	92.5897	89.0293	87.3113	98.5339	76.933	90.8724	82.2844	82.782	74.3916	94.8421	85.8262	87.5837	82.8355	92.285	89.2228	108.187	88.1685	101.606	96.5951	101.592	86.1017	118.054	115.263	113.081	93.5772	112.756	126.823	124.632	84.7163	148.368	171.548	143.35	153.824	195.037	186.825	172.497	192.117	208.128	244.177	230.545	215.29	217.708	271.643	224.071
C29F9.7	pat-4	WBGene00003931	124.453	109.201	73.4893	126.548	85.1731	88.2939	112.333	86.5496	69.0631	69.4775	98.6297	68.1417	52.8751	52.5126	60.9553	61.0408	46.5363	40.9898	44.8822	44.0393	39.5466	38.9998	37.6497	32.9355	31.8896	28.9882	36.1522	31.4824	21.7873	21.9566	20.568	16.0769	19.3268	20.1459	18.75	21.2697	15.588	17.8109	14.5583	17.3568	11.3467	18.0472	13.7276	14.9076	12.2715	17.4375	10.6421
F15H10.1	col-12	WBGene00000601	100.845	60.6577	21.0755	108.773	272.034	139.6	186.028	196.932	94.3458	123.507	168.911	109.982	25.3134	53.1197	45.3769	45.5285	9.88001	19.0957	16.7152	15.8182	8.30307	8.0315	6.34947	6.39289	4.40807	4.06449	3.43306	3.08496	2.17005	2.62801	1.714	1.666	0.367429	1.67149	0.831283	0.807712	0.0745839	2.27373	0.393468	0.662473	0.626891	1.31112	0.656822	0.378366	0.369623	1.63476	0.880725
C17H12.14	vha-8	WBGene00006917	851.47	839.289	450.191	929.346	802.689	878.097	967.213	989.746	898.224	873.351	1091.92	994.087	661.563	818.347	854.371	859.535	529.655	660.2	671.312	590.306	398.633	465.248	486.584	451.71	350.855	366.571	383.872	332.78	219.001	237.454	264.69	181.345	210.61	189.758	215.302	209.108	154.911	168.193	192.957	185.691	135.973	136.511	153.434	138.103	84.348	103.626	109.65
W10G6.3	mua-6	WBGene00003485	82.4423	68.7337	52.3222	102.671	50.1314	47.7265	66.3854	68.0132	34.2488	43.0632	54.5318	43.9232	14.6551	19.9578	27.8058	14.2713	10.6675	8.97167	8.17979	10.3358	15.6645	7.16323	14.4875	6.7975	13.7752	7.89891	13.2418	6.64454	5.46852	4.23873	4.40742	3.33201	1.61669	1.23163	1.66257	1.1667	1.34251	1.89477	2.12473	1.32495	0.188067	0.616998	0.59114	0.454039	0.96102	1.18066	1.02751
Y54E5A.5		WBGene00013200	64.4109	56.4442	24.0077	60.3999	91.7958	78.117	78.3199	83.7622	94.5073	83.7252	112.017	92.9678	107.166	93.4906	101.894	136.198	143.618	121.076	122.697	126.456	138.156	144.784	140.404	171.475	180.937	153.914	180.761	208.037	224.73	221.94	230.247	204.502	326.204	258.553	290.949	288.443	390.969	347.628	412.985	376.947	372.812	371.896	418.724	437.769	346.189	367.095	392.363
C23H3.3		WBGene00016019	15.243	15.0986	8.61346	15.918	15.5089	16.1428	15.2164	16.8639	17.8514	16.9692	23.9192	16.8401	20.6504	19.3507	22.3714	30.0938	26.4899	26.915	26.0331	23.907	35.9514	36.0332	32.0157	41.3515	42.7031	36.8872	43.5088	48.4102	49.3035	54.0862	50.8486	39.9841	54.2326	57.8864	53.1097	53.3987	68.3934	65.4329	64.8436	65.7836	64.7578	65.0933	67.3243	61.1439	59.879	77.4695	53.5774
W10C8.5		WBGene00021128	44.056	47.3148	17.3186	48.8152	55.9158	57.763	48.4837	65.5046	75.6059	89.6484	78.451	90.19	63.2003	90.4552	76.9867	85.8604	40.8803	66.6702	62.7354	55.8131	19.7733	29.5212	24.0565	19.0168	11.7089	15.3377	17.6557	15.5039	8.41978	9.40998	10.1207	6.24752	5.58492	7.82962	4.89533	7.17966	3.80378	6.69487	5.82333	4.96855	2.94639	5.47586	4.92617	2.42154	1.70027	3.90526	2.3486
C01B10.11		WBGene00044294	110.791	183.904	111.334	110.895	49.4607	47.3053	60.9403	42.578	38.853	33.5381	48.1336	39.8433	31.2254	29.1399	36.1385	26.0606	33.7925	24.1988	30.5142	25.8843	22.2556	21.4173	30.9425	22.011	19.8363	18.1752	20.3181	18.7471	10.4162	10.173	12.5693	10.1626	7.86299	7.74165	9.23648	7.26941	4.47503	5.68432	7.31851	5.96226	4.95244	5.32161	5.45163	4.76741	7.02284	6.90233	6.82562
Y22D7AL.5	hsp-60	WBGene00002025	238.218	251.848	137.266	240.892	220.813	228.455	254.801	230.033	180.695	243.331	222.557	194.703	101.17	156.248	158.321	120.53	54.4117	88.3174	89.9066	69.9236	40.8305	57.4506	45.3406	36.7389	36.2977	39.1878	34.8211	32.3526	26.4746	33.4012	29.9541	22.6577	28.0716	32.902	30.2956	26.475	33.5627	37.2007	35.5696	26.9626	34.5417	35.9402	31.6588	24.1397	48.2728	46.5907	37.2106
Y69A2AR.6	vamp-7	WBGene00022077	21.935	21.6823	12.0039	23.0811	29.0896	29.057	27.3747	27.944	29.16	32.0973	32.5813	29.4268	27.1453	30.9612	25.0886	32.886	31.3583	30.2074	29.9452	35.0517	41.3441	36.3226	38.1863	47.9871	43.4608	45.4763	42.2477	47.3819	44.703	48.5759	46.3596	38.6513	54.0121	62.2851	59.8524	71.7069	87.7852	86.528	88.1369	86.519	106.07	99.491	92.1522	106.85	122.567	95.9968	122.421
F41E6.2	grd-5	WBGene00001694	128.822	116.049	74.2224	148.833	70.1672	68.5015	130.831	81.3929	46.5267	40.4218	74.9074	50.2599	41.6339	41.9645	55.9739	56.1544	20.7623	35.1459	54.5557	31.7263	10.015	17.1483	19.0484	13.0286	7.78299	10.1229	8.68775	8.54297	2.08324	1.35639	4.97875	2.66561	0.734858	0.615813	1.10838	1.25644	0.298335	0.69475	0.865631	0.529978	0.125378	0.848373	0.722505	0.227019	0.665322	0.54492	1.39448
F41E7.5	fipr-21	WBGene00009621	133.562	93.3128	28.3145	141.847	245.627	169.218	197.59	205.852	206.947	219.639	313.41	202.776	77.9387	121.948	131.783	121.539	46.8943	56.0524	67.7856	44.8482	25.5084	28.9423	32.6417	29.7795	22.1781	21.0126	22.3499	23.5723	14.6695	12.7162	14.773	11.7453	12.7131	9.58908	9.9754	8.25661	8.95006	11.8739	13.614	8.87714	6.8958	7.63536	6.37118	6.2052	2.58736	6.62987	6.89901
ZC412.3		WBGene00013884	71.7536	60.3066	25.6571	91.1747	110.239	105.139	98.9814	133.866	109.451	115.182	136.428	126.04	68.1131	86.5851	75.5375	81.5945	55.9867	62.4724	57.2585	50.5104	45.1961	41.1705	37.5603	36.577	42.7031	31.3656	44.7699	36.1494	29.1654	35.9444	37.5447	23.2408	16.8283	17.0668	21.4286	13.9106	6.4888	10.8002	10.8597	5.82976	1.75529	3.23924	3.87525	2.72423	0.665322	2.2705	2.27521
Y38F2AL.3	vha-11	WBGene00006920	516.403	498.517	288.001	591.177	513.637	519.166	585.236	595.116	503.231	516.839	605.165	544.439	360.383	469.881	464.909	446.521	293.751	338.207	360.907	318.521	239.933	239.353	265.426	226.583	194.919	218.102	229.034	193.483	140.966	154.544	170.665	113.538	133.818	134.071	156.466	139.914	107.997	120.76	132.205	117.854	101.619	95.4805	107.982	86.2674	60.3225	75.0174	71.3387
F38B2.4		WBGene00009531	48.7032	39.9411	21.1671	56.0667	57.7601	57.4121	59.1502	74.0062	72.2133	69.6376	92.9206	82.8984	62.1178	75.8853	71.2806	98.4253	50.6172	69.4687	68.6391	59.6777	30.9867	41.0258	48.2024	37.9527	25.0709	25.5373	32.4389	23.5723	17.4472	16.1072	20.4047	13.0781	9.77362	8.09354	10.2525	9.06432	4.1767	6.44223	5.11509	5.76351	2.44487	5.39874	4.46639	4.01068	2.29166	3.45116	2.05502
F21C10.7		WBGene00017657	276.976	313.208	211.305	309.87	209.496	239.264	250.4	203.97	146.365	192.344	158.674	143.488	127.4	143.423	139.753	98.7356	116.556	106.672	127.462	114.053	114.189	97.2463	124.664	82.0556	100.628	89.1887	104.043	82.3448	71.2643	82.2314	90.8419	48.0642	67.8274	75.0412	81.7428	74.489	41.8415	47.9378	55.0856	49.288	16.738	20.5152	23.3172	16.9508	10.2016	13.9863	13.0641
Y47G6A.19		WBGene00021645	83.9294	51.5284	31.43	90.821	93.3048	93.1368	100.921	97.9781	73.5865	92.7701	85.735	91.0581	64.7824	79.1483	71.0995	78.6472	51.7627	65.2709	57.6853	66.4184	39.3754	49.9979	41.8529	49.7674	31.683	44.6327	37.1331	41.6866	26.3878	23.9064	28.0769	17.4931	14.4767	15.4833	14.0394	16.603	10.0688	9.97914	8.81369	8.28091	2.38218	5.63011	5.64867	2.87558	1.92204	3.90526	1.76145
Y51H4A.15		WBGene00013109	39.3158	34.7619	15.3026	41.1215	40.9099	43.024	42.7403	42.0205	50.4039	45.8648	62.0127	52.6904	61.3684	51.602	57.1513	78.8799	82.763	73.0903	75.1118	72.53	88.937	84.8734	90.2341	105.847	99.5948	105.447	110.629	129.727	133.935	138.776	160.871	117.37	168.503	149.994	182.882	156.965	199.736	181.835	215.542	181.981	190.387	192.349	199.346	210.901	175.645	202.438	184.365
W07E11.2	flp-3	WBGene00001446	37.8286	38.7999	13.1951	39.795	50.2152	54.3941	54.1526	50.3131	60.5009	62.5938	65.4578	62.8466	69.1123	74.5193	72.2769	88.9628	94.2897	98.7707	95.5969	96.7966	111.963	116.855	131.014	135.869	144.709	145.478	169.061	190.398	187.839	202.103	230.573	182.261	229.202	232.249	267.304	266.365	305.421	268.489	353.335	320.703	380.961	300.787	426.475	355.739	473.635	313.329	485.867
R09H10.4	ptr-14	WBGene00004228	57.1612	51.0017	35.0953	58.4544	69.8319	56.8506	80.856	53.867	31.3409	32.4975	47.3462	30.208	22.7321	22.0826	29.4361	21.2518	14.3189	13.9102	20.4139	13.8409	13.6958	9.55097	12.9672	10.0344	10.0559	7.20872	11.6304	6.96094	5.20811	3.89963	6.28466	2.74891	3.01292	3.9588	4.15641	3.05136	3.35627	3.34743	1.88865	2.64989	3.25983	3.62487	3.34979	2.79991	2.58736	6.08495	4.18344
Y69E1A.5		WBGene00013477	65.8981	66.4514	44.9	72.7806	58.5984	49.3407	66.0871	57.2816	43.538	42.3429	69.2967	41.4926	17.1532	20.3372	26.266	19.8557	19.76	9.71245	14.937	9.97625	12.2406	7.16323	13.1461	10.6009	13.2931	7.2854	12.2609	11.5488	7.63856	6.18855	8.32513	4.33161	3.96824	3.07906	3.69459	2.96161	0.895006	2.52637	3.14775	2.71614	0.626891	0.771248	0.985234	0.908078	0.443548	0.726561	0.366969
K08D12.6		WBGene00019540	232.827	158.886	51.2226	202.778	272.202	280.393	203.11	315.119	366.64	414.624	229.644	350.344	317.667	352.791	290.285	239.742	193.949	295.983	251.795	265.134	132.164	185.159	145.233	112.159	102.074	118.867	117.565	91.4415	70.2227	70.702	75.0894	50.3966	43.7976	60.6136	39.3474	41.7318	14.0963	28.6111	18.6504	19.1455	5.32857	7.24973	5.32026	4.08635	4.06586	5.26756	2.3486
C08E3.5	fbxa-162	WBGene00015597	2.8813	1.75565	0.641428	1.94553	3.94009	3.22855	3.43116	3.20554	4.03878	5.20281	3.74045	5.29508	8.24352	6.14671	4.16634	7.75613	15.3212	13.0871	8.96221	13.3915	25.8508	21.4173	20.7476	32.8546	37.2619	31.4423	35.4516	41.5283	30.1202	37.8095	36.8918	26.3229	25.4996	25.6882	28.1713	27.2827	31.2506	28.3585	33.0514	27.8901	28.6489	34.629	30.3452	31.4044	28.1653	26.9736	24.2199
R107.4	ikke-1	WBGene00011299	54.6517	67.0659	29.9639	59.5156	69.5804	78.0468	69.6674	73.5184	78.9177	81.8842	72.1513	85.5026	93.26	104.115	99.3581	85.3175	103.525	93.256	108.044	101.2	132.678	116.059	137.274	130.286	149.461	145.018	156.309	139.298	146.174	153.866	166.339	109.29	148.074	172.252	178.911	189.633	212.191	218.467	216.172	203.909	305.797	239.241	324.47	263.04	636.639	400.244	566.526
Y105E8A.19	yars-1	WBGene00013677	98.8936	105.69	58.6449	86.3109	87.8557	81.8368	75.7838	70.5219	86.0259	69.5575	78.6478	69.5305	91.6779	77.2512	77.7113	79.4228	99.5161	85.3543	82.1536	82.7759	113.932	89.5766	100.697	96.8644	148.015	108.821	121.348	121.975	129.595	122.584	114.919	74.8036	139.476	145.684	136.885	129.324	185.565	174.003	154.004	162.637	233.266	226.207	194.814	200.307	353.729	357.559	289.832
C09G5.5	col-80	WBGene00000656	96.6629	97.2631	22.9998	93.3856	107.64	150.549	75.1871	145.504	208.158	212.275	134.361	209.46	296.017	255.733	206.687	321.492	274.206	361.089	302.368	312.769	178.644	299.553	238.776	245.519	165.44	215.188	233.448	128.619	56.3344	74.6017	71.6614	57.144	18.3715	29.2951	17.8264	26.5647	7.30922	12.316	9.36455	8.94338	1.94336	4.01049	1.51069	2.11885	1.62634	2.54296	1.10091
T22H9.1		WBGene00020705	64.9686	54.513	22.6332	58.366	61.7002	73.5549	68.3994	80.4173	80.4524	85.8864	84.1601	80.5547	75.857	77.1753	65.5745	106.957	91.3543	106.425	86.3502	97.2459	97.0688	111.573	91.3967	126.482	113.37	132.824	115.183	151.875	169.09	179.129	157.933	150.274	218.106	223.98	190.549	226.07	282.673	276.953	278.104	293.939	318.46	370.585	324.142	353.469	337.983	362.281	293.869
K11H3.1	gpdh-2	WBGene00010778	109.303	100.774	54.7963	106.297	100.263	100.296	106.888	95.9572	108.401	93.5705	119.99	106.075	104.418	110.565	111.314	108.896	84.4813	89.0582	104.417	85.3823	65.2262	64.5414	70.9174	54.1373	60.0599	45.7063	58.5722	50.5459	32.7243	28.23	31.9946	28.9885	22.6336	27.4477	28.6331	23.9621	15.8118	20.8425	20.8538	18.5492	14.105	16.8903	14.1217	11.5023	22.2513	22.6142	17.9081
F10F2.3	lips-3	WBGene00008655	123.989	127.724	88.0589	144.677	14.1676	16.0726	24.391	11.1497	7.99678	4.72255	8.16992	4.34023	6.49489	2.42833	3.26061	2.86977	5.72754	2.7985	3.76982	2.33678	3.68074	2.74952	5.09747	2.83229	3.71931	1.45708	2.8025	2.84766	1.38883	2.11937	1.46914	1.1662	1.69017	2.11136	1.47784	1.43593	0.895006	1.45266	0.550856	1.1262	0.877647	1.92812	0.131364	1.1351	0.295699	1.45312	0.954119
C54F6.14	ftn-1	WBGene00001500	7.43561	8.25156	2.93224	7.07466	13.5807	12.5633	8.57789	9.96506	13.2472	13.1271	17.8163	11.3714	13.4894	14.7217	10.7781	15.3571	18.9009	15.6387	14.2969	14.7397	38.7762	31.4024	28.4385	46.6115	57.1671	51.458	52.4067	65.9707	59.1121	71.465	59.8267	55.6446	77.6745	61.4933	65.3019	67.7581	72.3463	69.7908	67.5979	68.1685	66.8265	64.0136	59.7052	77.4893	25.1344	28.5175	32.5134
F23H12.4	sqt-3	WBGene00005018	3097.21	3347.85	1737.17	3433.95	591.685	924.7	1138.32	535.117	205.574	141.196	143.515	60.3292	126.484	32.4789	80.0662	31.8001	89.1349	25.4334	44.1709	41.1633	53.8415	31.113	61.259	27.3519	45.2516	16.0279	38.1841	18.5889	15.9715	6.3581	7.01923	5.99762	7.86299	5.36637	2.58621	4.57703	8.12964	11.7476	7.31851	5.89601	2.94639	4.93599	3.54684	7.41597	3.84408	7.17479	4.84399
F25H8.6	bed-3	WBGene00009133	108.746	139.75	107.852	119.65	22.5507	20.9154	33.4165	11.4285	9.12763	8.08436	12.1072	6.85757	7.16104	5.31197	8.06096	4.57612	6.3003	3.45697	4.62336	4.85331	5.56391	4.05193	8.58521	2.99414	3.37493	2.07059	4.97444	2.84766	2.60406	1.69549	2.85666	1.1662	2.20458	1.40757	1.5702	1.1667	1.11876	2.02109	1.10171	1.19245	0.626891	1.38825	0.722505	1.36212	1.62634	0.817381	1.1743
C05C8.7		WBGene00015464	86.8107	120.438	62.7683	87.9911	122.143	104.367	105.322	121.392	109.208	108.378	141.054	115.797	95.8413	105.556	116.476	91.1346	80.4004	91.4452	111.743	98.2346	76.8676	85.1628	93.3641	80.0325	52.5524	69.4031	78.6802	67.7901	38.1928	42.133	49.6243	28.9885	24.5443	26.7439	27.0629	24.7698	14.0218	17.6214	17.6274	11.792	5.39126	10.1033	9.06415	7.0376	3.54838	8.17381	7.33937
R05H5.8	tts-2	WBGene00006651	1732.59	1926.56	1457.23	1988.87	1137.93	1270.79	1931.14	1092.25	535.461	692.854	1005.29	494.439	309.84	393.617	580.208	268.983	226.453	220.917	350.095	198.357	193.624	144.856	333.929	136.678	168.333	87.0414	201.64	89.9385	38.6268	22.2957	38.2793	21.8247	19.4738	18.4744	23.1836	15.7055	17.9001	16.9898	22.6638	15.6344	22.1919	18.8956	22.3976	27.772	44.7244	34.33	42.8619
F23B2.12	pcp-2	WBGene00003957	82.2564	53.7229	28.7726	76.1411	52.8978	78.4679	81.2289	106.41	50.5655	77.2417	94.0033	87.8463	48.3786	60.9359	59.5968	57.7056	21.2635	35.3105	42.8194	33.0744	6.2487	14.6159	11.4469	9.54888	3.1683	3.83442	4.62412	3.55957	4.16649	2.37369	3.42799	2.16581	5.2175	5.10245	6.5579	5.38475	3.58002	4.86325	4.9577	3.37861	0.814958	2.00524	1.18228	1.05942	0.591397	2.36132	0.954119
Y73B6BL.24	acp-6	WBGene00022245	143.6	155.551	41.5096	161.391	197.172	186.905	138.514	240.764	294.265	241.65	263.209	350.257	297.1	313.482	276.156	421.779	239.984	290.386	287.502	299.018	156.988	194.71	189.411	174.388	119.362	136.045	162.615	154.565	51.2999	74.6864	87.0058	57.0607	32.8482	34.6615	39.1627	36.2573	14.3947	25.39	22.9786	26.5652	8.96453	10.489	9.39256	11.1996	5.24865	5.72166	6.23847
R11D1.1		WBGene00011242	39.0369	34.2352	19.1512	31.6591	38.0596	37.8302	32.9689	32.8917	39.0953	41.5424	42.3261	37.6732	46.5467	49.4013	42.0257	59.2569	53.123	50.7846	50.5725	50.061	60.9462	61.7919	61.9745	63.2006	66.9475	64.1882	62.4257	65.0215	61.1085	65.7003	67.254	49.3137	67.3865	72.5779	70.8438	68.3863	91.589	84.5701	99.0754	84.1341	125.378	110.751	112.579	117.596	227.097	175.555	163.888
H37A05.1	lpin-1	WBGene00010425	188.864	221.651	113.624	197.56	234.813	296.395	228.545	268.638	247.092	314.17	254.449	313.278	326.743	339.89	326.061	316.916	363.914	358.62	379.471	455.852	500.666	477.187	462.26	474.773	491.568	539.58	486.654	543.586	537.13	550.442	538.848	391.844	659.242	630.768	598.708	641.323	725.328	720.709	657.643	660.684	787.186	741.015	718.038	722.754	1109.17	987.305	940.027
D2092.4		WBGene00017065	107.166	102.706	53.88	109.48	98.7538	99.4535	116.883	114.772	98.6269	107.818	131.014	114.061	71.4438	84.7638	89.9386	91.2897	64.936	75.8888	77.7436	66.3286	45.6241	52.5304	55.3567	45.0739	36.7798	39.0344	46.0311	35.2793	24.7385	19.3286	24.8938	18.3261	17.4161	18.4744	21.7057	18.8466	8.72631	16.5477	17.1552	17.5555	4.38823	9.25498	8.1446	6.43222	3.47446	4.63182	5.72471
E01A2.10	poml-3	WBGene00077701	14.3135	14.133	4.58163	12.2922	13.6646	23.5825	13.2025	16.0277	21.8902	22.8924	26.8722	23.8713	31.3087	27.4705	27.5341	43.0465	39.52	38.6029	37.9116	37.2986	32.7843	36.395	37.3814	35.6869	26.9994	30.1386	33.4899	31.3242	12.2391	16.8702	17.0584	11.8286	8.74482	7.65367	7.20445	9.51305	2.7596	4.10534	3.85599	3.84234	0.752269	1.07975	1.77342	0.908078	0.295699	0.726561	0.440362
C12D8.1		WBGene00007534	209.498	261.153	134.883	202.335	216.034	219.191	198.112	199.301	211.228	223.16	163.497	212.758	242.06	246.096	251.067	184.829	239.555	272.936	262.18	258.484	304.046	307.368	312.108	293.668	369.864	375.773	347.86	334.283	387.397	456.003	448.496	299.381	464.431	520.626	459.422	550.949	610.32	577.401	529.609	578.869	651.151	677.85	615.311	630.055	545.342	646.911	514.417
F13C5.5		WBGene00017426	103.076	112.274	43.4338	123.63	181.999	166.902	152.388	192.193	221.163	189.302	271.379	214.321	160.291	184.325	198.535	218.723	120.851	145.604	153.922	117.019	65.3117	91.7472	91.3967	77.6858	41.8766	54.5255	62.9161	60.0381	32.2035	34.0794	37.7896	28.6553	30.0557	24.4566	34.9139	25.9365	16.4084	21.9162	20.7751	21.3316	11.2213	17.9701	14.3187	12.1834	4.5094	5.63084	8.14671
T16D1.2	pho-4	WBGene00004023	45.2643	55.7419	20.8922	46.5159	80.8977	92.2945	61.7608	92.1245	110.097	111.02	96.2673	116.752	144.553	138.415	126.349	145.272	173.33	169.227	163.667	164.473	194.737	202.018	194.24	211.694	205.044	233.44	225.391	239.994	270.735	296.203	301.582	202.42	294.237	295.678	330.851	297.238	270.814	324.448	304.781	266.579	227.499	258.677	248.936	229.517	92.9233	165.111	139.081
Y38A10A.5	crt-1	WBGene00000802	1794.86	1783.04	768.248	1631.59	1431.26	1407.09	1274	1381.03	1437.08	1342.88	1330.52	1445.73	1687.34	1380.88	1294.28	1859.22	1675.38	1715.15	1609.14	1747.37	1534.87	1619.11	1535.32	1651.79	1727.69	1566.29	1542.85	1684.07	2342.96	2056.55	1953.06	1677.17	3192.08	2479.61	2173.71	2604.96	3552.28	3639.73	3195.91	3617.17	4347.05	5313.9	4613.98	4625.9	5544.79	6796.25	4720.39
T05E11.3	enpl-1	WBGene00011480	957.985	1071.03	536.051	674.746	713.911	627.813	605.226	532.817	627.706	536.45	504.764	514.838	581.043	475.193	498.149	470.487	541.253	486.199	508.001	462.682	564.009	491.73	528.884	465.305	639.101	527.847	584.671	478.011	608.047	579.18	595.165	398.508	642.56	660.415	639.996	584.155	853.538	999.556	813.457	837.564	1390.82	1439.38	1396.21	1150.38	2171.98	2681.64	1908.6
Y46G5A.17	cpt-1	WBGene00012907	489.17	490.353	249.149	438.187	537.697	555.241	512.585	577.137	506.059	565.825	530.75	536.279	413.175	521.104	546.153	428.526	291.962	371.378	390.283	328.677	230.945	254.548	268.467	192.758	202.151	181.982	200.309	174.261	143.57	143.015	154.015	108.957	136.096	142.869	153.88	147.183	127.762	154.171	128.822	121.233	103.876	122.628	118.359	100.418	99.5026	104.716	96.2926
F42C5.7	grl-4	WBGene00001713	163.212	116.312	77.7044	179.962	312.357	262.706	442.321	285.711	95.719	109.419	187.908	71.527	74.5247	48.8701	84.6854	46.3817	52.9798	47.0807	81.5134	52.1281	50.4176	34.0796	57.6818	36.0915	27.6882	22.163	32.2988	21.2783	9.2878	9.49476	15.6708	7.49702	4.26218	4.83853	7.38918	3.50009	1.26793	2.71584	4.32815	2.05367	0.313445	1.234	1.97047	0.832405	0.739246	1.08984	1.39448
Y75B8A.20	grl-15	WBGene00001724	120.178	206.903	110.509	126.813	18.443	12.4229	26.6288	10.871	7.75445	4.72255	9.44955	3.8194	4.663	3.33895	3.6229	2.55952	3.36493	1.56387	3.05853	1.16839	1.79757	1.01298	3.30888	1.37569	1.30864	0.690196	2.10187	1.10742	1.21523	0.932521	0.73457	0.499801	1.32275	0.439866	0	0.269237	0.298335	0.631591	0.314775	0.198742	0.564201	0.462749	0.328411	0.605385	0.0739246	0.999021	0.293575
F56C11.2	ptr-11	WBGene00004225	139.789	117.365	91.6326	152.636	43.9278	55.6575	64.4461	41.6024	34.6527	36.0995	43.0151	35.4163	29.6434	29.5952	31.5193	25.4401	31.0719	30.0427	33.9284	28.311	32.6987	30.896	37.5603	28.0802	37.3308	35.8902	42.3177	32.3526	29.6862	35.5206	36.402	24.407	19.7677	25.4243	25.8621	26.116	16.2593	23.6215	16.8405	15.8993	8.46302	14.191	10.9689	11.6537	3.17876	3.08788	4.18344
W02D3.5	lbp-6	WBGene00002258	152.709	112.098	51.864	154.139	181.244	165.288	188.042	216.165	240.792	210.514	322.269	260.414	143.304	200.413	232.047	228.341	84.0517	124.863	150.437	94.1901	30.2163	51.9515	51.7795	41.5133	22.5913	22.6231	34.4707	23.1768	15.0167	13.903	19.8334	13.6612	7.34858	5.71826	8.40519	5.83348	4.02753	5.17905	5.90203	4.50482	2.38218	2.39087	5.45163	4.69173	7.90994	3.36034	8.14671
T04F8.8		WBGene00011446	17.1948	21.7701	8.24693	20.0744	23.3052	27.5129	18.4984	32.6826	44.8304	37.7003	41.9324	49.3919	38.8028	38.0185	44.0183	43.667	32.647	30.5366	34.7108	28.1312	19.6877	26.0481	27.4548	21.3636	12.4666	13.4205	10.6495	10.4414	4.34009	6.10377	6.93761	3.74851	2.49852	1.93541	3.4175	2.69237	1.04417	2.58952	2.12473	1.65618	1.31647	2.39087	3.02138	1.89183	2.36559	2.81542	1.32109
ZK84.7	ins-20	WBGene00002103	0.650616	0.35113	0.36653	0.176867	0.586822	0.421116	0.223771	0.209057	0.565429	0.720389	1.27963	1.04166	1.24902	0.682967	1.26802	0.542929	2.29102	1.15232	1.13806	1.8874	2.22556	1.37476	3.48774	3.80337	1.23977	0.843573	2.8025	4.667	4.25329	1.44117	2.12209	1.666	7.71601	4.04677	5.91135	5.74373	23.0464	19.5162	25.4181	30.805	94.9739	53.2932	90.0504	95.5752	68.8238	55.4002	87.6321
F22B7.1		WBGene00017692	19.7044	21.5067	14.2031	21.843	10.7305	15.2304	14.6943	14.2159	8.72376	12.0865	13.3869	13.5415	8.99293	10.8516	12.5896	12.3323	12.3858	13.8279	13.6567	11.9535	13.2678	14.833	14.6664	18.5313	19.8363	19.6322	18.2162	22.3067	21.7005	28.3147	31.5049	23.574	37.6982	35.0134	36.9459	39.1292	48.6287	45.2851	58.312	53.3953	85.2571	59.6175	75.2719	82.3324	130.625	92.0007	115.962
K01D12.1		WBGene00010461	78.2598	122.983	79.3538	87.8143	3.60477	4.35153	9.77134	4.11146	1.69629	1.20065	1.96866	0.694437	1.24902	0.682967	0.271718	0.155123	0.572754	0.329236	0.0711286	0.179752	0.256796	0.289423	0.715434	0.242768	0.826513	0.613508	0.0700625	0.553711	0.607613	0.508648	0.244857	0.416501	0.514401	0.615813	0	0.448729	0.149168	0.631591	0.314775	0.331236	1.06571	0.385624	0.394093	0.529712	0.665322	1.18066	0.58715
K10B3.6	gpcp-1	WBGene00019612	58.8342	56.093	26.2986	64.5563	64.802	70.1158	61.8354	75.609	73.5865	80.6835	80.0259	80.9887	68.6127	84.3085	77.4396	81.517	70.8783	72.8434	76.8189	80.1695	78.1515	76.7696	73.2425	79.9516	59.0268	74.0811	66.0689	90.1758	67.7923	66.0394	71.8247	52.4792	92.9596	90.7004	79.4337	93.9638	165.502	130.803	129.687	143.359	274.014	213.096	252.942	255.473	296.807	286.719	305.685
C44B12.2	ost-1	WBGene00003893	1597.91	1607.39	827.167	1783.08	1120.91	1213.8	1366.57	1195.18	1035.3	1038.56	1180.41	1028.81	979.48	940.749	998.653	997.516	897.22	885.314	969.27	865.147	737.775	740.417	888.926	679.67	712.523	573.246	697.192	557.35	396.251	324.602	384.67	288.719	246.692	277.116	263.332	269.327	97.3319	195.73	214.676	185.492	87.8274	91.9328	129	97.3157	80.0604	69.5682	82.3478
C16D9.1		WBGene00015857	55.86	44.5935	21.0755	51.1144	86.4306	69.9754	77.574	85.0166	71.1632	77.5619	106.8	78.2978	46.9631	58.0522	63.582	43.9773	39.3053	34.899	47.7984	33.0744	26.5356	29.5935	40.3326	27.4328	24.2444	21.7028	29.0759	22.9395	11.9787	13.5639	14.6098	6.91392	8.3039	7.47773	9.23648	8.61559	5.89212	5.05273	8.02676	6.62473	1.88067	3.31637	3.08707	4.08635	1.25672	3.36034	2.05502
K01D12.9		WBGene00010468	272.236	135.273	86.1346	299.435	89.1132	149.987	266.959	112.473	5.33118	14.6479	19.2928	3.90621	1.41555	1.82125	2.6266	1.31854	1.43189	0.411544	0.853544	1.16839	1.45518	0.289423	0.268288	0.566459	0.619884	0.306754	0.420375	0.870118	0.260406	0.423873	0.326476	0.0833002	0.220458	0.0879732	0.831283	0	0.298335	0.821069	0.550856	0.463731	0.188067	0.0771248	0.131364	0.454039	0.295699	0.36328	1.02751
C41H7.5		WBGene00016575	25.0022	21.7701	10.5377	20.4281	32.6106	24.4949	21.6312	22.4388	29.4023	22.4921	22.049	19.8783	34.7227	23.4485	27.3529	25.983	37.5154	35.1459	24.6816	34.3327	42.3713	40.9534	32.1051	41.837	58.7513	45.8597	44.0693	47.9356	74.6496	71.3802	71.0085	57.4772	99.4264	87.4454	65.2095	92.6176	106.804	102.444	83.6514	108.381	119.673	137.822	111.857	133.714	173.353	155.302	124.623
Y77E11A.6	rpc-11	WBGene00022309	10.7816	8.33934	4.85653	9.10863	12.4909	8.4925	9.2492	11.0103	10.7431	7.6041	12.6978	11.111	14.0723	9.71331	13.2236	13.5732	15.0348	11.2763	9.74462	12.5827	14.9798	13.3135	15.0241	14.8088	16.5303	15.0309	16.8851	20.8037	23.6969	21.1089	26.6894	20.1587	38.4331	27.9755	36.0223	34.1034	49.0762	47.9378	48.7901	50.4804	59.3038	56.3011	64.697	74.9921	62.762	56.2176	63.6324
K10C2.1		WBGene00019617	546.052	671.536	316.774	691.46	601.577	856.409	728.972	929.747	836.43	1023.11	670.82	1012.14	763.649	1098.29	826.928	624.136	459.063	697.074	678.852	677.846	357.631	408.738	384.635	287.033	213.309	307.367	249.142	209.066	160.236	152.51	162.993	116.454	170.414	185.448	157.39	169.171	124.704	126.887	118.434	115.138	31.4072	56.7639	46.3717	39.1987	7.46639	18.2548	15.4127
F55B12.5	nrf-5	WBGene00003812	37.8286	37.5709	17.5935	36.0808	32.1914	37.1986	33.0435	35.4003	38.0453	36.0995	41.1449	40.5378	43.7989	43.4064	42.1163	51.268	61.2131	48.6446	49.2921	55.4536	57.0943	62.8049	54.8201	68.1369	65.019	68.6362	74.1261	81.3956	76.5593	80.6207	72.3144	62.3919	101.851	103.545	97.1677	105.451	141.933	121.644	133.228	132.693	129.766	146.383	141.939	126.071	106.747	104.806	130.054
B0495.10	cpna-5	WBGene00007044	100.474	107.007	61.1189	98.9569	90.1192	92.6455	101.741	97.4206	86.0259	89.8085	92.33	91.6657	85.5161	94.0218	86.4968	81.6721	91.2827	91.7744	82.7226	89.7862	98.3528	101.371	92.0227	92.6565	93.0515	100.999	96.6162	101.962	102.513	103.255	101.942	80.9678	114.638	113.485	101.232	118.823	166.546	139.076	126.618	149.851	237.341	196.514	202.17	212.49	472.157	349.385	393.17
F53B1.4		WBGene00018737	171.484	242.28	183.174	211.444	17.437	14.8092	30.5075	9.89537	5.73506	5.12277	7.57933	4.07982	4.9128	2.27656	3.17004	2.32684	5.72754	1.15232	4.979	2.96591	3.85194	2.82188	6.52833	4.45075	2.61729	2.45403	4.13369	1.34473	1.73604	1.0173	0.408095	0.499801	0.514401	1.14365	0.554189	0.358983	0.298335	1.26318	0.944324	0.331236	0.501512	0.462749	0.197047	0.529712	0.443548	1.27148	0.146787
F59E10.3	copz-1	WBGene00010333	66.084	65.8369	34.7288	63.4067	51.1374	42.8836	49.9755	39.7209	47.1729	38.5008	53.3506	42.5343	49.0448	43.7099	46.4637	49.0188	61.5711	52.3485	48.083	51.5889	60.4326	61.2854	64.8362	69.5126	71.8377	63.1913	81.4126	75.7002	88.7983	87.9961	89.536	77.3859	122.942	101.609	113.793	106.349	127.016	123.539	129.294	122.889	144.686	145.766	148.77	163.681	141.566	190.631	164.182
Y49E10.16		WBGene00013035	30.393	34.2352	10.4461	33.1625	39.6524	46.8842	37.5935	53.0308	58.2391	55.63	55.6145	58.1591	70.8609	59.7976	56.6984	72.7525	82.6914	68.0695	69.7061	78.2821	85.513	83.9328	93.1853	95.7315	90.7098	97.3943	99.9091	107.104	114.492	126.06	127.326	94.7124	172.471	150.258	156.743	157.863	193.545	174.319	204.368	176.88	178.601	193.352	181.152	194.48	106.821	151.942	134.237
F36H9.3	dhs-13	WBGene00000976	83.1858	84.359	38.0275	78.9709	102.275	133.494	97.3404	119.163	125.04	136.234	122.155	149.912	151.714	175.523	155.694	131.001	172.113	195.401	178.96	195.57	248.493	247.891	238.508	270.605	288.66	315.88	297.275	276.46	276.898	288.064	317.742	237.156	261.977	336.234	297.876	387.433	421.995	434.914	396.695	399.471	398.138	468.533	366.179	416.429	234.045	287.809	246.97
Y48G8AL.5		WBGene00021686	80.6763	77.1609	35.92	66.325	67.2331	76.2921	64.4461	77.4208	74.7173	84.7658	59.9456	77.1693	94.4257	91.3658	71.9146	77.2511	92.5714	96.5483	88.4129	89.247	120.437	108.389	104.453	97.9974	131.071	145.708	131.928	127.749	159.629	177.094	165.033	103.626	189.3	202.954	180.481	204.531	250.229	240.257	221.523	206.427	224.74	258.445	210.183	209.842	172.984	251.208	156.696
C17G1.7	cysl-1	WBGene00007653	192.954	216.823	117.106	202.689	113.592	109.63	150.001	108.013	82.1487	83.0848	95.5783	84.1137	62.784	74.1399	80.1567	69.1847	53.2662	56.1347	67.999	55.094	51.4448	49.2743	56.9664	41.4324	52.8279	49.0806	54.2984	44.8506	37.1512	34.249	38.4425	27.6557	28.1451	26.5679	32.9742	27.7314	19.9885	25.39	25.182	24.2465	19.7471	25.8368	23.0545	23.2317	21.2164	22.6142	21.6512
C05D2.4	bas-1	WBGene00000239	55.86	44.418	27.4898	60.8421	51.808	53.4817	50.1993	56.3757	45.3958	47.9459	49.118	62.673	46.9631	48.8701	49.9055	44.7529	37.8018	40.7429	43.2462	39.0062	25.6796	29.6659	26.1133	26.2189	17.6323	25.0004	23.1206	25.0752	13.5411	13.1401	14.8546	10.1626	11.9782	13.4599	13.2082	14.8978	11.1876	13.895	11.2532	9.87085	7.52269	8.86935	8.73574	6.50789	4.65725	5.26756	4.03666
C26B9.5		WBGene00016134	104.656	107.534	55.9875	134.861	118.035	137.986	134.859	156.026	131.179	153.923	141.546	167.707	99.0887	143.423	122.907	117.195	60.6404	98.6884	87.7016	84.7532	46.6512	61.9366	52.495	45.3167	32.0962	48.6205	43.2286	41.9239	25.9538	27.8061	26.6894	23.4074	24.6912	25.6002	25.4003	26.0263	18.5714	25.4531	23.8442	21.7291	9.7168	13.0341	15.0412	9.83751	5.32257	9.17283	6.16507
C44E4.3	got-2.1	WBGene00016652	9.57334	11.2362	5.58959	9.10863	8.29935	7.65027	9.99511	9.54694	8.40065	10.0854	12.2057	6.85757	9.15946	8.04384	8.33268	9.30736	9.88001	9.05398	9.24672	9.97625	11.4702	9.76804	9.56893	10.439	14.0507	11.1965	11.5603	13.2891	15.1903	15.0899	15.1811	12.1618	18.4449	21.5534	18.6577	21.0903	29.5352	26.3374	19.516	21.6629	29.5265	30.5414	29.36	28.0747	41.7674	44.5018	44.4766
M03A8.4	gei-15	WBGene00001572	94.1534	83.8323	49.0234	110.63	106.634	106.963	135.68	125.295	72.6172	102.535	109.162	86.4574	43.2993	62.3777	55.9739	44.8304	45.8919	44.6937	44.242	44.8482	45.4529	40.4469	43.3732	41.7561	42.1521	45.1695	43.0884	37.8106	28.8182	31.5362	33.4638	25.3233	19.1063	23.4009	22.7217	25.4878	8.87548	16.6109	16.0535	13.7132	2.57025	7.09548	4.66344	5.37279	3.25268	5.4492	2.64217
R11A5.2	nud-2	WBGene00011230	86.8107	101.477	57.6369	95.2427	92.3826	98.1902	106.888	98.3962	78.5138	84.2055	93.8065	89.4088	81.1862	75.7335	89.214	75.3896	84.8392	87.5767	88.3418	83.1354	92.7033	93.1943	102.396	89.2577	92.0184	95.0937	103.272	89.4639	83.1562	82.0618	90.1073	57.8937	93.621	87.5334	85.8992	89.3868	129.552	110.781	108.676	113.614	243.86	177.079	232.121	219.906	686.39	393.069	656.947
M18.3		WBGene00010889	9.29451	12.0262	6.68918	11.7616	9.72449	9.89622	9.54757	10.1741	13.8126	10.1655	12.5994	12.4131	12.6567	13.5076	14.4916	15.4347	19.5452	18.1903	12.9454	17.1663	20.8861	22.575	17.5281	19.9879	28.5147	24.9238	21.9296	33.0645	33.5055	36.5379	33.3821	25.24	38.3596	38.3563	39.4398	40.1164	48.5541	46.4851	40.6059	42.597	57.1724	54.1416	40.723	56.6792	59.805	71.5662	44.183
C15F1.1		WBGene00015794	24.4446	19.1366	13.2867	25.2035	27.1615	22.8104	35.505	27.5955	14.378	14.0076	20.1787	16.7533	8.74312	10.0169	11.3216	9.69517	4.29566	4.6093	7.18399	6.29133	3.33835	3.54544	3.13002	2.5086	3.71931	1.45708	2.52225	2.37305	1.82284	2.11937	2.69342	2.16581	1.91063	1.23163	1.75493	1.1667	1.71543	1.45266	1.88865	0.72872	0.313445	0.616998	0.131364	0.378366	0.147849	0.4541	0.220181
Y73E7A.1		WBGene00022268	29.7424	23.8769	10.9959	30.6864	32.7782	27.5831	34.4607	30.0345	35.7836	30.8967	38.0935	33.5934	38.2199	32.7824	32.2438	50.0271	54.0537	43.2122	40.8278	47.185	54.0127	50.7938	55.4461	65.0618	69.2893	59.5102	65.8587	64.2305	88.5379	79.1795	83.2513	76.2197	132.715	106.36	99.4769	115.862	139.024	126.571	138.973	143.16	142.994	149.005	158.031	169.735	201.075	175.101	181.136
F54F2.1	pat-2	WBGene00003929	295.751	293.457	185.189	305.891	179.484	199.749	225.337	181.74	129.322	161.687	147.649	137.846	112.079	124.072	106.695	103.544	121.639	93.5852	99.9357	107.582	139.355	101.371	123.055	95.0032	137.339	104.22	139.004	103.702	92.7912	82.2314	85.6183	56.5609	63.7857	80.9354	79.8955	78.8865	33.1152	53.3063	42.3372	41.3383	13.917	20.5923	21.7408	15.1346	19.0726	17.0742	14.6054
T23G11.4		WBGene00011969	17.5666	17.1176	8.52183	13.1766	14.6706	12.9142	18.7968	14.3553	16.8013	15.5284	17.9148	18.663	19.901	16.8465	18.4768	21.4069	21.4783	23.7873	20.2005	18.7841	28.4187	25.3246	27.0076	29.2131	30.9253	31.2122	38.8146	31.878	36.5436	35.351	41.6257	29.3217	39.6824	40.5557	45.5358	46.3088	45.4216	55.2011	55.9512	48.3605	58.0501	59.3861	57.0122	59.025	54.4085	72.8377	64.8067
R102.5		WBGene00011292	151.965	128.075	58.0951	137.337	176.047	159.603	141.871	159.371	199.354	178.897	194.011	178.21	200.842	180.683	183.591	216.319	246.284	204.455	196.955	205.007	273.402	245.503	251.386	271.657	315.315	256.6	285.505	311.265	286.446	250.509	242.408	194.923	332.891	294.446	262.408	318.687	440.045	404.155	362.463	400.531	564.64	503.008	539.251	533.193	962.647	734.462	847.698
F42F12.9	nspc-10	WBGene00009640	0.18589	0.0877825	0.0916326	0.0884333	0.670654	0.210558	0	0.139371	0.72698	0	0	0.0868047	0.582875	0.455312	0.181145	0.387807	0.357971	0.823089	0.924672	0.359504	1.02718	0.940626	0.894292	1.7803	2.06628	0.690196	1.33119	2.21485	2.69086	3.98441	2.69342	3.16541	9.77362	6.86191	6.18844	9.15407	24.1652	18.6951	25.9689	21.2654	10.5945	14.8851	12.7424	13.3185	3.10484	3.45116	3.00914
C01F6.6	nrfl-1	WBGene00006438	225.949	257.905	152.752	247.348	224.082	244.598	274.791	262.088	227.464	251.736	259.37	262.758	198.177	230.539	256.773	213.914	197.457	200.34	227.825	213.186	189.601	183.205	197.102	185.556	156.417	170.555	183.704	165.085	97.9993	102.747	120.633	69.8889	86.2724	83.1347	89.2244	90.4637	51.9849	69.5382	75.6246	65.9823	36.9239	43.4984	40.6573	36.7015	16.2634	24.4306	27.7428
Y53H1B.2		WBGene00013181	39.0369	34.323	10.1712	35.0196	48.5386	59.7283	41.5468	61.2537	75.929	66.8361	68.4108	81.5964	83.6842	81.7284	79.7944	91.8326	90.9248	101.075	84.3586	82.5063	86.5402	100.502	88.9821	99.7777	98.0795	95.8606	85.6164	107.895	94.5272	93.2521	83.3329	74.2205	102.88	105.568	88.116	101.951	149.541	136.929	146.842	171.58	388.484	347.37	567.626	459.109	375.315	347.296	416.656
C46G7.2		WBGene00016722	97.8712	86.5536	49.5732	114.698	119.209	114.543	151.12	129.267	100.081	103.816	170.978	134.113	83.1013	98.8026	106.876	101.683	83.2642	79.5927	97.0194	83.405	61.203	71.1258	91.3072	81.0036	56.7539	61.9643	89.6099	62.9649	34.4603	38.8268	53.0523	37.0686	21.5314	18.5624	30.2956	22.6159	5.59379	11.5581	14.7157	9.34087	0.940336	2.23662	2.2332	1.1351	0.96102	1.27148	0.513756
W02D9.10		WBGene00012216	23.608	25.9836	12.9202	22.7274	33.7842	33.1278	22.4517	31.0101	29.7254	29.9362	36.0264	31.6837	30.8091	28.7605	36.9536	31.2572	38.8041	35.2282	36.4179	40.3544	38.0058	33.7178	40.8692	38.681	38.8461	40.3381	36.7127	38.3643	30.4675	37.8943	27.3423	19.409	50.4848	28.6793	30.388	33.1162	66.305	42.064	40.4486	58.3639	135.91	96.6374	131.233	129.779	379.899	242.399	381.501
F54H12.1	aco-2	WBGene00000041	702.293	740.007	325.479	692.079	607.696	768.396	673.103	748.703	741.519	860.945	717.083	866.658	727.844	917.984	722.588	758.938	569.533	744.155	681.128	642.075	421.402	499.762	441.78	397.007	318.07	363.12	343.306	312.61	239.139	231.435	238.082	180.428	223.911	238.32	211.423	251.916	186.534	204.446	200.59	191.388	148.009	163.042	143.384	136.514	115.175	125.423	112.439
T19B10.3	bgal-1	WBGene00011832	71.8465	75.9319	43.2506	80.828	42.2512	45.1998	43.6354	39.5815	39.0146	40.1817	34.9437	34.3746	29.9764	28.3052	36.229	31.645	28.5661	28.7258	27.1	29.03	24.8236	22.7921	25.9345	22.0919	23.4179	21.0893	28.025	25.4707	16.1451	18.9047	19.0172	11.4954	9.40619	12.2283	14.5013	12.8336	9.54673	12.4423	12.591	12.2557	6.58235	8.4066	7.29073	8.92943	5.17473	6.53905	6.82562
T25F10.3		WBGene00020806	144.344	126.934	83.294	162.187	133.963	148.022	194.532	137.699	47.1729	70.7582	66.8359	50.5203	45.9639	45.607	44.4711	31.9553	44.3885	43.9529	44.8822	40.1746	37.749	36.0332	43.0155	33.4211	29.4101	33.6662	37.5535	34.4883	22.7421	26.7888	27.9137	17.9929	19.1798	19.1782	17.5493	21.18	16.3339	17.7477	14.4009	17.2905	17.1768	18.1243	13.9246	19.0696	22.4731	18.3457	22.0915
W02D3.7	lbp-5	WBGene00002257	40.8958	36.0786	14.4779	44.3051	53.0655	44.4277	56.0174	52.6824	44.3458	36.5797	55.8114	47.6558	23.8979	34.8313	38.8556	30.8694	15.1064	20.5772	23.1879	15.2789	8.04627	11.5769	13.7721	10.1963	8.334	8.58911	12.7514	6.09082	1.82284	3.98441	3.59123	2.16581	2.13109	1.93541	3.23277	2.24364	1.04417	2.14741	1.96734	2.05367	0.438823	1.00262	1.24796	1.21077	1.10887	0.635741	1.32109
Y71G12B.15	ubc-3	WBGene00006702	194.813	193.999	110.601	213.743	181.496	179.185	188.341	163.692	138.692	147.279	141.94	142.012	142.804	144.106	145.278	135.655	145.48	136.139	146.596	152.07	146.973	160.992	146.753	164.192	148.979	163.73	136.902	169.594	156.677	166.836	143.16	111.706	213.623	189.67	168.566	205.877	343.011	272.279	223.805	273.403	439.701	400.509	369.725	419.381	617.567	523.214	552.215
F32B5.1		WBGene00017975	28.9059	32.1284	10.0796	28.3871	35.9638	37.2687	33.7894	39.9299	52.1002	54.5895	48.0352	58.3327	42.8829	58.887	46.3732	56.7749	25.8455	46.5045	37.9116	34.8719	12.2406	21.2003	14.7558	11.8956	9.43602	9.58606	9.94887	7.35645	6.07613	5.0017	7.42732	4.41491	3.23338	3.87082	5.17243	3.67958	3.28169	4.29482	2.67559	2.71614	2.38218	3.23924	2.49593	1.89183	1.55242	3.6328	1.90824
C27D11.1	egl-45	WBGene00001209	189.887	198.476	101.804	174.302	187.029	161.147	167.828	171.497	164.62	175.695	150.996	154.078	176.861	162.167	149.264	138.214	161.159	151.531	146.809	163.395	190.2	158.532	158.29	148.655	198.294	193.025	181.182	181.38	237.056	224.398	228.941	148.191	307.391	299.021	283.006	274.712	376.499	332.47	317.529	313.283	374.128	394.802	346.671	353.696	425.215	491.791	339.593
C05D11.10	mrps-17	WBGene00015487	28.4412	25.2814	12.2788	28.564	27.413	29.5483	29.2394	31.6373	32.7141	28.9756	42.8183	35.1559	35.9717	30.0506	34.6893	43.667	43.3145	41.7306	42.3215	43.6798	47.6784	46.8866	53.4787	55.9985	55.032	60.814	74.2662	75.542	88.3643	91.4718	109.614	78.8853	122.721	104.248	121.644	112.362	135.444	126.381	154.082	130.971	115.473	117.847	146.406	147.941	126.559	132.87	141.356
ZK675.4		WBGene00014067	79.3751	97.2631	73.9475	88.4333	12.7424	14.3179	25.9574	9.756	3.06947	3.20173	6.2997	1.64929	2.49804	1.59359	1.72088	1.47367	1.07391	0.576162	0.853544	0.359504	1.19838	0.651203	1.69916	0.404613	1.37752	0.383442	1.40125	0.632813	0.694415	0.678197	0.326476	0.583102	0.0734859	0.351893	0.277094	0.269237	0.223752	1.07371	0.236081	0.596226	0.0626891	0.539874	0.131364	0.529712	0.813171	0.726561	1.02751
T13F2.6		WBGene00011746	7.15677	9.74386	5.86449	8.57803	10.982	11.0894	10.8156	11.3588	8.15833	10.8058	8.95739	7.72561	13.2396	15.1771	10.1441	11.5566	15.536	12.8402	13.0877	13.9308	16.1781	20.1873	16.0078	20.1497	21.4893	21.4728	17.3054	23.6514	25.867	24.4151	19.5885	16.66	28.733	28.1514	25.7698	34.1931	47.8828	44.2114	31.3201	36.3698	54.8529	45.118	45.9776	49.2632	61.6532	58.9422	65.3204
Y48B6A.14	hmg-1.1	WBGene00001971	768.656	907.233	489.226	852.851	715.42	675.119	831.981	673.93	706.705	677.406	734.703	641.226	579.211	648.819	708.006	680.29	557.72	632.955	684.186	629.402	441.346	553.088	582.363	503.501	413.945	455.069	501.647	411.961	251.725	288.403	292.93	219.663	175.558	181.841	174.292	197.8	143.872	141.792	175.33	150.448	131.459	147	145.223	126.298	80.8736	84.826	107.595
MTCE.31	ctc-2	WBGene00010965	2525.88	2446.85	1079.16	2712.07	2202.18	2271.5	2345.49	2441.37	2427.38	2103.54	2988.22	2414.12	1874.44	2147.63	2142.77	3046.38	1983.81	1901.99	2060.45	1900.79	1448.93	1551.96	1453.49	1640.14	1225.03	1105.08	1306.1	1592.39	888.851	780.69	957.39	710.884	533.875	473.648	576.079	465.96	314.371	271.584	378.595	339.849	163.493	152.707	182.005	226.717	75.3292	130.418	122.935
C14B9.1	hsp-12.2	WBGene00002011	359.047	376.412	196.827	458.704	541.469	463.578	496.175	547.869	579.968	527.485	731.651	611.192	433.492	493.102	564.811	569.067	340.288	392.284	457.997	341.17	238.478	272.565	317.563	275.784	168.402	185.816	225.251	203.291	108.502	113.937	131.243	103.126	97.5892	79.5278	87.1	89.4765	65.2609	80.7174	79.4019	72.0108	54.9156	69.9522	64.697	71.0571	11.0148	27.7001	27.1557
F20G2.2		WBGene00008986	22.9574	22.7357	10.9043	20.605	26.3232	21.126	24.9132	22.7175	26.4944	23.2125	28.4471	23.9581	17.2364	17.6813	22.0091	20.7864	14.6052	15.0625	15.6483	12.0434	8.21747	9.55097	10.7315	8.49688	7.16311	6.44183	8.89794	7.75196	5.46852	2.88234	5.14199	2.41571	1.98412	2.6392	3.32513	4.03856	1.56626	2.27373	3.14775	1.52369	0.501512	1.15687	0.985234	1.28644	1.33064	1.18066	0.733937
F58B3.1	lys-4	WBGene00003093	51.6775	31.2506	15.5775	34.9312	53.9038	45.1296	59.001	55.1911	77.9484	50.7474	79.14	57.8119	51.2097	38.5497	51.6264	42.969	23.9125	27.2442	31.3677	17.3461	10.3574	11.8664	13.6827	9.54888	9.02276	8.05229	7.77694	9.41309	4.7741	5.08648	7.3457	5.16462	5.95235	3.9588	6.00371	6.10271	4.32586	4.98957	4.87901	3.17987	1.75529	1.61962	1.57637	2.49721	0.813171	1.90722	3.00914
K11H12.7		WBGene00019663	150.385	144.666	65.8838	155.643	201.699	181.15	197.068	211.078	200.646	204.991	254.252	206.942	134.394	185.843	197.267	163.111	106.89	137.374	151.717	114.952	84.5714	101.371	109.551	82.7839	61.7129	79.756	91.0112	73.96	41.4045	49.1693	52.3994	39.2344	33.3626	32.5501	40.6405	31.5905	23.7922	27.2216	25.7328	23.849	18.8067	20.0524	23.6456	17.2535	13.75	14.1679	20.4769
ZK185.5		WBGene00044481	18.589	14.133	6.50591	16.0949	12.9101	13.4757	15.8877	12.9615	13.5703	13.6874	15.8477	15.7116	15.7376	16.543	16.1219	24.044	25.3444	25.5981	17.711	23.907	30.1307	37.5527	24.1459	38.681	41.3945	50.3076	35.5217	60.5127	77.8613	82.5705	76.1505	66.9734	113.977	99.4098	91.5335	106.349	126.196	129.476	109.463	125.274	92.2156	122.243	75.1405	114.872	43.7634	89.1853	47.339
M28.5		WBGene00010896	219.908	193.473	111.883	212.771	238.25	198.767	277.775	249.196	201.212	203.39	313.509	216.925	125.068	149.266	177.16	159.001	108.752	110.788	128.032	104.796	76.2684	77.7825	93.0064	79.547	60.4732	49.6174	67.9606	57.5069	43.8349	33.9099	38.116	29.5716	33.6565	28.1514	40.6405	31.2315	26.0298	25.8321	32.0283	24.0478	17.6783	18.3557	26.5356	23.6857	20.1075	20.707	19.3026
R09H10.5		WBGene00011182	237.568	275.198	147.895	270.694	201.951	281.586	240.33	287.175	248.627	286.154	233.778	299.997	253.717	320.084	277.696	238.734	197.958	235.239	252.72	242.216	157.501	179.008	183.419	147.684	105.794	142.947	128.214	111.138	54.6852	60.6986	62.112	41.8167	60.1114	64.7483	66.3179	62.3733	48.7778	50.0852	45.9571	47.698	55.4798	48.0488	48.8676	46.312	25.5779	45.1376	34.7152
C06E1.3	doxa-1	WBGene00015519	54.094	45.5591	33.8124	65.0869	47.5326	55.3065	72.4272	49.3375	22.7787	26.8945	33.8609	24.8261	17.3197	19.4266	21.6468	16.2879	11.3119	14.0748	15.1504	13.2118	15.151	15.9906	14.9347	10.3581	10.2625	10.8898	12.4711	8.70118	6.59694	5.76467	8.24351	5.16462	5.14401	7.21381	6.5579	7.08992	4.10211	6.06328	4.48554	4.37232	4.76437	5.55299	5.45163	4.08635	2.88306	3.45116	3.22932
F42F12.2	zig-2	WBGene00006979	0.650616	0.877825	0.641428	0.176867	0.419159	0.140372	0	0.0696857	0.403878	0.800432	0	0.260414	0.499607	0.379426	0.271718	0.310245	0.859132	0.493853	0.355643	0.269628	1.62637	1.01298	0.804863	0.890149	2.06628	1.3037	1.61144	2.21485	5.20811	6.019	3.34638	5.33122	9.11225	8.00557	9.60594	10.1413	12.008	13.895	11.7254	13.382	8.33764	9.3321	5.84572	8.1727	9.16666	7.81053	7.70634
C07G2.3	cct-5	WBGene00000380	534.341	455.328	236.229	513.178	526.128	490.53	475.737	499.228	514.863	485.462	537.049	510.845	512.763	474.966	463.007	542.929	533.234	477.062	443.914	464.3	543.894	471.471	458.861	484.484	616.854	508.214	528.131	557.034	700.665	661.242	630.588	516.462	929.669	833.547	782.976	850.61	1179.92	1127.9	975.566	1077.71	1289.39	1258.21	1102.41	1247.47	1442.79	1336.96	1180.61
K07A12.1		WBGene00010620	54.3729	51.7039	23.9161	46.6044	75.6163	59.6581	55.9428	50.1737	75.8482	57.2309	76.187	61.0237	90.8452	60.177	76.8055	79.035	109.969	75.4773	89.6221	75.406	105.458	88.1294	108.657	106.171	144.64	98.5447	126.533	112.166	111.888	99.1863	100.065	72.0547	127.277	111.99	117.765	107.874	163.712	149.75	156.915	148.46	234.52	216.566	225.553	212.717	409.69	372.453	369.831
F40F4.7		WBGene00018238	37.0851	29.1438	17.5935	31.7476	34.371	32.847	31.1788	33.1704	32.7949	31.2168	39.3731	29.9476	38.553	34.8313	35.595	32.9636	39.0189	33.6643	34.7108	36.8492	51.5304	41.0981	41.3163	49.9293	42.9098	48.6972	47.6425	55.1338	47.5674	59.8509	53.7053	36.902	65.4759	66.2439	58.4669	63.3605	76.1501	71.5593	75.1525	81.8817	96.8546	94.3236	97.2754	103.294	102.238	108.893	105.1
C34H4.2		WBGene00016425	20.0761	18.0832	7.51387	19.8975	26.3232	29.8992	36.6985	39.3724	18.2553	28.1752	31.2032	22.3088	11.2412	12.7487	14.7633	10.5483	7.23102	6.33778	8.39318	7.01034	4.53673	4.63077	5.36575	3.23691	1.58415	1.38039	0.980875	1.34473	1.47563	0.254324	0.244857	0.583102	0.514401	0.879732	0.369459	1.43593	1.11876	1.89477	0.944324	0.861215	1.19109	1.15687	0.328411	1.1351	1.10887	2.36132	0.880725
C12D12.2	glt-1	WBGene00001620	194.255	188.206	72.2065	211.886	279.076	327.347	284.189	364.456	301.616	376.363	361.052	408.763	253.384	374.038	323.163	313.27	206.048	289.563	273.703	253.451	172.481	221.264	197.191	208.78	111.304	166.721	145.24	160.023	66.577	73.1605	77.2931	54.1452	45.3408	55.6871	52.5556	49.8089	40.9465	41.1166	35.5696	33.3886	44.76	37.1742	37.833	34.5826	38.5887	44.8651	43.8895
Y32H12A.8		WBGene00021316	227.437	252.726	139.465	209.056	206.645	218.208	188.266	198.395	196.365	235.327	134.262	199.303	250.553	240.253	213.389	191.344	229.818	208.077	243.118	292.816	377.49	309.828	313.628	282.744	452.653	459.594	398.235	425.171	571.851	778.57	687.231	426.581	790.708	908.324	773.463	976.614	1087.43	807.237	694.944	958.797	1314.46	943.391	900.569	989.956	1516.64	1342.23	945.091
C34G6.2	tyr-4	WBGene00016419	49.075	43.3646	15.8524	57.6585	84.2509	75.9412	66.3854	95.5391	73.1018	86.6868	76.3839	88.2803	62.2011	76.8718	59.5968	69.8052	59.4233	56.7108	64.3003	60.8461	54.2695	38.8551	49.0072	38.9238	34.8513	38.7277	49.7444	38.8389	28.2974	34.3337	28.8115	18.3261	18.5184	14.0757	18.0111	18.6671	7.60755	12.9476	8.81369	8.94338	3.76134	3.85624	3.61252	3.85933	3.77016	5.35838	4.03666
F30A10.9		WBGene00009266	41.6394	31.6017	16.219	34.489	40.2392	38.2513	41.4722	44.7382	49.3538	43.7036	70.1826	54.7737	62.0345	57.6728	65.1217	87.1789	89.7076	62.1432	72.6223	75.4959	86.6258	85.8864	99.0876	119.685	115.643	109.665	139.074	154.406	168.916	170.058	204.7	158.937	251.395	209.728	273.769	238.275	296.247	261.984	361.047	301.293	284.546	272.868	385.358	356.95	272.264	286.81	342.308
F08C6.1	adt-2	WBGene00000083	83.6506	88.8359	34.8204	77.2023	102.275	108.157	85.7789	113.518	155.978	156.324	121.269	153.037	161.706	175.674	159.861	148.918	116.77	152.189	148.943	153.239	97.24	117.289	103.022	78.0904	55.6518	75.6915	77.6292	60.5127	32.3771	34.6728	38.6058	26.7394	23.5155	25.7762	29.7415	20.462	11.2622	17.4951	15.9748	11.6595	10.2183	10.6432	8.07892	8.92943	22.547	12.8056	17.7613
C14C10.3	ril-2	WBGene00007586	255.599	263.084	120.68	238.681	298.19	333.453	279.714	318.742	333.845	375.963	345.007	359.458	473.378	448.861	419.442	503.761	534.881	565.709	537.163	529.19	609.805	659.234	621.533	657.011	682.217	762.437	733.134	751.228	833.385	974.908	996.975	675.065	1136.31	1096.59	1184.12	1059.36	1059.69	1230.4	1303.09	1183.04	701.491	1003.78	1042.51	790.482	248.683	460.458	422.381
Y40B10A.1	lbp-9	WBGene00021486	23.2363	18.171	9.16326	23.877	26.0717	21.2663	22.2279	27.2471	32.8756	26.4143	35.7311	34.6351	37.9701	32.5548	36.0479	53.2846	50.0444	35.3928	49.79	45.0279	47.2504	42.7623	53.8364	54.7037	57.8559	40.9516	59.8334	63.2813	59.8065	58.2402	63.7444	48.3974	78.6299	59.5579	81.9276	76.1942	103.597	104.655	100.885	134.813	177.034	134.891	191.529	190.318	504.757	263.378	473.39
D1044.3	pqn-25	WBGene00004114	27.4188	35.8153	13.1951	30.1558	37.3051	43.0942	36.9968	46.0622	36.0259	45.8648	36.5186	43.4023	47.3794	57.9004	50.0866	54.4481	55.4856	72.1026	62.6643	69.5641	72.502	85.3076	83.2586	89.5005	92.776	94.0967	106.145	89.4639	103.468	126.653	108.227	85.2161	133.009	140.141	119.243	142.247	154.836	156.445	135.825	125.009	152.334	162.656	123.417	139.314	87.0093	143.223	100.256
ZK484.2	haf-9	WBGene00001819	227.622	217.525	80.6367	223.825	206.813	275.831	233.841	283.9	282.634	293.198	274.431	321.351	277.865	338.069	261.211	335.143	281.151	319.688	294.117	327.778	274.429	307.802	259.434	291.726	219.783	282.904	251.314	255.656	103.555	132.672	131.978	90.1309	53.1303	54.3675	64.8401	51.3346	16.483	24.3163	43.0455	20.5367	5.26588	5.39874	11.6914	5.9025	6.35752	4.9951	3.81647
C10F3.7		WBGene00015679	121.944	77.9509	68.083	140.874	23.5567	50.1128	74.7395	29.1286	5.73506	5.60302	10.3354	2.08331	2.41477	1.51771	2.9889	0.775613	1.2887	0.74078	0.995801	0.808885	1.19838	0.578847	1.60973	1.53753	1.23977	0.690196	1.75156	1.02832	0.434009	0.169549	0.897808	0.1666	0.146972	0.791759	0.461824	0.807712	0.522087	0.69475	0.865631	0.72872	0.626891	0.539874	0.722505	0.302693	1.40457	1.63476	0.954119
C03F11.3	scav-1	WBGene00015389	72.776	82.34	31.7965	83.3926	69.748	98.892	76.1568	99.3718	105.574	114.622	94.2002	121.353	128.732	125.211	115.933	133.561	133.38	131.2	122.697	124.658	118.811	134.582	126.542	137.488	111.441	119.02	124.641	113.669	65.5354	68.837	83.2513	56.2277	41.0051	48.7372	54.1258	47.4755	16.3339	25.2005	34.7039	26.8964	5.45395	7.24973	8.27596	6.2052	4.58333	5.81249	2.71557
Y71G12B.25		WBGene00022160	142.02	244.211	171.536	162.275	19.7843	22.6701	34.7591	18.8151	13.1664	13.9275	13.0916	7.72561	11.9906	7.7403	11.5027	7.75613	11.3119	9.46552	14.368	10.3358	16.0925	11.2875	13.0567	10.1153	13.8441	10.9665	14.7131	9.5713	9.4614	11.1055	10.3656	8.91313	8.45087	12.1403	9.79067	10.6797	7.90589	6.31591	5.74464	6.161	3.69865	7.7896	6.43686	5.44847	3.25268	8.90037	3.59629
F08C6.6	apy-1	WBGene00017244	55.5812	42.4868	18.2349	61.1958	52.1434	56.7103	57.2854	57.2816	50.727	54.1892	61.6189	59.0272	30.8091	45.1517	39.9425	46.5368	27.349	33.1705	32.648	26.9628	18.4037	22.6474	21.9102	19.4214	14.1885	14.7242	14.3628	15.6621	9.54821	8.98611	9.95751	7.74692	8.59784	8.00557	8.49756	9.6028	6.04129	6.69487	8.02676	6.0285	3.38521	4.47324	4.92617	4.2377	3.62231	6.17577	4.03666
C38C6.2	atgp-2	WBGene00000225	171.67	194.175	110.692	179.254	151.316	141.705	159.623	144.946	141.034	145.679	154.736	141.752	133.145	140.464	148.358	124.176	115.84	126.756	145.102	134.095	114.617	112.658	127.347	103.824	108.067	101.689	110.138	87.0909	69.9623	56.6295	73.5387	49.8968	50.7052	56.6548	48.861	47.8345	40.7974	45.9798	37.5369	39.2846	30.0907	35.9402	31.4618	34.8096	24.9126	27.1552	30.0914
F56C9.7		WBGene00018951	84.2082	88.2215	39.0355	97.8957	79.221	93.979	80.4084	98.675	102.019	99.6538	117.824	118.749	79.5208	99.7891	95.1012	121.539	66.7259	79.7573	74.8273	79.091	29.5315	53.9775	48.3812	45.3976	19.8363	28.6815	31.9485	31.5615	16.0583	17.2092	19.9966	14.3276	16.3873	17.6826	18.2882	17.8594	7.08547	13.6424	16.9191	12.1233	4.88975	6.94123	4.13798	4.16202	3.40053	4.90428	3.08254
F53F8.4		WBGene00010001	152.616	118.506	39.6769	168.908	294.25	230.982	224.89	286.478	268.255	246.613	355.638	285.587	192.515	233.195	239.112	254.246	181.563	185.936	188.847	193.953	151.253	171.483	163.298	179.729	139.956	149.619	157.5	184.069	82.8958	87.4026	99.3302	76.2197	47.5453	48.2973	57.2662	50.0781	29.5352	28.169	39.3468	33.1236	13.3528	17.8158	18.391	17.4805	3.40053	8.17381	6.67883
T04C9.4	mlp-1	WBGene00003375	152.058	164.504	103.636	169.792	112.586	105.84	136.724	96.1663	72.0518	75.1606	98.3344	64.3223	48.3786	57.521	70.8278	41.6504	40.8803	36.3805	48.4386	33.4339	35.6946	27.5676	49.7226	31.8026	33.9559	27.6078	41.8974	26.5781	22.0477	21.2784	22.6084	15.827	12.7131	12.4922	15.0555	13.0131	12.3063	11.6844	9.83671	10.4671	8.52571	9.17785	9.19551	12.3347	4.43548	5.4492	7.85313
F42A8.1		WBGene00009626	69.2441	61.4478	18.8763	63.9373	62.7062	74.6077	51.2436	85.7134	142.326	115.422	114.773	154.86	181.441	156.627	151.709	269.526	127.509	171.367	159.399	187.302	59.6622	118.519	93.543	89.7432	23.4867	53.6819	42.598	44.8506	20.3984	16.1072	22.5268	18.9092	10.5085	13.284	15.0555	9.6028	2.08835	6.56855	2.67559	2.45115	0.626891	1.15687	1.51069	0.983751	0.887096	1.90722	1.02751
T12C9.5	nhr-109	WBGene00003699	16.3583	19.3999	8.1553	14.0609	15.928	18.6695	18.1255	22.0207	23.9096	23.6928	24.4113	24.2185	28.2278	30.0506	29.5267	35.5231	30.5708	35.5574	27.5268	37.748	42.1145	41.0981	34.6985	43.0509	49.453	48.1604	48.6934	60.0381	58.6781	65.9547	68.1518	47.1479	56.878	61.3174	61.4226	60.3092	70.9292	68.3382	62.2467	65.3198	75.8538	72.3431	67.1929	76.4299	57.5134	78.3777	55.1187
ZK154.3	mec-7	WBGene00003171	184.775	170.21	81.9195	194.819	184.514	186.695	193.04	211.148	185.703	203.63	200.114	212.237	172.115	200.792	193.191	190.646	143.69	189.228	168.93	190.358	98.7808	127.998	115.632	105.604	78.9319	85.2009	94.3041	84.2432	36.2832	46.7108	47.339	28.9052	33.4361	32.902	30.0186	33.1162	35.8748	38.4008	36.3565	38.3572	54.6649	61.0828	58.6542	57.3602	76.5859	76.743	62.0177
C24B9.9	dod-3	WBGene00016052	50.2833	56.3564	15.8524	54.3865	75.1971	89.9082	49.3788	83.2744	122.779	92.2898	112.115	128.471	121.321	124.528	116.567	146.668	118.847	124.122	121.274	117.738	87.0538	105.061	85.4943	118.714	62.8838	77.9155	66.9097	78.3897	30.9883	32.8078	27.5056	30.9877	22.4132	17.5946	16.6257	18.3081	14.693	10.6107	10.3876	9.93709	5.51664	7.01836	6.3055	7.34029	3.32661	3.45116	4.11005
C44E4.5		WBGene00016654	12.4546	14.2208	6.41428	10.5236	9.55682	8.63287	6.71313	9.47726	11.7932	10.4857	9.44955	8.68047	9.40927	9.10623	9.96298	10.8586	15.1064	11.6879	10.1714	10.9649	17.6333	14.6159	11.2681	16.0227	20.8694	15.1076	16.7449	19.7754	25.1725	26.5345	30.199	20.4919	31.6724	32.1982	29.8338	32.0392	39.8278	40.485	36.9073	35.3098	40.9986	45.4265	38.1614	37.9879	31.8615	50.0419	29.4309
F15B10.1	nstp-2	WBGene00017480	46.5655	42.2234	23.8245	47.0465	46.0236	51.4463	53.8542	51.8462	46.4459	42.1027	57.6816	50.0863	34.3064	36.9561	41.12	30.404	25.4876	29.055	31.2255	24.9856	17.4621	18.5231	23.4305	13.9996	11.9156	11.3499	11.4202	11.5488	7.46496	7.20584	8.97808	6.08092	6.7607	6.33407	9.05175	8.16687	6.19046	6.44223	6.13811	4.83605	4.5763	5.93861	6.10845	3.85933	4.73118	5.99413	8.44028
Y38H6C.1	dct-16	WBGene00012615	53.3505	56.7075	15.0277	58.7197	79.4725	65.8344	53.3321	94.9119	123.102	103.016	148.732	138.54	63.4501	104.115	113.759	104.63	19.9032	53.9123	55.836	31.0073	6.59109	11.794	10.2844	10.1963	7.50749	5.90501	7.63681	5.77442	4.25329	5.17125	3.99933	4.41491	4.55612	3.25501	4.52587	4.12831	2.90877	3.91587	4.48554	3.51111	1.75529	2.31374	2.36456	3.55664	1.18279	2.2705	2.20181
K04H4.1	emb-9	WBGene00001263	1233.01	1102.9	570.688	1117.44	880.234	918.804	822.583	873.022	815.267	900.966	612.547	809.974	975.4	853.557	744.235	741.176	851.972	842.267	730.847	954.664	788.192	767.189	765.246	659.52	877.068	709.445	744.344	684.308	738.597	696.932	648.544	459.318	511.094	576.137	461.362	548.795	224.199	355.965	259.138	345.413	132.274	166.204	153.696	141.811	74.8857	76.5613	65.3204
DY3.2	lmn-1	WBGene00003052	470.86	431.539	223.4	461.445	544.32	510.322	569.274	563.897	502.828	537.73	574.356	535.064	440.653	477.318	463.732	420.848	420.258	400.68	413.684	400.488	395.38	373.139	403.415	355.251	368.762	327.69	369.439	335.865	245.215	235.419	253.916	163.518	174.676	180.873	186.115	175.902	131.491	138.571	143.459	123.087	108.515	116.613	116.717	105.488	123.232	105.987	127.191
C50F7.10	klo-1	WBGene00016848	16.3583	18.5221	9.52979	17.1561	24.9819	30.3905	23.9435	31.707	33.6026	31.6971	34.5499	35.5899	46.1304	46.1382	32.6061	54.9134	48.9705	55.0646	52.2084	48.5331	50.4176	59.0424	51.5112	65.3855	55.3763	55.9059	57.0309	65.6543	43.5745	55.9513	50.114	38.9012	27.3367	29.1191	29.4644	27.0135	18.0493	20.8425	19.7521	15.7669	4.76437	8.32948	8.07892	6.58356	0.813171	3.26952	2.20181
W06H3.3	ctps-1	WBGene00012316	61.7155	50.6505	20.0675	58.985	48.1194	76.0114	53.8542	70.5219	56.9467	78.6024	58.8628	73.4367	72.6096	80.3625	66.8426	71.6667	71.4511	84.202	68.0701	86.7304	96.2129	95.7268	79.8603	87.3965	110.133	118.79	95.6353	125.376	161.625	168.447	164.789	114.704	199.367	220.373	222.045	203.543	282.225	281.753	231.989	244.386	260.285	274.873	228.114	234.738	156.203	217.423	143.632
Y34B4A.6		WBGene00021322	147.597	121.315	63.593	160.153	121.64	155.041	153.283	178.814	146.446	171.052	184.069	185.415	121.904	164.443	134.681	180.485	110.255	150.955	141.404	139.308	68.0509	99.4893	83.4375	101.315	54.7565	64.7251	66.9097	63.835	28.2106	37.8943	42.3602	27.739	22.9276	29.735	25.4927	25.3981	5.96671	19.6425	19.4373	17.2243	2.82101	5.09024	4.72912	4.91875	0.813171	2.17968	2.42199
C53B7.5	odr-10	WBGene00003856	7.80739	5.96921	1.64939	4.7754	6.28738	9.05399	4.55001	7.38668	9.77384	12.8069	8.76052	11.1978	13.1563	15.2529	10.597	18.4596	23.2681	22.6349	18.9913	20.4917	36.6362	32.5601	28.4385	37.5481	36.9864	31.9024	45.8209	43.9805	53.2963	57.9011	52.3994	39.3177	57.319	48.7372	50.1541	51.9628	68.468	50.2747	51.0722	61.5437	85.069	57.9207	73.3014	75.9758	147.554	95.9968	126.09
T21H3.2	ptr-16	WBGene00004230	126.87	133.781	95.023	139.017	15.425	20.8452	33.1181	14.2856	4.11955	6.88372	5.80754	2.08331	5.07934	2.42833	2.6266	1.31854	3.29334	1.31694	3.05853	3.05579	5.47831	3.32837	3.57717	3.07506	2.68617	1.84052	1.89169	1.66113	2.60406	2.79756	1.14266	0.583102	1.0288	1.14365	1.47784	0.717966	0.596671	1.13686	0.944324	1.32495	1.31647	0.771248	0.262729	0.605385	1.10887	2.7246	0.807331
F56F10.1		WBGene00018984	104.47	107.709	52.9636	132.915	114.43	134.336	137.918	134.772	125.687	134.953	135.345	145.051	94.1759	137.428	118.378	109.206	77.1786	95.8899	104.915	92.3926	68.3077	75.5395	82.096	71.0501	60.6109	71.4736	66.2091	68.7393	49.9979	57.3076	62.6833	41.8167	42.1074	54.4554	48.0297	47.4755	36.2478	37.7692	43.9111	33.4549	15.923	17.4302	18.4567	17.4048	2.58736	6.81151	5.79811
C14F5.1	dct-1	WBGene00015776	122.688	148.616	95.023	132.473	120.55	161.358	149.703	148.779	151.131	164.409	167.139	172.481	164.621	175.674	192.195	179.244	191.586	208.077	211.252	229.723	217.934	233.565	252.369	273.195	232.181	258.363	238.493	277.093	261.1	258.986	289.257	214.248	308.861	292.863	308.406	325.508	436.166	377.692	389.927	417.689	552.103	512.88	556.92	549.614	744.273	631.472	800.212
R07E3.5	acl-5	WBGene00011106	44.9854	45.0324	23.0914	39.2644	42.9219	40.9886	40.055	40.6965	38.0453	42.1027	51.2835	44.0968	38.1367	40.4468	39.5802	38.6255	36.1551	41.8129	43.5307	36.4897	27.8196	33.2837	34.2514	25.3288	19.6297	24.9238	31.5982	21.9902	20.6588	20.2611	21.8739	13.9111	12.0517	13.4599	13.7624	12.5644	7.3838	9.91598	8.97108	7.08846	3.25983	5.47586	4.53207	5.82683	2.66129	4.17772	4.11005
C03D6.8	rpl-24.2	WBGene00004437	142.02	124.476	55.9875	121.065	167.664	155.322	149.181	174.005	196.527	180.417	239.093	218.14	220.826	202.31	239.112	248.119	278.788	257.627	276.121	263.337	283.075	306.355	352.262	350.557	342.245	323.012	385.414	400.966	457.185	435.148	519.994	382.265	594.354	506.99	612.933	581.283	664.542	609.991	860.752	706.461	682.308	686.719	913.312	788.817	663.843	688.961	815.992
F09E10.11	tts-1	WBGene00006650	984.195	1126.43	369.188	940.577	1143.05	2046.55	1057.24	1564.03	1698.55	2135.47	2054.29	2183.83	3334.71	3042.7	2786.1	3667.33	5600.46	5475.76	4717.32	4853.13	7391.61	7870.07	7614.63	9707.48	9427.27	10230.2	9845.81	11323.1	10864.7	13310.2	14129.7	10777.6	10486.6	12306.6	12681.4	12229.9	8291.49	12584.6	13357.5	11303.4	8202.3	9206.62	10637.4	10066.2	5356.28	6374.39	7576
T05H10.3		WBGene00011508	556.09	482.365	331.985	671.297	95.3167	123.247	174.243	74.9818	35.2181	19.6106	51.8741	14.5832	22.6489	6.14671	18.0239	8.91955	19.5452	5.35008	11.1672	6.29133	11.299	4.55842	17.1704	7.44489	8.88501	1.61046	6.86612	3.00586	1.47563	0.932521	0.652951	0.666402	0.661373	0.439866	0.554189	0.179492	1.04417	0.884228	1.10171	0.927462	0.376134	0.231374	0.394093	0.605385	0.295699	1.08984	0.513756
K09A9.1	nipi-3	WBGene00010700	124.546	127.197	65.4257	118.943	157.101	152.654	146.868	151.775	174.152	168.891	154.638	156.075	196.679	176.889	180.058	163.965	216.215	201.574	209.901	206.895	256.539	211.279	293.954	220.191	297.613	231.369	307.714	252.492	202.248	201.255	195.722	142.86	200.616	192.661	190.364	200.492	229.495	216.51	233.563	242.001	451.549	317.754	460.498	371.555	1309.28	812.567	1093.27
F56B3.1	col-103	WBGene00000677	311.738	243.948	61.3022	233.287	350.836	382.443	224.442	366.338	587.48	572.549	341.365	567.789	804.367	662.023	560.735	771.813	671.769	888.607	681.199	742.466	357.717	518.502	454.569	419.422	360.084	342.414	343.586	272.268	173.777	174.551	176.052	117.87	60.6258	74.9532	43.2267	62.5528	21.7039	39.6639	24.395	31.2025	5.57933	16.8903	9.39256	8.77808	5.17473	12.1699	5.28435
LLC1.2		WBGene00010793	105.771	102.618	47.8322	106.297	99.4245	109.28	111.289	135.957	111.228	114.702	152.276	145.485	107.166	125.666	127.073	147.754	100.304	121.323	123.195	114.322	65.055	95.2203	87.3724	97.1072	58.0625	67.3325	70.9032	62.8067	34.0263	35.5206	45.5434	33.9032	25.2791	25.9521	26.6934	25.6673	10.2926	16.674	18.493	19.8742	2.75832	6.55561	5.51731	6.50789	0.813171	3.90526	2.49539
ZK1010.7	col-97	WBGene00000672	463.61	234.467	137.999	489.832	224.166	292.184	407.786	234.214	66.1551	53.709	72.9387	24.2185	52.1257	12.7487	37.6782	22.1825	27.1342	14.0748	27.669	22.469	24.2244	8.46564	25.219	18.4504	18.3899	6.90196	14.7131	9.6504	3.90608	2.03459	2.20371	0.833002	1.17577	1.3196	1.5702	1.1667	1.79001	3.03164	1.49518	1.39119	1.31647	1.851	0.919551	1.36212	1.92204	1.72558	1.39448
F54E4.3		WBGene00010059	229.946	268.702	150.644	231.961	240.01	192.731	227.874	192.333	179.968	186.02	231.514	185.328	147.134	178.254	183.319	161.56	138.249	149.308	164.663	134.455	113.504	123.077	128.957	108.355	98.2861	115.033	104.533	104.414	64.407	68.4131	81.9454	46.5648	51.5871	49.265	57.6356	45.5909	39.9769	40.2324	46.3506	36.8335	39.4314	37.6369	42.8905	38.669	31.7876	34.8749	39.5592
R12G8.1		WBGene00011254	5.48376	4.038	3.11551	6.19033	14.9221	9.19436	13.5009	12.195	6.30049	8.56462	15.0602	5.81591	3.58052	4.32546	4.6192	3.64538	12.6006	7.65473	4.33885	4.85331	18.2325	8.24857	9.65836	14.7279	25.8974	22.163	17.2354	25.2334	30.2071	47.0499	32.4843	25.9064	47.8393	31.8463	32.6971	40.3856	68.0205	45.4746	52.5674	55.3165	117.981	97.7942	111.528	108.364	185.699	145.04	179.007
Y71H10A.1	pfk-1.1	WBGene00022199	234.686	189.171	86.1346	265.123	258.37	276.813	279.714	311.844	269.467	300.562	328.077	315.361	223.741	286.163	263.476	282.711	181.563	234.58	238.637	219.388	147.058	176.259	161.956	152.782	129.9	142.027	147.832	137.241	93.0516	90.6241	96.392	70.3054	69.3706	77.1525	70.0125	76.6429	49.5983	61.7065	58.2333	51.4079	43.5689	46.1206	39.6064	39.4257	39.9932	39.7792	37.8712
F52F12.4	lsl-1	WBGene00009937	5.5767	7.37373	4.58163	5.5713	6.70654	5.19376	7.23527	4.04177	5.25041	6.88372	7.57933	3.6458	4.08012	3.87015	4.43806	4.73124	4.36725	5.10315	4.55223	3.50517	6.5055	5.86082	4.02432	6.31197	5.09683	3.9878	5.39481	6.56543	5.20811	5.6799	6.36628	3.33201	7.20161	6.2461	7.29682	6.64119	21.0326	9.85282	9.36455	12.587	39.4941	28.0734	31.1334	38.2149	65.8669	65.6629	60.2563
C55A6.4		WBGene00008333	13.477	9.83165	4.67326	17.4214	21.7124	22.5297	17.0066	25.2959	26.6559	23.9329	29.5298	36.1975	24.1477	30.6576	31.791	36.2211	18.8293	24.1165	22.5478	24.7159	15.5789	16.3524	14.6664	15.2135	11.7089	14.1874	17.0252	12.419	7.29136	6.78197	5.87656	4.91471	3.38035	1.93541	2.30912	1.79492	0.96959	0.75791	1.10171	0.861215	0.438823	0.925498	0.656822	0.908078	0.295699	0.908201	0.733937
T26C5.2		WBGene00012032	42.1041	118.068	66.342	48.0193	6.37121	5.75525	8.42871	4.80831	2.74637	2.48134	1.77179	1.30207	2.0817	0.531197	2.35489	1.93903	1.36029	0.658471	1.06693	0.539257	1.19838	1.01298	1.34144	0.971072	0.757636	0.690196	0.910812	0.47461	0.434009	0.339099	0.0816189	0.416501	0.367429	0.26392	0.461824	0.717966	0.447503	1.45266	0.157387	0.596226	0.564201	0.385624	0.328411	0.908078	0.517473	0.54492	0.293575
F45G2.2	myo-6	WBGene00009730	367.97	331.467	161.273	404.582	460.739	449.541	415.767	431.006	428.756	466.972	399.933	416.055	387.945	434.443	404.95	378.81	284.659	360.348	343.694	314.926	299.253	297.383	293.686	260.085	267.446	295.251	282.492	260.798	184.02	207.783	198.089	146.442	159.317	177.53	162.654	162.44	114.934	143.371	125.359	120.769	100.616	124.094	97.2754	100.645	20.9946	48.8612	38.018
E03G2.3	mec-5	WBGene00003169	78.1668	56.3564	26.2069	86.134	54.826	61.2723	70.3387	68.7101	50.727	48.9864	59.0597	49.7391	40.1351	36.8802	33.7836	50.8027	31.1435	32.0182	33.2171	37.9277	17.3765	26.1205	21.1947	23.7913	15.566	15.3377	15.3437	20.5664	10.069	9.66431	7.83542	7.41372	7.93647	8.44543	10.899	10.7695	4.84795	7.76857	7.94806	7.55219	3.63597	5.78436	3.41548	4.38904	2.21774	3.36034	2.56878
B0379.7		WBGene00007159	1.95185	0.965608	1.09959	0.707466	2.09579	1.82483	1.26804	1.53309	1.85784	2.72147	1.67336	2.08331	3.66379	1.97302	1.81145	3.80051	2.21942	2.7985	2.91627	3.7748	7.87507	5.13727	4.38203	5.09813	6.8876	6.97865	6.58587	8.14747	11.1106	12.2075	9.95751	7.41372	16.9752	14.9555	13.1158	14.6286	18.1239	16.2319	19.2013	17.953	14.105	19.7439	16.2892	17.4048	8.57526	10.8984	9.02743
C02E7.6		WBGene00015339	1074.54	689.707	451.84	1163.34	278.07	263.899	627.305	256.583	36.1874	40.3418	119.202	15.3644	16.4038	6.45025	20.2883	9.85029	12.887	2.63388	8.46431	5.48244	6.67669	3.18366	8.94292	4.53167	3.4438	1.76383	5.25469	3.95508	2.51725	1.52594	3.10152	2.08251	2.42503	1.67149	1.10838	0.538475	1.41709	1.32634	2.04604	1.78868	0.752269	0.848373	1.18228	1.36212	0.665322	2.08886	1.98163
F46F11.5	vha-10	WBGene00006919	531.646	525.73	237.695	569.599	547.002	585.702	603.884	645.708	573.021	590.479	717.772	633.327	419.67	538.102	525.049	569.067	388.614	462.164	450.813	412.172	261.932	334.573	337.774	313.98	229.082	254.146	252.785	239.045	138.362	153.951	173.359	126.783	128.012	128.529	123.676	129.593	94.7215	102.76	124.021	113.813	92.1529	96.7145	105.157	101.326	80.6518	81.1023	92.9165
C18D11.1		WBGene00007679	111.348	112.098	71.9316	130.351	59.9397	74.3971	84.5855	68.501	34.5719	50.027	51.1851	45.0516	29.0605	36.8802	32.1533	25.6728	26.4183	27.7381	28.5937	26.0641	27.6484	26.2652	29.4222	25.086	23.349	27.071	25.4327	22.2276	21.6137	21.2784	20.8944	15.4938	14.6237	16.7149	13.2082	17.4107	12.4555	10.9265	14.3223	10.8646	6.64504	8.7151	9.65529	5.97818	2.66129	5.54002	5.72471
F37B4.2	ifc-1	WBGene00002055	376.521	417.582	113.899	370.27	496.536	681.576	415.543	688.007	704.362	820.923	548.271	874.557	974.817	1037.81	712.625	912.199	891.206	1208.29	915.141	1052.54	767.82	1080.35	817.741	817.238	622.571	887.132	713.657	643.017	368.387	549.763	443.436	346.696	215.534	312.481	227.587	251.557	70.7801	148.677	104.19	95.5286	20.4366	41.8016	23.5799	25.3505	9.09273	15.9843	8.51367
ZK1290.12	wrt-1	WBGene00006947	162.375	388.964	202.783	154.758	25.1495	19.0204	24.391	13.6584	10.5816	4.72255	12.4025	3.99301	7.32757	2.80775	5.34378	3.25758	3.7945	1.07002	2.84515	1.8874	2.73916	1.15769	1.60973	0.809227	1.4464	0.460131	2.17194	1.26563	1.21523	0.762972	0	0.666402	0.808344	0.791759	0.554189	0.62822	0.447503	0.821069	0.62955	0.198742	1.00302	0.385624	0.459776	0.454039	2.36559	0.999021	1.90824
C46A5.3	col-14	WBGene00000603	484.616	259.924	152.202	526.001	238.166	314.293	442.918	236.653	54.6042	50.7474	78.1557	24.9997	46.63	17.4536	37.8593	21.7947	38.1598	15.3918	30.4431	24.5362	30.0451	14.9053	29.5116	24.6005	24.5199	7.05534	21.8595	11.5488	2.77766	1.52594	1.55076	3.08211	0.661373	1.05568	1.75493	0.987204	0.96959	3.03164	0.944324	1.1262	0.940336	0.616998	0.853869	1.05942	0.739246	2.08886	0.733937
C14A4.1	dohh-1	WBGene00007555	52.6999	39.7655	17.5935	46.4275	55.7481	54.9556	51.9895	55.0517	65.3474	57.9513	78.0572	62.7598	88.0974	64.5025	69.8315	96.0985	110.184	84.6135	93.8187	93.2015	110.422	105.133	115.095	138.135	132.518	119.557	133.259	162.158	173.343	169.38	201.762	151.273	257.054	206.385	237.1	217.005	272.828	243.036	334.055	277.245	255.646	249.884	291.432	291.342	216.451	239.038	251.227
E04F6.6		WBGene00017126	26.6752	24.4035	10.1712	33.7815	60.778	39.3041	47.1411	57.6301	32.7141	40.742	48.5274	45.3988	18.3189	26.484	22.7337	24.1216	11.5267	17.1202	18.7068	18.155	13.867	14.037	10.9104	12.0575	13.4308	9.66275	12.4011	10.2041	4.4269	6.3581	6.28466	4.83141	3.01292	4.66258	4.7106	3.58983	1.64084	2.21057	1.41649	1.05996	1.00302	1.15687	1.8391	1.21077	0.887096	1.90722	0.293575
ZK1307.8		WBGene00014249	122.037	107.709	53.5134	118.677	117.197	107.174	109.499	114.285	106.301	99.1735	113.099	100.52	73.692	79.7554	75.6281	81.9823	60.712	61.9786	69.7061	57.2511	43.5697	48.189	47.0398	45.2358	38.0885	42.7922	43.2986	43.0313	30.2071	29.5016	27.9953	19.3257	24.9117	27.1837	27.1552	26.475	29.0877	26.0847	25.2607	25.9689	29.9654	30.8499	32.7754	27.6964	42.8763	51.1317	35.8161
K10H10.4		WBGene00010760	70.3594	41.6089	22.0835	82.4198	211.759	114.122	197.963	154.145	21.4863	51.4678	108.375	22.0484	5.32914	6.37436	7.42695	5.35173	4.86841	1.8931	4.19659	3.59504	3.16715	1.88125	3.93489	2.42768	1.65303	1.07364	1.26112	1.74024	1.21523	0.593422	0.489714	0.499801	0.440915	0.615813	0.831283	0.0897458	0.820422	1.51582	0.550856	0.397484	0.188067	0.15425	0.985234	0.605385	0.221774	0.908201	0.513756
K01D12.3		WBGene00010463	20.5409	30.285	18.6014	20.0744	2.51495	2.45651	1.86476	2.78743	0.403878	0.400216	0.393731	0.173609	0.416339	0.151771	0.0905726	0.155123	0.0715943	0.0823089	0	0.0898761	0	0.0723559	0	0.485536	0.137752	0.0766885	0	0.237305	0	0.0847746	0	0	0	0.527839	0	0.179492	0	0.378955	0.236081	0.0662473	0.752269	0.462749	0.459776	0.908078	0.887096	1.18066	0.366969
T27A1.5	slc-36.2	WBGene00020837	60.6002	48.3682	18.7847	51.7335	58.2631	60.3599	57.0616	65.1561	60.4201	66.3558	66.5406	70.7458	54.2074	65.6407	61.9516	68.7193	50.116	50.0438	54.6979	47.4546	43.3985	50.1426	42.6577	39.733	28.7902	39.7246	37.2032	43.8223	20.7456	25.6019	31.0152	21.3249	18.0775	16.8909	18.9348	17.6799	11.0384	13.7055	17.0765	12.4545	3.76134	5.86148	5.05753	6.12952	2.51344	2.7246	2.12842
R01H10.3	cor-1	WBGene00000768	128.45	119.911	68.4495	155.466	85.8437	101.559	107.634	96.7238	78.3522	81.0037	80.1243	79.4263	74.8578	78.8448	69.8315	72.5974	70.0908	72.4318	60.9572	74.0579	66.6813	65.6991	58.5761	68.2178	63.5726	58.5133	56.3302	58.9307	45.137	45.1849	47.1757	33.7366	41.74	45.8341	40.0863	46.7575	30.7285	41.5587	34.5465	30.275	13.1647	23.3688	21.084	18.3129	7.31854	9.26365	9.02743
M04D8.7		WBGene00010865	3.7178	2.37013	1.09959	2.74143	3.6886	4.0006	3.0582	5.64454	4.44265	4.48242	5.61067	6.68396	6.49489	7.2091	6.6118	7.98882	10.596	9.3009	6.68609	8.35848	8.73106	12.7346	10.1949	14.4852	16.5303	16.9482	11.4902	20.4873	21.7873	20.5155	18.2826	17.9096	31.305	23.6648	27.9865	31.77	37.5157	36.7586	32.5005	39.8146	52.2827	41.8788	43.2189	59.5548	63.8709	42.7763	65.614
Y110A7A.13	chp-1	WBGene00000502	39.3158	36.342	18.9679	36.8767	38.2273	30.3905	35.2812	30.0345	27.1406	30.4164	32.286	32.2045	30.9756	22.6897	26.266	30.0162	30.5708	25.1865	26.3176	25.4349	29.5315	24.1669	28.1702	29.4559	36.9176	31.4423	33.0695	38.2061	38.2796	37.2161	35.7491	32.2372	46.3696	41.1715	45.4435	46.2191	64.2913	63.2855	64.5288	61.4112	81.9346	83.6804	83.2194	87.3268	98.4676	94.2712	88.733
F28D1.9	acs-20	WBGene00009218	238.404	263.348	171.811	252.654	48.5386	63.0972	89.2101	42.8567	27.3829	22.9724	26.4784	20.1387	28.3943	19.3507	20.3788	16.9084	29.3537	18.6841	21.2675	21.8399	34.753	27.7123	32.91	26.4617	29.5478	25.9974	27.6046	22.3067	24.7385	24.3303	19.5069	16.9099	21.3844	22.2572	19.0271	23.9621	24.016	28.4848	18.3356	28.6188	25.9533	32.0839	23.5142	29.7395	24.9126	21.7968	18.5686
Y43H11AL.3	pqn-85	WBGene00004166	142.02	147.738	85.7681	131.323	146.035	144.864	126.804	126.549	133.28	131.751	91.0504	114.322	157.543	132.875	127.888	109.904	142.544	127.167	140.621	145.689	197.476	147.099	144.428	122.76	204.355	195.479	172.284	166.113	255.632	311.123	274.974	172.432	359.346	387.346	348.03	436.793	493.671	426.45	329.412	503.479	626.326	517.893	451.631	529.485	636.639	567.716	445.353
D1022.4		WBGene00017023	23.0504	17.9954	6.68918	17.2445	24.5627	27.934	20.0648	20.836	34.2488	30.8967	32.8766	27.0831	31.0589	29.1399	28.5304	34.9802	44.818	40.249	37.627	37.4783	46.2233	42.2558	45.6983	49.8484	68.0495	52.685	51.2157	71.587	88.0171	84.6051	100.31	68.4728	117.21	93.9554	100.862	88.4893	95.0944	97.2019	99.6262	112.952	84.3795	95.4805	80.4607	94.5914	63.5752	91.0017	65.981
C18B2.3		WBGene00015954	103.634	76.8975	43.4338	125.487	131.113	137.775	177.45	165.713	110.501	131.911	178.163	148.349	76.2734	106.467	107.057	101.605	69.7328	86.1774	86.7058	78.8213	54.5263	66.0609	73.6897	58.6689	51.3815	52.0715	61.655	49.1221	31.9431	28.5691	32.1579	28.572	20.6495	23.137	23.4607	23.6929	6.41421	15.3477	14.0075	12.852	2.94639	6.24711	2.82434	3.40529	6.65322	4.81346	5.21096
F01D4.4	egl-21	WBGene00001189	431.079	421.971	164.206	431.201	509.027	664.029	498.338	631.631	660.582	774.018	664.914	731.937	744.331	902.124	734.453	850.46	873.522	1044.91	906.179	1022.25	1007.58	1158.13	1012.96	1157.68	1122.47	1313.52	1156.52	1290.78	1435.44	1588.51	1496.81	1211.85	1869.55	1878.84	1562.72	1870.57	2244	1968.29	1940.74	2150.25	2301.19	2225.44	2126	2085.48	2334.24	2001.13	2078.88
Y6E2A.4		WBGene00012398	5.20492	3.77465	2.19918	3.4489	6.37121	7.36953	5.14673	6.06266	7.18902	7.20389	4.62634	4.86106	14.3221	10.3963	8.6044	8.53175	19.2589	19.6718	16.9997	21.3006	30.7299	32.126	27.9019	38.5192	43.4608	45.0161	49.1138	42.3194	24.9121	38.742	38.4425	31.3209	33.4361	31.5824	43.9656	39.3086	45.1232	45.4746	53.9839	40.4108	39.6822	42.4186	46.6344	36.1718	26.5389	38.9618	42.2014
F13D11.1	acp-5	WBGene00017427	37.9216	31.1628	14.5696	30.1558	31.4369	40.6377	40.9501	38.6059	31.4217	41.8626	48.4289	36.458	38.3865	40.8263	37.1348	45.2958	47.109	49.9615	48.2252	49.8812	59.8334	60.8513	56.3404	68.5415	74.1106	82.5935	80.3617	87.5655	96.7841	115.802	113.532	78.3855	105.305	116.74	117.396	110.208	103.746	119.055	104.663	96.5223	72.2805	87.6138	74.2209	70.603	34.8185	60.4862	40.8069
R10H1.1		WBGene00019998	14.4065	10.2706	5.58959	12.646	11.8203	12.0018	10.1443	13.3797	14.7011	10.6457	17.0289	15.0172	19.7345	14.57	15.9408	16.9859	23.125	23.3757	25.7486	19.0537	26.5356	26.9164	32.9994	32.6928	32.4406	29.7551	37.0631	39.8672	47.1334	49.5932	53.9501	41.8167	68.0479	56.7427	80.4497	63.0015	79.9539	76.2331	99.4688	74.6607	61.3099	75.2738	92.7433	78.0947	57.883	62.575	79.8524
C43E11.1	acin-1	WBGene00016601	71.9395	55.3908	28.1312	54.1212	72.1792	49.9022	51.6165	50.3131	61.874	56.9908	56.1067	56.0758	70.6944	58.5075	53.3473	66.0823	77.3218	68.5633	64.5137	72.53	85.5986	77.9273	81.47	77.6858	118.949	108.207	96.9665	102.12	125.168	158.783	142.343	107.624	159.685	160.991	148.523	174.556	168.037	148.171	164.47	164.823	193.333	175.15	176.357	165.648	185.107	172.013	142.677
C05E7.2		WBGene00007344	57.2542	31.2506	22.8165	66.944	46.1075	48.4985	93.238	49.7556	8.07755	9.68523	12.3041	4.68745	2.83111	1.82125	3.07947	1.86147	2.86377	0.411544	2.06273	1.16839	2.99595	1.66418	1.5203	1.13292	0.895389	0.843573	2.03181	1.18652	0.520811	0.932521	0.244857	0.749702	0.367429	0.703786	0.369459	0.269237	0.447503	1.32634	0.62955	0.596226	0.188067	0.0771248	0.262729	0.227019	0.369623	0.36328	0.0733937
H28O16.1		WBGene00010419	1946.46	1948.68	723.439	1933.95	2070.81	2473.14	1932.79	2273.71	2672.7	2921.34	2331.09	2562.13	2866.33	3087.77	2610.03	2864.34	2437.28	3187.33	2831.2	2797.75	2099.99	2749.23	2334.55	1973.38	1876.11	2474.28	2078.12	1623.01	1312.79	1550.19	1452.16	956.787	1057.17	1228.28	1009.18	957.408	535.885	768.394	751.367	604.904	286.113	446.398	366.573	281.277	162.412	211.066	160.659
W02A2.3	pqn-74	WBGene00004156	419.647	331.379	224.225	520.076	158.023	331.629	395.478	207.872	62.7626	66.8361	70.7732	40.7982	61.4517	41.661	82.421	31.645	48.7557	47.3276	83.9318	58.3296	63.9422	51.8792	118.941	48.3108	58.4069	35.5834	85.3361	31.6406	17.0132	8.13836	12.7326	4.66481	3.45383	5.45434	4.34114	3.23085	2.53585	4.29482	2.91167	2.71614	1.37916	2.00524	1.8391	1.66481	2.29166	3.6328	1.83484
T28D6.4		WBGene00012124	130.123	140.715	72.573	142.466	106.634	105.068	115.093	100.069	69.8708	79.643	63.1939	82.8116	66.531	83.9291	67.1143	69.8828	58.3493	71.4441	61.0284	67.0476	51.616	59.6212	45.8772	43.0509	44.0807	46.2431	45.5406	38.4434	33.5055	31.5362	28.7299	24.4903	27.2633	31.9343	22.2599	26.475	22.3752	24.2531	17.7061	18.9467	16.1738	20.3609	13.3992	15.967	16.3373	16.8925	12.7705
T14A8.2		WBGene00020497	112.371	70.1383	32.9877	122.126	169.592	115.666	200.797	146.479	38.2068	57.2309	89.2786	43.0551	25.48	26.3322	24.0923	32.0328	22.3374	23.9519	23.1168	18.6942	14.723	17.9443	19.7639	17.1556	14.0507	10.6597	13.8023	13.5264	10.4162	8.05359	11.345	8.57992	6.17281	8.26949	8.68229	5.83348	4.77337	7.07382	9.12847	3.97484	4.5763	3.23924	3.94093	3.48096	6.13575	6.44823	4.55041
F39B2.10	dnj-12	WBGene00001030	262.756	278.534	138.365	259.552	318.645	288.815	253.309	273.377	267.044	262.622	243.621	234.893	253.884	229.932	241.919	242.612	252.656	237.873	232.519	229.723	291.635	269.236	280.003	250.051	328.057	292.49	307.084	299.321	367.346	411.75	383.854	272.475	435.698	440.834	433.191	405.202	446.384	498.01	453.197	453.993	462.144	492.133	474.357	452.071	464.616	466.997	482.197
K07F5.15		WBGene00010639	85.4165	80.0577	38.3024	88.168	90.8736	70.5369	71.7559	83.4835	88.2069	68.1168	94.6924	88.7144	97.5899	79.0724	80.0662	126.347	129.729	107.331	96.6638	110.817	131.565	132.556	119.299	177.868	165.578	154.451	149.724	221.88	245.562	224.398	215.311	217.58	344.869	286.177	292.889	325.867	407.153	394.555	412.67	439.617	421.835	389.634	391.795	527.29	398.158	457.007	373.06
C01B10.1	drh-2	WBGene00001091	57.9977	68.646	31.8881	60.2231	80.6462	78.6785	66.2362	80.6264	84.4104	97.4126	69.592	87.5859	132.146	115.801	118.107	100.752	134.597	137.127	147.948	140.207	157.844	159.979	172.151	140.239	181.282	201.461	183.844	178.532	182.458	249.237	249.591	151.19	248.529	255.65	297.045	292.392	247.32	241.647	270.313	259.093	303.352	234.459	314.815	225.355	483.319	369.456	392.803
F55H12.4		WBGene00010135	42.6618	36.342	17.3186	39.0875	100.598	51.0954	74.8141	69.4766	78.433	57.1508	112.509	59.548	37.5538	48.6424	55.3398	38.0051	35.0812	31.1128	46.0202	27.592	23.1116	18.0166	26.2922	15.3753	19.0787	14.3407	24.3117	14.0801	4.34009	7.46017	8.97808	4.91471	2.27806	2.2873	2.49385	2.33339	2.08835	3.66323	2.5182	1.19245	2.44487	2.62224	2.10183	1.89183	2.88306	3.08788	3.66969
F55H2.2	vha-14	WBGene00010130	471.51	478.942	235.129	490.805	501.146	521.271	522.058	559.785	487.884	512.997	562.445	557.025	413.924	474.814	464.909	432.327	344.512	401.256	373.781	358.606	278.196	313.735	298.515	287.923	254.497	277.459	251.174	260.007	183.326	199.729	197.518	151.273	187.756	172.34	170.136	177.517	156.999	172.93	157.623	167.076	150.015	162.733	147.391	164.211	107.856	118.066	105.32
K08E3.1	tyr-2	WBGene00010661	129.194	71.5428	42.7924	133.181	286.621	178.413	306.268	253.517	48.3038	97.0924	130.719	48.9578	39.2192	21.0961	33.9647	21.0967	33.005	20.0011	31.6522	30.3781	33.4691	15.6289	33.1782	19.9879	22.798	19.0954	18.5666	14.5547	8.59339	11.0207	10.4472	6.99722	5.95235	6.42205	4.61824	5.295	3.58002	5.8738	6.2955	3.04738	1.81798	2.69937	1.05092	2.11885	3.54838	4.17772	2.12842
F26G1.5		WBGene00017841	119.527	92.9617	56.6289	127.963	80.73	59.0264	91.9699	60.7659	26.6559	20.9713	47.2478	14.1492	20.817	8.27149	18.4768	12.1771	14.8916	6.74933	16.2173	7.27996	7.87507	6.51203	10.4632	9.22518	6.26772	2.22397	6.79606	4.35059	0.781217	0.423873	0.897808	0.1666	0.220458	1.05568	0.0923648	0.358983	0.447503	1.26318	0.236081	0.662473	0.188067	0.0771248	0.328411	0.0756731	0.0739246	0.4541	0.366969
T19A5.3		WBGene00020554	101.589	172.142	101.804	127.875	18.6107	23.2316	39.8313	16.0277	9.12763	7.28393	6.39813	5.90272	7.91045	5.53962	7.06466	4.73124	5.87073	2.46927	6.33045	3.68492	5.22152	5.13727	7.9592	3.72244	5.92334	3.2976	4.90437	3.95508	3.12487	3.81486	2.36695	1.91591	2.64549	3.69488	2.12439	3.23085	2.08835	3.03164	2.75428	3.04738	2.3195	2.46799	1.8391	2.19452	11.9019	4.541	7.41277
Y53F4B.29	gst-26	WBGene00001774	28.0694	22.999	12.7369	37.8495	35.0417	31.4433	41.1739	48.989	35.622	36.98	57.091	46.6141	28.7274	37.1838	31.157	36.9968	15.3928	26.2565	28.8782	25.6147	11.299	14.1817	13.7721	13.0286	5.57896	9.20262	7.2865	11.1533	4.4269	4.32351	4.81552	3.33201	3.38035	2.72717	3.97169	3.23085	2.38668	2.71584	2.91167	2.18616	0.313445	1.38825	1.44501	1.05942	0.739246	0.726561	0.58715
F42A10.7		WBGene00018343	31.6013	55.0397	14.6612	72.1616	261.974	131.528	95.1027	173.796	180.533	139.275	129.931	147.915	55.4564	71.4839	48.5469	35.2128	18.7577	18.2726	9.17559	7.10021	9.24465	5.06491	4.73975	2.58953	3.03055	2.07059	1.54137	1.81934	1.99644	0.932521	0.652951	1.1662	1.83715	1.58352	1.20074	0.538475	2.01376	0.884228	1.57387	0.861215	0.564201	0.385624	0.919551	0.605385	0.887096	0.54492	0.954119
K01D12.2			37.7357	65.3102	33.6292	48.2846	2.68262	6.38692	4.99755	2.439	0.484653	1.28069	0.590597	0.173609	0.749411	0.455312	0.543435	0.232684	0.214783	0.164618	0.0711286	0.0898761	0.770388	0.795914	0.268288	0.323691	0.826513	0.153377	0.5605	0.47461	0.347207	0.593422	0.0816189	0.249901	0.440915	0.175946	0.369459	0.358983	0.522087	0.821069	0.0786937	0.331236	1.31647	1.234	0.59114	0.454039	2.36559	1.8164	2.05502
T28C6.7		WBGene00012121	263.778	327.166	178.958	254.865	235.986	232.175	221.011	205.643	197.011	216.437	155.032	180.12	207.837	209.519	214.748	168.231	202.397	202.233	204.637	231.611	267.068	218.153	234.573	192.515	292.448	292.413	273.384	253.6	352.502	427.349	416.828	247.318	450.762	516.843	455.635	541.705	553.114	509.821	439.504	565.686	657.671	600.802	557.642	563.765	853.608	867.332	610.049
T05G5.1		WBGene00011498	100.381	108.411	53.5134	94.8889	62.287	57.3419	75.4109	54.9123	60.1778	52.1081	74.1199	60.5897	65.1155	55.1686	67.2049	67.1681	61.9291	61.6494	67.7145	51.0496	53.1567	46.959	67.8768	49.2819	54.7565	34.5865	56.6806	40.5791	25.9538	16.2767	21.1393	16.4934	14.6237	10.6448	14.9631	10.7695	6.4888	10.3581	12.3549	9.00963	2.3195	4.85886	3.28411	3.02693	2.43951	4.45018	2.20181
Y48E1B.9	clec-146	WBGene00013008	10.8746	11.4995	4.58163	9.37393	14.9221	17.6167	13.1279	18.6061	24.6365	21.8518	25.7894	27.9511	26.3126	28.9123	27.7152	44.4426	44.8896	38.0267	41.9659	35.1416	52.044	44.5712	47.2186	65.3046	70.5291	53.1451	68.6612	86.7745	72.9136	63.4114	74.1916	51.7295	89.5058	69.6748	73.9842	70.6299	119.036	92.2755	101.515	109.109	138.292	133.117	156.389	145.671	79.9865	119.519	114.274
T06A4.3		WBGene00020283	93.9675	61.4478	44.1669	94.8889	30.0956	35.7948	57.36	31.6373	8.80453	10.9659	14.2728	7.72561	6.16182	7.05733	8.78554	5.73954	6.15711	4.93853	3.91207	3.7748	3.25275	3.54544	5.36575	4.85536	5.1657	3.06754	4.55406	3.48047	2.08324	2.20414	1.38752	1.3328	1.69017	1.49555	0.369459	1.97441	0.895006	2.46321	1.33779	1.52369	1.31647	1.5425	0.328411	0.832405	0.813171	2.63378	0.513756
F53B1.2		WBGene00018735	106.794	165.47	130.21	131.942	23.7244	23.2316	33.4911	18.6758	17.1244	12.2466	16.7336	11.8054	13.4061	13.204	15.6691	13.263	11.3835	13.1694	13.0877	13.9308	8.73106	9.55097	12.3412	11.8147	12.2599	9.58606	10.0189	11.4697	13.0203	12.1228	13.6304	8.82983	12.1252	14.0757	12.7463	12.2952	12.0826	15.0319	14.9518	15.1706	22.38	18.4328	17.9969	18.6913	27.5	23.2499	28.7703
F15E11.14	pud-2.2	WBGene00017500	91.6438	75.4052	17.5018	67.563	97.9155	101.489	61.6116	94.4938	159.209	122.706	99.7124	147.047	188.269	151.846	121.548	226.014	209.127	208.9	156.127	189.549	112.391	175.825	114.022	122.112	72.6642	106.98	72.7249	66.6827	16.8396	22.2957	15.0179	17.4098	19.3268	13.02	19.8584	16.962	4.6242	10.6107	13.7714	10.5333	1.6926	2.23662	1.77342	2.11885	0.517473	0.908201	1.1743
F58A3.5	ttr-31	WBGene00010225	59.7637	40.9944	14.6612	67.1209	106.718	67.0276	101.368	107.943	69.79	69.3975	125.01	83.5929	36.3048	48.4907	50.6301	63.9105	29.7116	30.1251	32.9326	27.7717	11.0422	17.5101	19.4956	14.8898	7.71412	10.9665	11.8406	10.2041	4.16649	1.44117	3.26476	3.91511	1.69017	1.14365	3.60223	1.61542	1.41709	1.83161	1.02302	0.794967	0.626891	1.234	0.262729	0.454039	2.66129	3.26952	3.5229
F20H11.1		WBGene00017646	13.57	13.9574	6.68918	17.7751	16.5987	12.2825	15.4402	14.8431	19.3861	16.649	17.3242	18.4026	23.4815	18.0607	21.0128	24.6645	28.5661	23.2934	21.6231	22.7387	24.9948	22.575	30.3165	30.2651	29.3412	25.1538	26.4136	32.2735	27.603	30.858	31.913	25.6565	32.1868	33.4298	38.0543	34.5521	54.8191	45.9167	46.2719	51.4079	66.5131	62.7025	67.587	70.6787	112.218	90.6384	86.0175
Y59A8B.20	lon-8	WBGene00013352	164.606	160.554	119.855	188.717	35.377	36.4967	62.8051	30.383	17.4475	14.0876	27.5612	15.7984	17.0699	11.3069	17.2994	18.7698	16.9678	12.8402	15.2215	13.5713	14.5518	13.9647	20.3004	15.4562	17.1501	12.6536	17.6557	16.374	15.1035	11.4446	14.773	8.99643	9.62665	8.62138	10.6219	11.308	8.12964	9.78967	10.3876	10.5333	5.01512	7.09548	9.12983	6.58356	1.92204	5.17674	4.77059
F54D8.3	alh-1	WBGene00000107	152.058	190.576	62.0353	149.01	180.406	224.244	142.691	193.517	270.921	254.137	220.293	246.091	353.555	321.298	263.747	377.724	392.766	389.074	338.786	349.978	413.784	439.272	381.237	429.699	407.884	458.29	411.827	419.001	349.638	385.64	361.898	279.222	260.066	280.371	236.269	243.391	125.301	173.182	148.574	132.958	64.3817	78.8215	70.3457	67.8788	44.0591	57.5799	46.5316
T12A7.5	lpr-2	WBGene00011726	35.598	35.8153	18.2349	34.9312	38.8979	44.7085	34.4607	37.4909	42.4879	44.424	33.9593	44.444	46.0471	49.3254	43.7466	41.1851	59.1369	51.7723	51.1415	63.5424	83.4587	72.6453	65.3728	61.9058	82.5824	83.6671	76.6484	85.5088	94.2668	103.255	106.186	63.3082	101.704	107.503	105.203	118.823	110.757	109.644	95.3768	116.33	126.318	112.988	114.09	112.526	151.028	129.964	122.641
Y53F4B.31	gst-28	WBGene00001776	29.8354	21.2434	10.1712	36.6998	31.3531	32.6365	37.146	41.8811	33.1987	30.6565	40.259	42.3607	28.9772	28.6846	31.7004	36.2211	24.8432	23.6227	25.464	28.2211	15.151	16.4971	18.0647	14.8088	8.88501	11.4266	15.2736	12.1025	5.46852	6.86674	6.0398	5.33122	3.52732	4.22272	4.15641	3.58983	2.7596	1.83161	1.88865	2.58364	2.50756	2.93074	3.08707	1.9675	1.47849	1.08984	1.83484
C29H12.1	rars-2	WBGene00004680	19.9832	17.9954	8.1553	14.8568	17.437	14.2477	14.3959	14.7037	15.9936	17.7696	18.8991	17.4477	25.813	19.6543	22.7337	22.105	29.7832	26.0096	19.5604	26.6932	31.1579	27.2782	30.0482	29.2131	33.887	31.2889	33.9102	32.8272	37.8456	37.8943	40.5646	28.7386	39.0945	41.6993	43.3191	47.8345	44.2282	51.0326	40.6059	51.6066	49.5244	56.5325	50.9037	51.3821	49.086	60.1229	52.3297
C47D2.2	cdd-1	WBGene00000391	13.3841	16.5909	6.04775	16.1833	20.8741	18.7397	21.7058	23.8325	22.4556	23.5327	28.1518	25.1734	16.487	18.6678	20.56	22.803	17.7554	21.2357	20.0583	19.7727	22.0844	23.6604	29.6905	32.6118	31.3386	29.295	32.4389	34.5674	40.1893	46.8804	45.7882	38.9012	55.9227	58.6782	51.8166	60.9374	58.9212	60.8854	68.7783	70.7521	68.143	64.3992	69.4261	64.7762	62.3185	79.9217	65.981
Y110A7A.14	pas-3	WBGene00003924	59.8566	51.3528	21.8086	58.7197	57.3409	56.2891	48.26	57.2816	64.6204	53.1487	61.9142	62.0653	72.2765	57.3693	54.6153	80.8965	73.5989	71.8557	67.2877	65.7893	76.1828	72.7176	70.8279	78.495	87.7481	79.5259	86.1769	96.9786	112.235	101.221	95.5758	90.4641	146.751	120.523	125.339	131.208	158.565	156.129	138.265	155.284	199.414	185.177	177.67	213.398	216.895	228.14	212.402
C05D11.1		WBGene00015481	104.749	106.744	43.2506	99.9296	102.945	106.121	81.2289	96.5844	103.07	116.623	95.6767	105.641	130.314	128.17	101.26	118.048	151.136	145.193	119.283	140.836	204.838	174.884	151.404	162.735	224.88	217.719	179.29	208.67	259.972	265.345	234.573	183.677	291.592	294.358	252.71	276.596	355.019	307.522	262.365	270.819	369.552	327.935	275.012	302.693	319.281	378.992	280.658
F14D12.2	unc-97	WBGene00006826	226.507	255.535	155.684	239.92	183.759	181.992	230.26	180.207	142.326	150.481	176.687	142.707	99.6716	113.297	127.707	94.7799	98.299	84.9428	107.689	83.0455	73.0156	70.2575	80.4863	60.7729	62.6772	48.5438	68.8014	56.8741	44.3558	48.6606	46.2779	27.1559	35.7876	33.5178	37.223	31.5905	23.7177	32.8427	34.5465	25.439	31.846	26.4538	30.8707	27.1667	40.1411	32.6044	41.5409
Y39B6A.37		WBGene00012695	17.1948	16.8542	9.34652	12.2922	21.7124	15.7217	16.3353	19.512	19.7092	14.7279	26.2816	21.0067	26.2294	16.9224	21.3751	29.3182	28.065	26.5858	28.5226	25.4349	34.1539	31.2577	34.788	38.3573	44.2184	40.5682	40.4961	49.4385	56.2476	57.2229	57.8678	50.3133	75.7639	65.804	72.5063	65.9631	79.5064	73.3909	87.9009	84.929	81.8092	86.4569	93.5972	93.986	66.3843	75.7439	74.4947
EGAP4.1		WBGene00017149	30.5789	25.3692	11.3624	38.8222	40.8261	42.1818	52.9592	52.6127	46.2036	45.5446	57.5832	54.6869	34.4729	46.6694	43.3843	47.6227	24.3421	34.8167	37.7693	29.2097	13.1822	20.5491	25.0402	14.8898	10.6069	8.89586	14.0125	11.5488	6.16293	6.78197	9.14132	5.99762	3.60081	3.87082	5.54189	5.47449	1.64084	3.72639	4.01338	2.64989	0.752269	1.46537	1.24796	1.28644	0.813171	0.4541	1.02751
ZK512.2		WBGene00013983	72.9619	71.2794	29.5057	67.563	76.7061	64.0798	68.7723	73.379	75.6059	74.5202	81.2071	65.0167	73.5255	72.091	60.6836	85.3175	77.6798	77.8642	67.2166	79.4505	84.657	86.1035	79.0554	82.8648	100.903	96.7042	83.024	110.584	122.825	123.262	120.796	93.7961	170.855	140.053	148.615	151.222	191.83	178.046	185.875	172.243	181.046	200.447	178.327	192.058	170.766	214.517	149.136
K07E8.3	sdz-24	WBGene00019495	105.493	126.056	39.402	128.405	125.077	154.83	117.107	186.967	173.829	171.533	190.763	259.286	201.841	208.153	188.029	283.176	233.254	218.612	231.168	257.765	143.977	184.146	175.639	178.839	73.353	102.993	109.788	79.0225	27.6898	27.1279	37.5447	25.4899	19.9147	22.2572	30.388	21.8082	4.6242	9.09492	16.2896	12.057	1.50454	2.15949	4.66344	1.58914	1.70027	1.45312	1.46787
C07D10.4	nas-7	WBGene00003526	70.7312	58.9899	43.1589	90.0251	43.5087	47.7265	77.3502	41.5327	14.5396	21.1314	28.4471	12.4999	13.6559	10.2445	12.5896	9.85029	9.52204	9.46552	12.732	9.79649	9.15905	5.93318	8.94292	8.09227	7.23198	5.67495	9.03806	5.0625	4.6873	6.27332	4.57066	3.49861	3.74778	4.13474	2.86331	2.42314	1.19334	3.66323	3.22644	1.58993	1.75529	1.851	1.44501	2.34587	1.77419	2.08886	1.24769
ZC434.5	ears-1	WBGene00001337	163.769	173.283	85.5848	162.452	167.412	184.519	175.362	180.138	217.205	217.958	208.382	214.06	258.63	234.41	234.764	215.388	263.324	257.545	266.519	281.312	341.539	291.232	337.685	291.807	392.731	364.96	390.949	334.679	379.237	365.294	411.278	259.564	406.083	433.268	382.483	414.625	459.287	418.05	446.429	400.134	385.6	429.894	395.276	366.334	323.346	398.064	303.483
ZC443.2		WBGene00013897	12.3617	16.0642	10.0796	7.87056	7.71252	7.58008	7.98117	7.66543	7.18902	8.48458	10.926	8.76727	6.91123	5.91905	9.78184	7.44589	11.2403	7.73704	10.527	8.62811	7.96067	12.1558	11.2681	9.71072	11.0202	9.9695	10.3692	12.1816	13.6279	14.7508	12.3245	10.2459	16.3139	18.9142	14.686	19.5646	27.7452	29.6216	24.5524	27.8239	39.6822	39.8735	40.0662	42.9067	54.1128	48.7704	57.1737
T14G8.3		WBGene00011771	155.59	167.84	76.3299	154.139	143.185	132.23	164.994	148.57	119.144	134.713	161.331	142.794	91.5114	91.7453	103.072	97.5722	77.2502	74.9834	98.5843	82.5961	81.6611	67.0739	90.5918	66.3566	87.1971	69.0963	89.9602	72.4571	79.0765	68.837	79.0071	55.1448	74.3677	77.2405	86.9153	68.0273	87.636	129.918	109.148	105.863	178.476	168.286	171.431	144.157	477.701	451.013	375.923
F25H8.3	gon-1	WBGene00001650	199.367	208.308	116.923	200.832	116.694	157.918	125.536	129.058	133.36	150.481	93.2159	143.488	168.701	187.968	154.336	126.735	114.909	131.2	143.182	142.454	105.714	110.053	107.404	73.1541	86.9216	90.339	86.8074	70.9541	55.4664	67.5654	60.7245	37.0686	46.0756	53.0479	51.2625	55.1039	26.9248	35.8112	27.7789	31.4675	19.4963	22.2891	18.5881	18.994	17.3723	18.9814	15.1925
Y80D3A.1	wars-1	WBGene00006945	71.1959	66.9781	37.2028	58.7197	60.0235	70.186	63.9239	60.975	65.5089	67.3964	62.2095	65.9715	78.2718	68.6003	67.386	60.8856	72.9546	73.9957	73.1914	75.6757	91.5905	83.571	94.169	83.1076	100.421	102.456	94.5143	104.335	110.238	122.16	133.202	83.4668	123.824	140.053	129.126	143.952	137.16	156.129	139.13	143.757	120.238	153.941	123.614	121.758	84.7916	126.694	97.6137
C28D4.1	nhr-100	WBGene00003690	42.1971	45.4714	20.8922	38.6454	36.5507	41.6905	42.2927	40.8358	38.9338	42.7431	45.8697	50.7807	39.469	44.6964	40.4859	53.8276	46.3931	51.9369	43.673	42.6911	44.5113	48.9849	46.0561	48.8773	47.0423	46.0898	44.84	53.1563	43.1405	43.8285	45.8698	33.9032	53.6447	53.8396	56.6196	56.4501	72.6447	77.8752	78.9298	82.4779	120.864	109.749	114.484	124.028	170.84	148.218	153.833
C26F1.5	grl-10	WBGene00001719	49.1679	77.2486	46.0912	42.0058	6.95804	4.56209	6.34018	4.66894	2.74637	2.16117	4.42948	1.73609	3.83032	2.27656	2.6266	1.93903	3.00696	1.8108	2.27612	2.42665	2.13997	3.18366	2.95116	2.67045	2.41066	1.07364	2.73244	2.53125	1.73604	1.61072	1.3059	1.3328	1.24926	1.58352	1.75493	1.1667	0.522087	2.21057	0.472162	0.397484	0.68958	0.771248	0.919551	0.605385	0.443548	1.3623	1.10091
ZC84.3	cls-3	WBGene00013847	119.806	123.51	59.6528	119.916	152.574	131.809	127.848	136.096	121.89	136.874	109.359	128.992	122.487	126.121	127.888	104.94	93.5021	116.796	114.802	120.074	96.1273	99.5617	92.6487	82.6221	78.4498	82.4401	83.3744	82.1866	48.8695	64.7678	65.4584	39.2344	51.881	46.7138	45.9053	47.8345	33.7865	39.9797	36.75	35.1111	24.0099	26.6081	28.9659	24.2911	21.0685	20.9794	22.4585
F21D5.3		WBGene00009008	49.2609	45.7347	23.183	50.0533	56.2511	53.5519	46.6936	66.8983	67.9322	59.1519	53.7443	69.3569	37.7203	55.0168	46.9166	52.2763	33.7209	31.442	36.7024	37.029	24.2244	22.4303	28.2596	23.5485	20.1118	17.715	22.9805	18.2725	11.5446	11.3598	10.8553	9.49623	7.2751	7.03786	8.95938	7.08992	7.23463	6.50539	8.18414	6.62473	9.96756	9.3321	8.67006	8.55106	9.24058	9.35447	10.7889
Y105E8A.6	unc-95	WBGene00006824	73.7054	70.9283	41.9677	84.4538	59.6044	62.0444	91.1494	82.0201	51.3732	56.1103	73.6278	50.1731	37.2207	42.4199	47.5506	42.6587	31.8595	32.6766	38.9074	30.8275	23.6252	25.9034	28.3491	29.6177	17.9078	17.7917	27.8148	18.0352	11.9787	12.7162	10.2024	11.2455	9.11225	10.7327	7.29682	9.96178	4.32586	8.9686	9.67932	7.4197	1.88067	5.39874	3.34979	3.70798	1.25672	2.7246	1.76145
T20B3.2	tni-3	WBGene00006585	147.969	118.945	41.7845	170.765	172.777	161.007	182.075	204.876	195.558	198.187	240.964	224.911	182.939	204.587	177.522	285.891	200.178	219.518	217.867	212.737	114.702	181.396	186.192	184.746	106.896	136.429	140.475	125.297	49.8243	56.4599	54.3582	42.5664	31.305	41.1715	38.4237	34.0136	17.5272	28.4848	31.2414	31.7987	7.39731	12.8027	10.8376	11.124	6.2836	5.81249	5.28435
R148.6	heh-1	WBGene00006452	101.124	117.014	58.4616	97.3651	47.7841	49.06	50.9452	45.3654	48.4653	40.5019	42.8183	37.9336	56.7887	40.7504	44.1994	47.0797	56.2015	52.1015	41.6102	44.8482	42.1145	48.6231	44.804	41.6752	43.874	35.3534	36.9229	42.1612	34.8076	31.5362	30.852	25.8231	21.4579	26.1281	27.5247	24.4109	7.3838	19.0109	18.4143	15.8993	2.3195	6.16998	4.66344	4.2377	1.99597	2.36132	1.32109
W01A11.4	lec-10	WBGene00002273	229.946	210.151	85.2183	258.667	248.729	302.993	316.487	374.979	259.047	331.299	398.85	372.218	248.971	328.887	356.041	365.934	172.542	282.896	336.154	242.665	71.7316	134.582	130.12	91.8472	37.9507	63.1146	63.0562	47.5401	30.5543	28.23	37.9528	27.3225	27.7042	28.7673	31.6811	27.552	17.4526	20.5899	31.8709	18.2843	11.5348	10.8746	16.4206	11.351	13.9718	9.80857	14.2384
M01E11.7	tag-163	WBGene00006508	272.236	311.54	200.217	292.272	179.651	189.221	217.729	167.315	151.616	163.528	169.501	134.634	127.483	140.084	145.55	100.675	119.562	108.072	113.379	104.346	104.345	100.358	115.99	83.3504	103.039	100.999	109.157	86.2999	72.9136	76.5515	88.5565	50.8131	63.7857	68.7071	67.0568	64.1682	47.8082	59.938	44.6193	41.8683	38.0523	46.2749	42.5621	37.4582	30.0134	37.872	37.7978
Y47D7A.5	grl-5	WBGene00001714	105.028	142.471	76.6965	114.167	11.7364	11.2298	18.8714	7.03826	3.39257	3.28177	4.92164	0.520828	5.32914	0.910623	4.07577	1.31854	2.72058	0.905398	1.28032	1.52789	1.19838	1.37476	1.60973	1.61845	1.30864	0.690196	1.05094	0.949219	0.694415	1.0173	0.897808	0.666402	0.367429	0.351893	0.277094	0.538475	0.0745839	0.631591	0.708243	0.132495	0.438823	0.616998	0.262729	0.605385	0.443548	0.817381	0.220181
F32G8.4	best-14	WBGene00009340	71.3818	85.4124	37.1112	73.3996	63.4606	71.5897	62.283	86.4103	84.572	81.6441	94.8892	106.596	102.336	98.6508	100.717	129.838	125.72	104.038	116.438	108.66	131.822	107.521	134.591	137.811	137.063	127.61	142.367	139.535	113.19	95.541	121.367	79.635	53.6447	69.4989	63.4546	64.258	27.4469	40.9271	42.8094	29.1488	6.95849	14.0367	12.4139	10.8213	1.92204	6.08495	3.59629
C17G1.3	ugt-23	WBGene00007650	15.5218	14.2208	6.50591	12.9997	18.6945	16.985	16.2607	18.188	21.4863	18.7301	23.427	23.3505	23.3983	24.5109	26.266	33.8943	28.9241	30.5366	32.9326	33.6137	37.8346	33.139	38.9017	37.8718	44.7694	43.0989	47.9928	50.3877	52.0811	61.5464	63.6628	47.8976	63.1978	66.6837	78.0482	64.258	68.9155	73.1383	83.9662	74.8594	60.1815	62.6253	76.9139	67.4248	36.297	54.0379	52.3297
F29B9.2	jmjd-1.2	WBGene00017920	114.415	130.796	54.7963	115.582	129.772	113.421	105.098	100.417	110.986	114.622	93.9049	100.954	122.154	109.654	105.245	102.148	119.706	112.928	115.3	121.512	125.231	126.189	113.933	98.6447	133.757	123.315	121.699	118.257	117.269	135.724	125.938	82.5505	143.15	148.059	130.511	148.26	186.907	169.582	143.537	155.35	272.07	240.398	227.786	236.479	473.783	377.812	369.244
F47B10.1	suca-1	WBGene00009812	230.039	243.421	110.875	226.124	244.705	272.813	266.959	280.833	280.453	299.602	307.898	286.108	244.058	297.091	281.318	263.709	188.651	239.601	243.402	215.793	145.346	176.548	161.241	136.355	116.263	144.404	135.501	114.618	91.3156	102.747	96.6368	65.8072	79.4382	83.3986	83.5901	82.2969	64.2913	74.7804	69.7226	63.7961	74.0358	76.8934	66.5361	60.9925	65.4972	65.7537	64.1461
C17E4.11		WBGene00044236	5.94849	5.09139	3.84857	3.9795	7.96402	5.96581	6.48936	6.3414	9.53151	7.84423	7.1856	7.11798	8.90966	7.7403	4.16634	7.83369	10.8823	11.4409	7.82415	8.2686	12.6686	11.794	9.12178	13.4332	14.3262	12.9604	11.2801	17.4815	19.8776	21.6175	24.0776	15.1606	24.6912	20.8497	25.585	23.6929	24.911	34.7375	31.7923	28.5526	33.8521	36.1715	32.3813	41.3932	36.0752	38.1444	36.1097
R07E3.1		WBGene00011102	173.807	177.847	73.4893	177.132	210.418	246.914	206.988	251.705	266.075	269.265	287.424	291.056	302.262	321.526	285.756	336.228	338.211	371.707	317.305	335.418	375.521	432.326	372.294	426.462	413.67	484.824	448.82	490.509	535.741	628.265	605.939	440.408	670.485	658.128	666.504	627.323	695.494	729.046	737.203	624.911	549.846	637.282	631.797	552.792	248.165	402.787	356.253
C06B3.6		WBGene00007365	9.10862	11.2362	5.03979	9.8161	22.4669	16.6341	13.2025	14.7037	19.4669	16.2488	25.2972	16.7533	23.5648	16.6948	20.1071	22.3377	33.6493	20.0011	23.6858	23.907	30.9011	20.6938	26.1133	24.4386	28.1703	21.3961	25.7129	26.1826	19.3568	22.8044	20.6496	13.328	24.2503	15.3073	16.9951	17.3209	30.654	29.8743	31.3988	31.8649	62.0622	47.8945	77.3737	64.7762	235.154	128.147	241.319
F13H8.5		WBGene00017438	101.31	99.3698	87.9673	136.806	21.4609	52.85	64.3715	27.2471	4.76576	8.32449	10.6307	4.34023	5.91202	3.41484	5.97779	1.93903	3.65131	1.23463	3.91207	2.69628	3.93754	3.1113	4.91861	4.12706	3.23717	1.9939	2.59231	2.05664	1.38883	1.44117	1.63238	2.49901	0.734858	2.46325	2.58621	1.34619	1.34251	1.20002	1.18041	1.52369	0.68958	1.15687	0.722505	0.983751	0.739246	1.3623	0.733937
R09E10.13		WBGene00194658	0.464725	0.526695	0	0.0884333	1.67664	0.491302	0.149181	0.627171	0.403878	0.160086	0.393731	0.434023	0.666143	0.227656	0.634008	0.465368	1.78986	0.411544	0.355643	0.44938	1.79757	0.795914	0.178858	0.971072	3.58155	2.07059	1.33119	4.35059	4.34009	3.39099	4.48904	3.33201	8.74482	7.74165	9.42121	13.1926	28.5656	26.8426	27.0706	41.7358	53.0976	38.948	55.2388	64.3222	28.7567	36.6913	50.8619
R119.5		WBGene00020090	24.4446	22.9112	11.8206	18.1288	28.7543	29.1272	20.1394	23.9719	27.0598	33.4581	25.691	26.3018	39.1359	32.403	31.3381	27.9221	40.3076	36.5451	33.7861	40.7139	47.336	41.0258	43.7309	41.5133	44.0807	46.9333	44.3496	45.4834	43.8349	49.5084	46.8493	35.1527	48.2067	52.608	48.9533	53.4885	60.3383	57.3485	55.6364	53.7928	71.9043	72.5744	69.4261	64.0951	96.0281	95.3611	79.9992
F37A8.5		WBGene00009503	21.8421	26.8615	12.7369	26.6184	19.952	32.9874	19.0205	26.6199	24.7173	28.8156	23.6239	34.9823	41.2176	38.1703	32.6061	40.7973	51.3331	51.69	47.5139	60.7562	70.7901	65.6268	53.3892	76.4719	69.5648	71.0135	56.7506	88.8311	74.3024	80.7054	72.1511	63.9746	106.995	112.694	82.0199	126.99	156.924	148.298	124.572	169.394	181.673	167.746	137.407	197.28	199.597	183.275	168.585
D2045.8		WBGene00008425	12.8264	13.8696	5.49796	16.537	16.934	16.213	14.3959	18.8151	19.79	18.57	20.3756	21.788	10.9914	15.7841	14.4916	17.2186	14.6768	14.3217	14.4391	9.97625	15.8357	12.7346	10.1055	18.3694	14.7395	14.034	16.9551	22.3858	20.138	19.2438	19.5069	16.5767	38.5066	30.7906	32.1429	31.5008	64.2167	53.9379	59.7285	50.8779	86.1348	68.1783	70.6741	81.8027	73.4811	75.199	75.2286
F01G12.5	let-2	WBGene00002280	1771.63	1538.39	888.378	1669.89	1279.61	1281.53	1321.07	1247.93	1149.76	1274.77	839.14	1076.2	1207.63	1082.2	1014.59	871.944	1009.26	959.557	901.342	1144.93	768.932	773.05	892.057	641.393	864.876	658.907	779.165	585.906	593.291	496.016	508.404	339.698	440.254	485.172	340.826	455.28	222.26	321.606	279.048	362.041	149.764	182.015	203.155	170.265	80.6518	92.7273	82.201
C43E11.3	met-1	WBGene00016603	152.337	176.618	93.7401	157.234	169.256	148.584	163.129	146.619	147.496	152.963	132.589	143.054	145.719	156.4	147.633	138.214	132.521	137.95	145.316	152.879	142.179	143.916	149.973	129.234	152.629	160.279	145.52	146.101	146.782	169.719	158.177	106.708	174.749	193.365	181.22	192.864	240.085	226.489	200.512	241.008	364.349	316.983	326.309	307.763	579.274	440.205	432.216
C50B8.3	nuaf-1	WBGene00008225	29.4636	33.1818	14.7528	32.6319	34.1195	39.3743	31.7009	38.3968	50.4847	44.2639	42.523	47.0481	58.2875	52.3608	51.6264	67.7886	72.2386	66.6702	68.6391	74.0579	84.9138	85.0181	82.096	98.4829	95.3244	99.0048	99.0684	117.229	107.982	117.413	122.673	88.6315	116.843	115.069	130.419	119.093	142.53	122.402	145.898	125.009	134.97	116.381	132.218	138.785	135.504	137.047	170.42
Y106G6E.4		WBGene00013708	12.8264	15.8886	6.32265	12.9997	15.3412	13.8968	15.4402	15.3309	13.7318	16.1687	17.7179	17.8818	20.1508	18.3642	18.5674	22.1825	23.2681	23.8696	18.2089	20.4019	26.2788	25.7587	24.6825	29.3749	40.7746	31.6723	31.9485	46.1162	45.3974	48.152	46.7676	33.1535	40.0498	39.9399	42.4878	43.3472	43.8553	48.0009	44.698	42.1995	50.9035	51.9821	41.5112	58.4953	50.4905	61.3944	48.8068
R12H7.1	unc-9	WBGene00006749	224.834	220.949	155.409	250.266	179.819	208.031	240.33	194.005	131.26	152.322	160.741	156.422	106.083	128.322	146.094	109.284	90.8532	102.063	109.68	96.0775	81.8323	84.6564	101.592	68.056	65.8455	67.6392	78.1197	60.9082	43.4009	43.6589	54.3582	37.2352	29.0269	41.9632	37.9619	35.4496	33.9357	34.927	27.7789	28.8176	29.1504	29.1532	32.3157	30.4206	29.2002	24.6122	33.7611
C37H5.5		WBGene00016508	69.9876	78.302	34.6371	66.2365	77.2929	79.4505	73.1731	73.1003	71.4863	74.6803	70.5763	76.3881	71.4438	73.2293	67.9294	79.6555	83.9085	71.938	66.0785	77.2036	79.6923	75.033	66.3565	71.7784	81.6181	76.9952	74.4764	84.7969	97.8257	94.2694	93.8618	76.4696	123.309	126.33	109.545	121.875	157.969	152.719	128.349	138.192	152.397	171.911	144.961	137.725	175.201	184.546	154.787
M6.1	ifc-2	WBGene00002056	504.971	586.124	216.528	572.606	753.564	957.196	760.225	1018.32	910.259	1156.54	848.294	1086.62	713.939	1087.06	789.702	705.575	529.01	826.299	673.446	689.08	343.165	568.283	455.016	395.307	219.026	351.003	287.186	235.723	169.09	195.49	197.436	130.615	153.218	191.254	165.425	164.504	109.787	127.897	144.954	127.129	67.14	85.1458	83.7449	59.025	25.7997	54.8553	33.0272
F25H8.5	dur-1	WBGene00001113	166.279	147.475	77.063	224.09	233.388	258.986	285.383	275.955	189.257	235.567	230.727	213.192	141.722	197.605	180.602	178.003	133.165	159.432	159.115	159.26	134.903	131.615	142.103	135.06	120.533	125.079	123.73	130.834	79.1633	86.6397	91.9029	68.0563	70.4729	64.6603	66.2255	72.0659	28.5656	52.6747	52.1739	50.2154	10.9079	18.9727	17.7999	13.3941	9.9059	15.3486	14.165
F49C12.6		WBGene00009876	11.6181	12.2896	4.94816	16.0064	16.7664	16.2831	13.0533	16.0277	11.9548	13.6874	16.9304	20.0519	19.2349	20.5649	17.5711	20.9416	26.1319	26.7504	18.8491	24.3564	29.6171	33.3561	27.4548	31.8026	41.5323	43.0989	33.4198	44.6924	59.8933	65.5308	57.2965	44.8988	71.4282	67.2116	63.547	70.7197	70.258	80.3384	61.7746	69.9571	43.3808	60.7743	49.8528	57.8143	18.4072	30.9696	28.4768
F58F6.1	col-104	WBGene00000678	310.808	149.669	97.4971	344.094	175.292	194.485	270.539	185.643	21.5671	32.2574	38.6841	17.8818	14.6551	8.11972	10.9593	9.92785	10.6675	5.67931	6.97061	9.07749	7.70388	7.30794	8.04863	8.09227	6.54322	4.60131	5.11456	5.53711	3.29847	2.88234	0.571332	3.16541	1.98412	2.90312	1.38547	2.06415	2.53585	3.60007	0.865631	1.98742	1.31647	2.93074	0.394093	1.28644	1.33064	6.35741	0.954119
Y37E11AR.3	nape-2	WBGene00021370	18.0313	12.6407	6.41428	15.6527	14.5029	15.7217	11.1886	13.9371	18.6591	17.6895	15.454	15.8853	22.7321	18.516	14.4916	27.0689	29.1389	25.6804	19.9871	27.6818	31.5003	31.9813	22.4467	34.3921	46.2847	37.8841	31.388	44.9297	60.9349	62.9875	45.7882	50.4799	82.5246	71.3463	57.8204	79.1558	96.8844	83.6227	80.1889	82.6104	99.801	112.756	86.0437	108.288	93.9582	81.7381	71.4121
D2013.1	rab-39	WBGene00004286	26.7682	28.8805	11.8206	31.0401	38.395	36.4265	34.6845	42.2992	34.168	39.4613	43.8026	45.9197	38.8861	40.7504	38.6745	45.0631	45.9635	46.3399	41.3257	43.1405	41.4297	45.6565	46.5032	53.0853	46.698	42.7922	45.7508	58.8516	53.0359	52.9841	55.256	38.9012	64.8145	57.2706	64.1935	58.245	90.0973	80.5279	79.7954	85.459	111.649	110.057	102.924	116.991	141.714	135.867	124.696
T06E6.1		WBGene00011538	54.4658	46.8759	18.9679	44.3051	57.8439	56.2891	49.8264	58.8844	56.7852	59.0719	63.5876	64.8431	63.0338	64.5784	51.8075	71.2789	76.9639	76.7942	66.7187	71.092	79.5211	87.9847	72.5271	78.8996	88.5746	90.1089	74.5465	100.855	123.693	121.906	114.022	78.9686	146.825	144.364	146.213	146.555	176.615	168.951	160.456	151.243	129.328	166.358	171.431	139.92	109.63	148.218	117.944
ZK1240.2		WBGene00022867	13.2911	12.3773	3.20714	12.0269	17.6885	19.5819	12.1582	18.4667	22.1325	24.093	16.7336	22.0484	31.8916	27.6222	22.7337	37.7724	35.9403	33.3351	29.5895	31.3668	45.7097	45.5842	44.4463	51.6287	54.4121	59.6636	58.0818	67.2364	84.0242	90.2002	90.2705	73.2209	91.3429	92.3719	90.3328	86.1559	69.8851	89.1807	72.1621	75.5219	50.3393	66.3273	49.393	53.9549	21.2164	42.6854	23.853
F37C12.13	exos-9	WBGene00018154	46.6584	36.6931	18.693	46.5159	48.7063	41.2693	41.696	44.8079	43.3764	41.5424	54.8271	50.2599	52.7085	40.371	47.5506	63.6003	70.0192	52.5954	57.8276	59.7676	72.4164	65.6991	66.2671	76.6338	77.9677	78.529	83.5145	94.1309	105.204	107.409	106.186	80.9678	125.661	109.439	122.291	115.503	135.146	138.634	144.639	126.002	132.462	137.051	141.085	145.368	115.027	136.684	122.127
C28C12.5	spp-8	WBGene00004993	164.792	160.115	56.7206	181.111	252.92	295.553	161.637	276.931	360.824	330.418	284.668	365.968	477.291	405.151	331.767	488.791	641.485	565.133	414.751	547.885	817.895	771.748	592.737	816.267	971.703	969.035	802.145	1080.45	1442.13	1520.94	1326.8	1212.85	1907.99	1735.01	1458.44	1734.88	2173.6	1953.64	1615.58	1828.36	1552.24	1869.27	1319.29	1636.89	533.884	1151.6	592.361
Y39G10AR.8		WBGene00021466	148.34	146.158	62.3102	133.181	143.101	149.496	130.235	148.291	146.123	162.087	133.18	157.811	166.036	158.448	124.809	152.641	170.752	176.964	147.592	170.135	197.818	194.203	150.241	179.082	228.668	208.976	186.506	214.365	288.009	288.912	263.139	220.996	404.907	370.807	311.916	371.996	478.679	402.387	338.934	399.339	425.471	456.502	369.922	413.251	328.152	391.979	287.337
F18G5.3	gpa-12	WBGene00001674	38.5722	34.4108	19.701	35.4618	33.1135	41.4799	38.3394	37.7697	36.0259	39.7014	42.2277	39.5829	37.1375	44.9241	48.2752	42.969	32.3606	39.0967	46.3759	32.2655	30.3019	36.8291	37.1131	37.4672	21.4204	29.7551	31.5982	27.9229	14.7563	15.7681	17.0584	12.9115	5.80538	8.8853	10.4372	8.16687	1.79001	6.12644	7.00374	4.23983	1.37916	2.15949	2.36456	1.9675	1.03495	2.63378	1.1743
D1086.2		WBGene00008389	6.87794	7.72486	2.47408	8.7549	11.1496	9.61548	8.57789	12.8919	14.378	15.6885	18.1116	13.1943	14.6551	19.3507	15.035	21.0191	24.1273	17.4495	16.7152	19.2335	39.033	29.3041	34.4303	40.4613	54.9631	39.8013	54.7188	61.6202	61.3689	65.446	75.7424	50.4799	59.6705	57.3586	63.3622	65.0657	46.8387	61.517	60.0433	64.6574	23.6965	33.8578	32.8411	32.7665	16.633	21.2519	19.7429
R08D7.6	pde-2	WBGene00011146	170.182	195.228	113.258	179.254	191.136	203.329	186.178	174.145	196.527	205.791	177.77	187.758	210.668	210.202	201.796	167.92	205.332	198.858	211.394	217.86	235.739	221.264	239.402	208.942	253.051	250.925	241.856	239.915	228.029	273.822	262.976	163.518	286.815	286.705	265.641	276.237	402.604	345.607	313.909	347.467	563.261	442.773	482.37	466.903	910.678	633.016	751.992
W05B2.6	col-92	WBGene00000667	18.9608	16.3276	3.11551	17.3329	34.2872	24.0738	18.2	29.0589	36.4298	34.6587	26.8722	34.2878	23.2317	27.4705	20.0165	32.7309	12.4574	22.388	16.2173	18.6044	5.9063	10.8534	5.63404	6.47381	4.27031	5.2915	5.0445	4.27149	2.43045	2.79756	2.20371	1.3328	0.514401	0.703786	0.277094	0.897458	0.96959	0.631591	0.236081	0.198742	0.0626891	0.308499	0.0656822	0	0.443548	0.27246	0.220181
Y41C4A.11		WBGene00012757	4.83314	3.77465	1.55775	4.15637	7.46103	4.4919	5.89264	5.43548	11.9548	6.24337	11.6151	7.4652	8.32679	4.93254	8.33268	10.3157	12.171	7.16087	10.5982	7.99897	15.0654	7.52501	11.8941	10.9246	17.0813	9.20262	12.2609	11.5488	19.0964	8.73179	10.6921	6.08092	18.0775	9.32516	12.1922	8.61559	26.1043	15.5371	10.8597	13.7132	50.0886	50.9795	42.7591	41.2419	230.571	281.996	117.944
E04F6.5	acdh-12	WBGene00017125	78.4456	67.417	35.5534	62.1686	65.0535	66.3959	65.8633	69.3373	58.8853	67.1562	71.5607	62.4125	39.6355	56.8381	48.0035	39.246	32.289	29.5489	33.4305	27.9515	29.1891	24.0221	25.219	24.115	25.8974	20.3224	19.5474	17.7188	14.9299	16.7006	15.1811	13.6612	17.0487	15.9232	13.8547	15.7055	13.9472	14.4634	14.4796	12.322	11.4721	10.5661	10.7062	10.7456	13.0107	15.8027	10.8623
cTel54X.1	fbxa-6	WBGene00008352	16.5442	14.8353	6.50591	13.5303	15.3412	16.7043	15.7386	17.5608	18.6591	23.2125	24.3129	22.5692	26.8955	24.9662	27.7152	30.7143	40.8087	37.8621	34.4974	32.8947	50.5888	54.0498	51.6007	50.4957	58.6135	68.4061	64.5276	72.2198	63.3654	84.0117	86.108	59.4764	57.2455	68.7071	67.9805	54.2962	33.1898	47.1799	47.0588	37.8935	12.4751	20.3609	18.7851	12.3347	3.54838	10.5351	4.6972
T10B5.7		WBGene00020393	31.9731	25.3692	9.52979	27.2375	35.9638	39.8656	29.4632	42.0902	48.3845	48.5062	46.854	56.7702	59.2867	62.833	45.7392	73.2179	65.4372	73.4195	66.363	69.3843	64.2846	74.5265	62.1533	84.3214	79.0697	82.0567	82.1132	93.3399	102.079	107.494	101.289	89.6311	159.317	119.468	125.616	140.721	245.232	183.919	173.756	187.082	258.154	208.083	174.583	233.149	142.527	161.841	120.806
C33G3.3	lgc-21	WBGene00007903	136.629	78.1265	64.1428	147.418	34.2034	61.9742	101.443	38.9543	8.40065	7.92428	16.143	5.12147	6.9945	2.88364	8.42325	3.95563	5.36957	3.04543	4.76562	4.85331	5.22152	4.99255	5.90233	4.69352	5.02795	2.83747	4.76425	3.24317	1.12842	0.762972	1.22428	0.583102	0.367429	1.49555	0.831283	0.538475	0.96959	1.64214	0.865631	0.331236	0.814958	0.771248	0.0656822	0.227019	0.591397	0.54492	0.954119
C46A5.4		WBGene00016700	221.86	238.33	209.106	270.341	39.5686	52.7097	73.8445	26.6199	15.7512	9.68523	17.4226	6.59715	10.4917	4.93254	7.33638	3.25758	6.44349	1.72849	6.04593	3.7748	6.1631	4.48606	7.86977	3.15598	1.4464	1.53377	3.99356	2.05664	2.43045	0.508648	2.44857	1.4161	0.587887	1.14365	1.38547	0.179492	0.596671	1.20002	0.944324	0.397484	0.376134	0.462749	0.262729	0.302693	0.221774	1.45312	0.513756
F53F10.1		WBGene00018763	26.2105	20.2778	12.6453	21.7546	22.0478	15.09	17.8271	17.7699	19.3053	14.1676	19.096	17.0137	23.7313	17.6813	16.0313	25.8279	32.3606	25.3511	21.552	26.6932	36.9786	34.0796	34.5197	39.0857	46.8357	41.3351	37.3433	53.71	67.011	61.8855	60.8877	51.5628	92.8126	84.0145	79.4337	81.2199	78.9097	99.9809	96.7146	100.298	56.6709	84.9144	87.4887	77.565	53.5214	58.3973	66.3479
F46G10.5	ptr-24	WBGene00004238	41.2676	52.8451	25.3822	53.5906	58.2631	73.6251	58.5534	72.1944	71.3248	89.3282	63.0954	88.8012	78.6049	87.951	71.6429	78.5696	73.6705	88.1528	83.4339	90.1457	89.7074	86.8994	82.0066	84.3214	80.2406	91.566	78.0496	95.6339	83.9374	89.522	84.6388	65.3074	92.6657	95.275	88.7626	104.733	143.201	116.15	104.505	127.791	281.035	193.969	255.898	243.213	421.592	313.329	404.326
C29H12.2		WBGene00016235	48.8891	56.7075	32.7128	38.7338	52.7302	47.0948	52.437	36.0275	56.866	46.5851	50.3976	38.8885	56.1225	49.4013	59.2345	40.487	51.9059	50.7846	59.8903	45.7469	74.214	62.1537	78.6083	68.9461	80.9982	63.1146	84.3552	64.8633	65.275	75.7037	71.0085	56.8941	86.8603	90.9643	88.5778	85.2585	105.089	107.181	104.663	104.406	159.669	145.689	165.257	137.347	308.044	233.317	280.731
T19C4.7	nlp-33	WBGene00003771	72.8689	63.9057	25.6571	68.2705	146.789	95.4529	115.839	76.0968	72.698	81.0838	139.086	50.1731	56.5389	51.3743	78.7076	44.21	40.236	39.6729	64.4425	30.0186	20.1157	22.2132	28.4385	19.0168	10.1937	10.583	13.9424	9.5713	5.38172	7.29062	7.18247	3.83181	7.34858	3.78285	4.24878	2.96161	3.13252	4.10534	3.14775	1.92117	1.25378	1.61962	1.1166	1.58914	0.739246	1.54394	2.93575
T02E9.2	grl-7	WBGene00001716	209.405	326.814	208.098	254.423	24.8142	21.9682	35.8034	14.8431	8.48143	4.96268	14.7649	4.86106	6.91123	2.12479	7.51752	3.33514	8.44813	1.31694	3.55643	2.06715	5.05032	2.53246	4.47146	2.10399	2.06628	0.766885	2.38212	1.81934	1.56243	0.762972	0.489714	0.583102	0.293943	0.791759	0.369459	0.0897458	1.11876	2.33689	0.62955	0.596226	0.752269	0.925498	0.853869	1.1351	0.96102	2.2705	0.807331
T07G12.3		WBGene00011594	61.1579	75.9319	63.4098	71.5425	7.88019	8.21176	13.7992	6.75951	3.06947	1.76095	4.23261	0.954851	1.91516	0.986508	1.72088	0.698052	1.00232	0.493853	1.06693	0.898761	0.770388	1.37476	1.69916	1.53753	1.03314	0.690196	0.5605	0.47461	0.173604	1.18684	0.163238	0.249901	0.367429	0.527839	0.831283	0.0897458	0.522087	1.26318	0.157387	0.198742	0.376134	0.694123	0.0656822	0.302693	0.517473	0.726561	0.293575
F09F3.9	cpt-5	WBGene00008629	22.2139	26.4225	10.2628	28.8293	77.7959	51.7271	53.1829	68.292	56.7852	64.5148	66.3437	62.8466	17.403	35.4384	35.3233	27.3016	9.02088	12.5933	15.2927	8.89773	6.2487	6.80145	11.7152	6.55474	5.44121	3.9878	9.38837	4.03418	1.73604	1.78027	1.06105	0.749702	0.440915	1.23163	0.738918	0.538475	0.149168	1.51582	0.550856	0.596226	0.68958	0.925498	0.262729	1.21077	0.517473	2.17968	0.366969
C48B4.1	acox-5	WBGene00008167	86.1601	74.264	35.5534	93.2971	114.766	101.489	114.272	136.096	89.7416	102.936	118.119	114.235	68.9458	83.322	89.3951	88.7302	39.5916	57.3693	64.7982	45.3874	24.9092	36.7568	36.3083	27.9992	16.3236	18.0985	22.9805	15.8203	11.1106	13.5639	13.4671	8.08012	8.45087	9.06124	12.3769	8.4361	3.05794	9.85282	9.67932	5.10104	2.50756	5.16736	3.94093	1.81616	2.36559	6.72069	3.44951
F42F12.10	nspc-12	WBGene00023493	2.13774	3.24795	1.19122	3.27203	4.44308	8.35213	2.38689	4.80831	6.54282	5.44294	6.69343	5.03467	12.9898	11.0034	9.14783	9.92785	16.9678	15.721	14.5102	14.8296	20.8005	24.0945	25.1296	29.2131	23.6245	27.6845	28.0951	34.3301	30.1202	28.23	28.1585	28.572	33.8035	31.5824	30.5727	33.8342	46.9132	45.0956	53.433	42.9282	12.6632	23.5231	18.4567	12.1834	0.96102	1.90722	2.12842
R12E2.5	inx-16	WBGene00002138	126.498	150.635	60.3859	124.514	81.736	139.53	96.5945	124.528	110.501	133.032	109.26	130.554	130.397	147.293	123.179	147.987	156.577	159.021	142.969	150.093	164.435	177.561	158.29	171.556	161.17	189.037	166.959	192.138	107.808	140.98	126.754	90.5474	85.611	87.8853	89.3167	82.3866	49.3745	63.4118	64.4501	53.5941	22.0039	26.9166	21.3467	25.7289	8.72311	11.625	13.5778
Y39B6A.1		WBGene00012664	217.677	233.765	62.86	258.491	414.883	400.411	252.339	528.566	577.464	595.281	255.335	616.573	478.54	531.045	303.418	367.098	301.913	450.147	251.866	425.653	102.718	237.544	143.713	113.696	25.4153	57.4397	44.7699	20.0127	5.03451	8.30791	3.91771	4.41491	4.62961	5.10245	3.50986	4.21805	4.1767	8.21069	4.09207	3.17987	3.57328	6.01573	2.43024	3.02693	3.69623	13.9863	3.37611
C30F12.7	idhg-2	WBGene00016266	46.3796	45.9981	17.5935	57.6585	55.329	61.904	48.26	70.0341	87.3183	74.4402	90.1645	101.909	78.2718	97.6643	89.3951	112.154	72.0955	89.9636	91.258	78.9112	40.9161	59.3318	49.1861	48.0681	32.0962	32.976	31.7383	38.4434	19.4436	19.2438	21.629	18.2428	13.4479	12.0523	15.0555	16.4235	4.54961	7.76857	11.8827	7.48594	1.00302	2.31374	2.36456	2.49721	0.443548	3.08788	2.3486
F17C11.4		WBGene00008915	50.841	44.5935	15.211	55.4477	69.6642	79.3101	55.4206	78.6752	88.3684	86.4467	95.6767	99.5649	96.674	100.093	83.1456	125.727	123.285	112.269	92.1827	127.085	126.258	124.018	111.518	159.58	148.015	134.742	129.966	185.889	175.427	187.182	174.093	151.606	236.33	224.508	204.773	235.044	308.18	334.87	299.744	324.81	375.633	379.531	334.585	403.111	395.053	321.412	357.721
F53A9.10	tnt-2	WBGene00006587	363.694	310.75	138.274	444.112	523.278	541.765	573.003	678.46	624.718	700.138	672.198	757.544	506.185	661.188	609.282	553.167	427.919	534.596	566.895	490.634	305.587	380.013	376.676	292.05	251.742	291.723	351.924	219.428	154.421	179.807	192.866	106.291	78.7768	119.556	120.536	102.759	24.911	60.5696	71.69	59.8876	8.46302	25.5283	21.8722	14.1509	5.3965	9.71775	7.99992
Y53H1B.1	cutl-10	WBGene00013180	33.7391	30.8995	17.0437	31.3054	44.347	41.6905	44.9034	40.4177	32.391	36.4197	41.4402	34.6351	19.1516	32.4789	28.7115	24.5094	15.9655	21.5649	21.552	18.7841	11.4702	14.6882	19.1379	12.1384	8.60951	9.43268	13.8724	9.8877	6.42334	6.61242	5.46847	3.66521	2.93943	4.66258	2.77094	4.21805	2.53585	4.67378	2.59689	3.24612	2.63294	3.93336	1.70774	2.34587	3.54838	4.72264	2.56878
F46B6.4		WBGene00009769	17.4737	19.3122	6.04775	17.6867	17.6885	22.3893	19.2443	19.6514	19.6284	22.0919	23.8207	25.6074	23.6481	23.145	25.5415	30.6367	25.9171	26.0919	25.6774	33.7035	30.0451	33.2837	28.6174	35.1204	38.4328	40.1081	36.8529	42.3194	37.8456	43.5742	42.1154	36.6521	43.7241	44.9543	44.4275	51.6936	64.3659	59.938	55.7151	62.5374	78.9882	73.8084	68.7693	75.5975	90.0402	84.281	81.1735
C32E12.4		WBGene00016330	64.8757	81.6378	35.5534	67.3862	50.1314	53.4115	52.81	40.7661	39.2569	44.1838	47.7399	43.2287	60.0361	54.9409	47.6412	61.1959	68.0862	67.5756	61.0284	70.6426	74.9844	79.7362	82.9903	77.6858	79.8273	87.3482	79.5209	80.6836	75.344	85.9615	71.4166	61.3923	92.8126	100.729	82.1123	99.3486	127.091	114.255	113.712	118.251	131.584	137.591	134.452	137.801	250.531	185.455	209.392
Y57G11C.24	eps-8	WBGene00001330	329.769	458.927	246.95	344.801	276.645	337.103	334.687	329.753	283.522	340.984	269.214	342.705	257.381	327.597	298.618	223.764	183.854	266.269	284.443	245.721	179.757	206.576	212.484	178.596	134.928	161.046	164.927	123.319	99.5617	107.833	108.88	69.5557	70.326	97.8263	87.5618	91.3612	58.5483	74.1488	73.1064	62.14	41.6882	51.0566	50.641	42.831	36.297	39.7792	34.2749
F52D10.3	ftt-2	WBGene00001502	1118.78	1218.6	632.448	1188.01	1005.31	1067.32	1107.44	1101.38	1048.14	1118.52	1170.76	1105.89	889.8	1015.04	1036.69	1023.19	873.952	938.239	934.772	895.166	753.011	799.822	801.375	768.442	688.003	725.473	751.77	693.8	446.682	526.535	513.791	361.773	365.96	354.004	311.269	372.355	323.097	324.701	335.156	349.256	370.618	393.876	360.793	342.875	266.572	290.079	289.905
R05F9.1	btbd-10	WBGene00019888	85.3236	107.27	54.7963	82.9504	82.239	97.2777	97.2658	89.5461	73.4249	96.8523	84.1601	89.2352	85.6826	94.8566	88.4894	70.193	90.9963	101.158	99.7223	103.807	118.126	112.369	117.51	108.113	124.252	130.984	119.246	121.658	132.72	132.164	143.731	99.7104	150.94	175.595	144.643	169.978	210.103	186.698	170.372	175.092	229.191	227.595	207.096	213.777	252.009	259.291	249.759
H43I07.2	rpac-40	WBGene00019275	50.2833	44.0668	19.7926	48.9036	50.3829	48.4283	51.6911	49.4072	45.0727	47.7858	49.2164	45.5724	50.1272	48.4907	41.2105	52.2763	49.9728	47.0807	47.3005	47.2748	52.6432	56.3652	48.4706	54.461	56.8916	58.4366	55.5596	65.7334	74.9968	77.7383	74.5997	59.643	96.5604	96.7706	88.4855	84.8995	102.851	108.002	100.492	93.8724	91.2753	108.9	89.7876	95.7265	68.5281	95.906	73.0268
W01A8.6		WBGene00012168	35.598	23.7891	15.7608	39.6181	37.6405	35.7948	59.3739	42.6476	11.147	15.5284	21.2615	12.1527	5.32914	7.05733	7.87981	7.98882	7.23102	6.25548	6.47271	7.45972	4.27993	5.28198	5.72347	5.82643	4.68357	4.29455	3.43306	3.16406	2.60406	1.61072	2.77504	1.91591	1.17577	0.967706	0.461824	1.43593	0.671255	2.08425	0.62955	0.993709	2.19412	1.46537	1.18228	0.983751	5.91397	5.17674	4.25684
F01D5.6		WBGene00008496	45.1713	86.378	41.2347	43.5092	10.2275	9.82603	12.1582	10.3135	5.33118	3.36181	7.77619	2.95136	5.32914	2.73187	3.98519	3.80051	1.93305	1.8931	2.84515	1.79752	2.13997	0.86827	1.5203	1.21384	1.85965	0.460131	2.52225	1.66113	1.30203	0.762972	0.489714	0.749702	0.587887	1.3196	0.369459	0.807712	0.895006	1.01055	0.550856	0.529978	0.0626891	0.15425	0.394093	0.756731	0.295699	0.635741	0.440362
C48B6.6	smg-1	WBGene00004879	198.159	228.147	123.154	194.465	220.142	238.562	191.473	204.806	199.839	242.451	170.584	210.935	249.97	255.354	242.644	168.153	246.356	225.938	243.687	282.301	371.241	299.698	305.58	269.473	405.267	391.725	342.606	370.354	450.936	531.283	511.261	324.038	569.956	611.502	554.65	677.491	724.955	605.191	523.077	683.341	770.574	644.301	642.175	660.475	702.728	701.403	639.627
C03H5.6		WBGene00015408	83.6506	73.0351	33.3543	95.1542	90.3706	93.207	104.427	98.8143	68.6592	89.8085	83.0773	79.2527	61.7015	80.5901	73.7261	71.7442	52.3354	67.7402	65.794	60.7562	44.3401	51.0832	51.5112	48.3918	39.3971	46.3198	42.9483	41.2119	25.7802	27.5518	34.7697	18.7426	20.2821	25.5122	21.0592	19.0261	15.5134	17.8109	16.5257	13.7794	10.0929	10.8746	13.2021	10.5942	9.31451	10.1718	12.6237
D2013.7	eif-3.F	WBGene00001229	144.251	151.776	67.8081	137.868	166.406	169.99	174.467	164.737	150.646	167.691	197.456	150.519	126.983	142.968	146.456	129.915	137.318	134.575	134.006	126.276	145.432	150.862	134.323	133.522	159.861	150.079	154.908	167.775	189.488	207.952	203.639	136.696	227.071	233.569	222.045	209.467	270.217	278.595	265.749	245.115	263.607	291.84	261.35	260.543	280.84	298.344	298.713
W02D3.1	cytb-5.2	WBGene00020931	146.853	141.857	56.6289	132.208	168.502	175.395	164.994	192.333	225.768	199.948	234.664	223.088	223.991	231.981	233.134	272.783	279.719	274.171	278.113	255.158	260.819	304.401	291.986	313.252	319.516	321.095	329.013	377.948	386.789	425.993	457.066	339.032	496.103	435.38	476.879	493.602	553.711	542.979	654.574	536.603	540.693	529.23	649.269	569.819	596.868	619.938	766.451
T17H7.7		WBGene00020551	125.848	87.6948	65.0591	148.303	32.5267	57.1314	72.8002	32.9613	14.7011	13.4473	22.4427	10.7638	14.9049	6.6779	13.133	6.67027	13.4597	6.74933	10.3137	11.5041	13.2678	11.794	15.6501	11.7338	9.02276	6.74858	7.42662	6.72364	5.29491	4.40828	4.57066	3.49861	5.43795	4.39866	3.4175	3.41034	2.38668	3.72639	1.80996	3.11362	1.56723	2.23662	1.70774	2.49721	2.88306	2.90624	3.81647
ZK1320.10	nlp-11	WBGene00003749	35.0403	26.5103	14.4779	35.9039	43.4249	44.3575	40.8009	48.0134	53.6349	50.8274	70.5763	59.6348	54.8735	52.2849	53.7095	70.5808	67.2986	70.7033	71.5554	62.4639	67.7085	74.5265	85.3155	81.2464	80.3095	82.8235	96.9665	104.572	97.0445	97.067	99.9016	89.1313	108.612	111.462	116.38	107.785	130.745	120.129	155.892	136.999	199.351	170.369	219.247	200.685	216.008	197.534	249.392
T22E5.5	mup-2	WBGene00003495	1277.72	1042.51	542.557	1585.17	1381.72	1399.86	1641.88	1634.41	1206.3	1439.58	1510.75	1386.79	767.813	1067.86	998.925	1008.22	690.384	793.787	784.122	794.415	557.504	639.047	658.11	584.909	607.762	563.66	628.32	518.432	474.719	492.456	500.324	352.527	418.428	432.652	377.864	392.01	204.061	331.396	324.139	327.99	91.2126	179.469	195.273	133.109	37.0362	54.4012	50.7885
M03C11.7	prp-3	WBGene00010844	54.3729	52.2306	27.2149	45.101	58.4307	52.2885	47.2903	48.0831	61.3894	49.0665	44.1963	46.7009	76.1901	50.6913	49.0903	66.5476	81.5459	64.8594	60.7438	71.1819	87.9098	80.6768	73.6003	80.599	107.722	90.1856	95.4251	95.6339	115.36	112.581	111.165	80.468	133.671	130.024	118.873	131.478	153.27	144.129	144.639	133.29	147.069	163.273	146.865	135.077	138.313	180.459	119.265
H04M03.4	glf-1	WBGene00019154	170.461	278.183	155.042	152.901	18.0238	15.6515	25.5099	8.36228	9.53151	5.52298	8.95739	3.29858	4.32993	2.20067	4.89092	2.24928	5.87073	1.07002	2.06273	1.43802	3.68074	2.02596	1.96744	1.05199	2.89279	1.22702	1.96175	1.81934	1.47563	1.44117	0.489714	0.499801	0.514401	1.49555	0.277094	0.269237	0.223752	1.32634	0.236081	0.331236	0.940336	0.694123	0.656822	1.05942	1.03495	1.63476	1.90824
H23N18.5		WBGene00019236	29.8354	44.2424	27.3981	36.6114	3.10178	3.5093	5.66887	2.29963	0.807755	0.720389	2.06709	1.47568	0.999214	0.379426	0.36229	0.698052	0.357971	0.164618	0.426772	0.44938	0.427993	0.217068	0.536575	0.890149	0.275504	0.460131	0.420375	0.237305	0.0868019	0.423873	0.163238	0.249901	0.220458	0.527839	0.554189	0.0897458	0.522087	0.442114	0.472162	0	0	0.0771248	0.328411	0.227019	0	0.4541	0.513756
T05A12.3		WBGene00020234	73.9843	83.3056	42.5175	66.1481	60.778	51.6569	56.4649	51.0796	54.2004	54.5895	55.1224	55.4682	67.1139	52.5885	55.1587	55.3788	64.936	54.1592	60.6016	54.1953	66.6813	60.8513	64.389	58.5071	71.7688	69.0196	65.5084	65.3379	64.0598	74.1778	83.9043	59.3931	91.4899	94.9231	98.5532	99.1691	107.401	124.487	110.643	120.438	113.342	133.58	129.328	127.736	151.398	142.769	142.384
ZK721.2	unc-27	WBGene00006764	403.103	330.414	129.752	486.206	561.254	572.366	545.032	726.822	638.207	682.929	686.963	819.349	479.456	638.043	566.441	715.503	384.247	510.644	490.005	485.96	261.247	351.071	319.531	328.789	209.314	242.105	236.881	252.967	172.909	170.99	166.176	136.862	158.289	150.346	140.394	163.158	61.6808	108.002	108.755	106.724	13.1647	42.1873	29.36	24.7451	6.80107	13.2597	9.54119
F08H9.7	clec-56	WBGene00008595	23.1433	28.5293	18.3265	35.0196	29.5926	38.0408	32.7452	40.8358	32.4718	44.3439	38.0935	37.9336	28.5609	39.005	39.7614	35.5231	24.3421	37.4505	41.5391	35.3213	19.7733	27.0611	22.8045	23.7103	9.7804	18.0218	17.8659	14.5547	5.29491	6.61242	9.22294	6.41412	4.48264	6.51002	8.58992	5.02576	2.7596	3.03164	3.38383	2.45115	0.501512	1.15687	1.64206	0.983751	0.665322	1.45312	0.660544
C06G3.5		WBGene00015551	282.646	246.669	100.704	255.219	286.705	329.663	257.635	332.052	394.023	359.474	400.622	420.829	462.719	443.777	393.085	617.078	608.337	539.206	455.863	575.926	613.143	649.9	548.022	736.882	681.942	752.16	630.352	912.754	849.79	926.756	823.453	739.123	1234.34	1059.99	1053.7	1137.44	1474.37	1351.04	1264.53	1357.94	1355.46	1399.58	1130.52	1366.66	924.058	1244.78	888.578
F18C5.10		WBGene00017563	60.879	86.9047	52.2306	45.3663	51.3889	60.9214	52.3624	45.017	48.7076	52.8285	60.1425	54.3397	57.9544	62.6812	68.7446	58.3261	84.8392	73.7488	82.367	72.2604	97.9248	94.7138	115.99	106.98	112.543	116.643	109.928	119.364	113.71	138.946	146.996	90.7973	159.905	146.915	158.96	159.658	197.573	205.267	195.947	215.635	221.355	226.747	258.46	225.203	277.291	252.843	339.079
Y48B6A.8	ace-3	WBGene00000037	136.443	160.905	96.5807	138.221	103.7	112.929	128.146	107.595	86.5913	103.656	83.7663	92.5338	72.9426	90.5311	93.1992	74.4589	62.7882	71.1972	73.547	70.1932	53.4991	58.0294	59.4704	49.8484	42.6343	53.9887	47.2221	40.2627	33.6791	40.9461	35.5859	26.8227	27.7042	36.245	29.0949	27.7314	24.6873	27.0321	26.205	24.5777	25.4518	24.3714	26.9954	24.2911	23.8037	29.2441	26.1282
ZK512.3	ced-11	WBGene00000425	91.458	73.0351	55.5293	80.0321	43.6764	49.5513	74.9633	39.2331	19.3053	16.3288	19.785	13.0207	21.8994	13.887	17.5711	11.4015	19.76	10.124	14.1546	10.7851	14.2094	11.0704	9.4795	7.52581	12.3288	8.81917	9.87881	10.2041	5.90253	8.30791	8.65161	5.74772	8.8183	5.19042	6.2808	7.4489	3.95294	4.42114	2.5182	4.37232	2.50756	1.69675	2.29888	1.21077	0.0739246	1.08984	0.513756
F15E11.1	pud-2.1	WBGene00017490	85.2306	76.8975	15.1194	59.8693	95.9035	97.1374	56.9124	98.3265	157.27	112.701	102.665	135.762	179.359	146.231	107.147	215.233	204.974	194.167	144.676	166.001	110.08	158.242	107.404	115.8	68.5317	105.217	63.9671	62.4903	17.7944	19.3286	16.5686	14.5775	16.6813	13.9877	19.2119	15.167	3.72919	10.3581	13.7714	9.93709	1.1284	1.851	1.44501	1.9675	0.517473	0.817381	0.954119
C03H5.5		WBGene00015407	20.1691	17.1176	8.88836	23.7001	20.6226	23.4421	25.2115	24.8081	20.1131	22.6522	24.116	24.0449	20.3174	20.8684	18.658	25.9055	14.7484	15.5564	19.916	14.5599	13.6102	13.3135	15.203	11.9766	11.7778	11.58	10.5794	9.17579	5.98933	6.3581	5.55009	3.41531	3.23338	3.69488	3.87932	4.66678	1.19334	3.72639	1.41649	2.3849	1.06571	2.08237	0.656822	0.983751	0.517473	1.3623	1.24769
T10E10.1	col-168	WBGene00000741	17.8455	12.7285	4.67326	17.4214	26.91	18.2483	24.0927	30.4527	15.2666	13.9275	19.096	16.6665	4.16339	8.19561	7.06466	7.83369	2.5058	3.62159	3.27192	4.4938	0.59919	1.95361	0.804863	1.61845	0.895389	0.460131	0.84075	0.632813	0.694415	0	0.489714	0.499801	0.514401	0.26392	0.18473	0.0897458	0.298335	0.0631591	0.786937	0.0662473	0.0626891	0	0.0656822	0	0	0.18164	0
F10A3.4		WBGene00008634	18.589	21.9456	11.729	26.8837	25.1495	31.2328	28.9411	38.5362	32.7949	36.8999	25.691	42.6211	26.8122	40.8263	29.1644	36.5314	24.9148	35.3105	33.2882	34.8719	22.3412	26.4099	21.5524	19.6642	7.98962	12.8837	17.1653	9.33399	7.20456	4.49306	6.28466	3.49861	4.70309	4.75056	4.89533	5.20525	1.71543	2.08425	2.75428	1.65618	0.752269	0.694123	0.985234	1.28644	0.443548	0.999021	0.807331
F47B8.8		WBGene00009809	9.66629	7.0226	1.92428	7.87056	7.79635	12.9844	7.08608	11.0103	11.3086	14.0876	15.0602	17.6213	17.9026	17.3777	18.8391	21.9499	31.4299	28.0673	22.8323	26.5134	30.9011	32.3431	33.7148	49.6056	48.8331	46.5499	46.3814	58.2188	69.7019	69.9391	81.1292	62.5585	82.7451	81.4632	73.9842	78.707	89.9481	93.4124	85.4614	91.885	66.6385	103.424	103.909	99.2832	26.1693	60.4862	47.9261
Y116F11B.12	gly-4	WBGene00001629	115.995	121.14	73.0312	116.732	83.3288	90.6803	88.9117	80.696	81.2602	85.8063	90.6566	82.2908	89.6795	87.4957	95.0106	94.237	78.3957	83.5435	91.258	81.5176	57.5223	68.521	59.9176	55.3511	52.2769	47.3168	53.1074	44.4551	37.4116	41.5396	39.5852	31.7374	40.7846	41.6993	35.4681	39.3984	34.9052	41.8745	33.13	32.2624	29.4639	28.6904	27.1268	26.3343	26.465	27.5185	25.6878
ZC250.4		WBGene00045305	6.13438	6.14478	3.29877	6.80936	6.62271	8.21176	12.6058	6.06266	3.87722	4.80259	7.97306	2.95136	5.91202	3.1113	6.6118	1.70635	7.94697	6.5024	6.61496	3.32542	13.6102	9.91275	16.9916	14.7279	23.2112	17.6383	21.9996	18.8262	26.4746	17.6331	27.9137	21.4082	21.6783	39.8519	32.8819	43.078	74.0618	76.2962	79.2446	59.5563	77.609	94.4008	88.474	87.3268	96.0281	79.4676	95.999
D1025.4	nspc-20	WBGene00008356	4.92609	3.5113	1.74102	2.9183	5.19757	6.45711	4.6246	7.38668	7.99678	7.92428	8.26836	8.68047	16.5703	10.5481	8.69497	14.1162	16.4667	13.9102	17.711	12.9422	17.4621	18.4507	24.1459	25.6525	25.8285	24.617	29.2161	34.4883	38.4532	36.5379	54.6031	36.9853	41.446	35.7171	48.5839	35.2701	45.4216	45.8535	53.9839	39.9471	15.9857	19.9753	17.6685	14.8319	3.10484	2.7246	5.21096
F15H10.2	col-13	WBGene00000602	60.2284	29.9338	11.6373	64.1141	156.43	77.6959	91.9699	113.448	54.2004	72.6792	80.3212	61.6313	16.5703	29.5952	24.1829	26.0606	6.37189	10.0417	7.39738	7.72934	4.87912	6.80145	2.86174	3.72244	3.03055	2.30065	1.89169	1.89844	0.868019	0.932521	0.489714	1.74931	1.0288	0.615813	0.554189	1.1667	0.522087	2.90532	0.393468	0.463731	0.250756	0.539874	0.328411	0.605385	0.147849	1.08984	0.660544
C03H5.3		WBGene00015405	35.6909	33.094	13.1951	35.5502	35.4608	34.0402	34.237	36.7244	37.1567	31.6171	41.9324	36.6316	44.2152	37.1079	42.9314	50.3373	49.1137	41.6483	40.0454	46.7356	44.5969	45.8736	43.1049	53.5708	54.6876	52.3015	50.5851	67.1573	70.3963	67.7349	73.457	54.7283	81.6428	74.0735	84.7909	79.425	90.321	91.6439	96.7146	90.6263	96.5411	106.818	95.1079	100.645	96.2499	111.345	99.0816
C50B6.14	nhr-129	WBGene00003719	7.90033	7.72486	5.58959	9.37393	7.71252	9.05399	7.98117	8.43197	11.7124	9.36505	9.74485	10.3298	8.74312	11.6104	9.78184	12.9527	12.887	12.0171	11.7362	12.0434	14.8942	15.9183	14.577	13.9996	11.7778	17.5617	14.2227	16.9277	20.9193	23.5673	23.4246	21.6581	33.2156	31.7583	34.8215	32.3085	34.3832	38.8429	42.2585	41.1396	29.7773	41.4931	42.8248	38.7446	22.8427	32.9677	32.1465
T11G6.1	hars-1	WBGene00002001	82.907	74.0885	32.9877	78.5288	91.1251	85.0654	80.11	78.1874	110.339	87.087	94.2002	86.3706	111.079	88.7099	81.5153	101.605	124.789	101.898	99.5089	111.986	142.693	124.597	117.689	124.216	190.856	143.637	146.431	159.39	167.441	168.617	151.24	119.786	184.964	181.137	171.337	170.068	215.324	217.331	184.222	204.969	230.57	233.071	196.39	220.89	271.377	283.722	223.264
F44D12.2		WBGene00009679	36.7133	37.5709	24.191	42.7133	32.6106	33.8998	41.8452	33.3795	22.8595	26.5743	27.2659	27.5171	20.9002	23.828	18.658	23.8889	17.3974	20.4126	22.3344	19.4132	12.4118	15.7736	16.6338	12.3812	10.2625	9.58606	8.61769	13.3682	6.42334	4.57783	6.61113	2.49901	5.7319	5.89421	3.32513	5.11551	4.54961	2.65268	3.61991	3.44486	2.00605	3.16212	3.08707	3.32962	1.18279	3.1787	1.76145
C04C3.3	pdhb-1	WBGene00015413	179.57	170.035	70.0989	179.254	202.957	209.295	196.023	216.723	252.181	234.767	274.923	260.588	254.633	271.897	237.844	325.37	249.936	276.064	258.339	245.811	225.124	266.921	233.857	255.068	202.082	236.967	216.213	213.653	149.299	161.072	166.747	128.116	123.309	123.69	123.492	119.99	88.3073	99.9177	97.7376	92.0837	62.7517	73.5771	66.0763	60.9169	35.4099	42.7763	38.018
F27D9.5	pcca-1	WBGene00017864	251.602	267.825	112.708	239.124	234.058	249.511	227.128	239.44	275.768	265.183	237.617	280.553	329.491	335.109	312.566	335.298	290.1	322.569	333.38	333.35	270.235	274.084	285.995	223.185	224.674	238.961	246.69	204.24	181.676	193.71	217.923	152.773	136.169	166.357	152.956	160.465	67.4984	104.339	104.033	97.516	60.8711	67.9469	57.6033	62.1276	45.094	47.2264	39.7794
C04F5.8		WBGene00015450	25.7458	21.8579	10.2628	19.6322	23.6406	26.1092	23.9435	25.5747	29.8062	30.0162	31.0063	27.4303	34.7227	33.7689	31.4287	35.4455	36.7279	39.0144	41.8948	36.9391	46.7368	48.4784	43.0155	45.5595	51.106	50.6144	46.5916	51.3369	55.64	56.799	57.2149	38.4014	55.7758	57.6225	60.3142	54.2962	53.402	63.4749	59.0203	55.8465	50.2766	56.5325	47.751	54.4847	44.133	60.7586	41.0271
R11A8.6	iars-1	WBGene00002152	185.518	186.099	86.5012	170.146	185.017	184.028	159.4	184.388	178.352	198.107	162.217	183.245	210.668	203.372	167.469	198.945	215.069	198.117	188.562	221.904	280.335	241.234	224.02	240.988	329.847	294.177	277.377	312.768	324.552	342.32	326.476	240.488	388.593	379.077	350.34	379.625	409.764	399.229	357.112	395.298	425.847	424.958	349.298	383.057	426.323	444.473	348.987
K06A1.5	atg-16.2	WBGene00019427	57.0683	53.6351	24.5575	44.6588	54.1553	49.832	48.3346	48.7103	52.9887	56.6706	56.9926	56.5098	73.359	62.4536	60.5931	76.3203	92.7146	71.2795	67.0743	87.8988	117.784	96.5227	89.7869	115.881	126.663	121.628	117.144	146.496	114.318	129.366	115.001	92.2967	117.871	119.732	106.958	116.67	147.154	131.308	124.572	122.028	168.884	148.234	144.698	164.74	164.408	178.552	182.457
F36G3.1		WBGene00009482	73.7054	78.2143	51.9557	79.7668	61.3649	54.1836	76.6043	58.4663	43.7803	43.3034	42.7198	41.4058	35.4721	32.403	37.3159	29.6284	36.2983	30.372	32.1501	36.0403	28.0763	27.7846	30.7637	19.5833	20.8694	20.7826	23.4009	19.5381	13.8015	15.429	17.7929	9.66283	14.1828	16.8909	15.3326	14.7183	14.4693	19.1372	16.7618	16.4956	12.4751	16.042	14.8442	13.3941	9.31451	11.1709	8.95404
F32A6.4	ags-3	WBGene00000092	85.2306	81.6378	42.7008	90.2904	100.766	101.489	100.846	103.832	103.473	96.6121	98.3344	104.252	96.4242	113.6	119.556	103.079	90.9963	119.266	120.776	110.637	102.034	121.268	112.413	112.402	102.763	115.339	106.495	115.963	102.339	117.667	104.472	77.7191	129.703	132.928	133.005	139.824	197.125	158.277	172.024	177.94	283.919	228.829	250.906	251.916	415.383	317.689	371.446
C18F3.2	sax-7	WBGene00004732	588.714	694.184	410.697	637.693	456.799	567.173	578.821	494.002	400.808	508.755	413.713	431.94	395.855	478.077	437.828	336.926	329.763	341.829	373.852	378.648	337.601	302.665	358.701	259.195	285.973	301.002	309.326	268.787	196.78	213.293	221.187	138.778	151.822	181.049	159.514	174.645	135.295	145.519	117.726	131.302	124.5	128.181	104.895	105.186	99.9461	120.064	105.467
F41H10.6	hda-6	WBGene00018319	47.6808	45.6469	22.1751	39.9719	47.3649	54.1836	43.337	47.665	56.9467	55.7101	43.6057	51.1279	60.8688	61.9224	59.959	56.6198	69.4465	65.5179	56.6184	71.1819	77.2956	73.4412	71.6328	73.8824	82.1691	81.7499	66.8396	86.1417	80.8125	96.304	81.9454	58.4768	96.8544	99.5857	90.8869	99.7076	105.611	114.381	96.6359	111.494	143.37	125.945	106.208	117.899	138.978	150.398	131.742
F52C9.1		WBGene00018672	42.29	44.5935	25.7488	43.4208	42.5027	43.8662	43.9337	36.7941	41.5186	47.8658	37.7982	42.2739	51.5428	55.548	40.7577	37.8499	54.4117	46.5045	47.9407	54.7345	70.3621	55.714	68.5028	49.9293	73.353	67.8693	69.3619	60.2754	80.3785	76.721	72.6408	54.7283	90.2406	102.401	87.3771	98.8998	120.453	106.36	102.617	108.049	132.086	137.205	120.133	114.569	167.144	148.309	124.476
T06E4.4	col-147	WBGene00000720	422.528	298.636	82.1028	371.862	577.349	522.815	343.041	686.195	886.107	793.068	650.936	940.268	711.94	776.913	652.666	972.697	397.849	659.623	513.549	542.222	165.633	313.011	212.842	236.861	167.369	173.929	141.666	157.491	157.545	142.167	118.021	124.117	101.19	101.169	59.6676	95.8485	41.5432	57.9801	42.8094	62.8687	10.9079	30.6957	19.3763	20.9615	3.77016	6.99315	5.65132
F40F9.9	aqp-4	WBGene00000172	60.972	63.2034	42.4259	69.3317	37.5566	54.8152	56.3157	58.9541	44.9112	47.7057	48.7242	53.8189	38.7196	47.4283	42.4785	49.7168	34.58	40.9898	37.9827	34.4225	19.0029	26.844	22.9833	25.167	16.7369	18.9421	14.7832	18.9053	14.6695	12.5466	17.3848	11.1622	11.8312	13.5479	15.1478	15.0773	7.8313	9.15807	9.83671	10.2021	5.57933	6.86411	7.29073	6.88626	3.69623	4.17772	5.28435
M142.2	cut-6	WBGene00000853	74.3561	157.482	85.3099	78.7056	9.13766	10.5279	11.7853	6.96857	3.3118	3.5219	3.24828	0.954851	2.3315	2.65598	2.89832	1.08586	2.5058	1.48156	2.63176	1.07851	1.45518	3.54544	0.983721	2.83229	2.54841	1.84052	2.03181	1.58203	2.17005	3.39099	1.79562	1.5827	1.17577	2.81514	1.75493	1.70517	1.56626	2.71584	1.41649	0.331236	0.877647	1.46537	0.459776	0.983751	1.33064	2.08886	0.880725
R04B3.3		WBGene00019868	56.0459	54.8641	45.4498	73.7534	19.6166	24.7756	37.3698	18.4667	8.96608	9.36505	13.0916	7.29159	9.0762	7.43675	9.69127	9.30736	7.01624	6.00855	7.68189	8.2686	7.44708	6.29496	6.4389	6.55474	6.12997	4.83137	5.25469	6.32813	4.34009	4.49306	3.59123	4.58151	6.83418	4.75056	4.34114	3.85907	4.6242	7.01066	5.98072	4.17358	2.69563	2.00524	2.43024	2.95125	1.99597	2.54296	2.3486
T01G6.7	nhr-55	WBGene00003645	17.2878	12.2896	6.87244	12.2038	16.431	15.7918	12.0836	15.4005	15.1858	15.8486	17.2257	15.7984	17.0699	17.1501	15.3068	21.6396	19.9032	18.931	18.0667	17.0765	21.5709	20.8385	17.5281	22.9011	24.0377	25.4606	21.5092	29.3467	29.8598	29.5016	27.9953	24.6569	33.6565	30.7027	33.8979	34.6419	42.8857	38.7797	41.2355	34.7798	56.3575	53.6789	43.7444	55.4684	53.2997	54.3104	51.5958
Y22F5A.4	lys-1	WBGene00003090	305.51	261.68	90.0748	285.109	307.746	351.491	384.14	443.062	400.808	458.007	647.196	544.439	275.117	466.391	572.238	526.254	131.805	305.366	450.031	210.4	63.1718	109.981	124.396	63.2815	32.785	41.105	62.8461	32.3526	23.5233	20.9393	31.8314	16.9932	16.9017	17.7706	29.372	18.8466	4.25128	12.8213	16.6831	10.7321	2.69563	2.85362	4.92617	4.2377	2.95699	3.45116	4.18344
T28A11.16		WBGene00020878	0.37178	0.35113	0	0.176867	0.167664	0.140372	0.149181	0.557486	0.807755	0.160086	0.196866	0.520828	0.582875	0.303541	0.36229	0.698052	1.2887	1.07002	0.711286	1.16839	2.13997	1.66418	1.87801	1.37569	3.09942	2.60741	3.08275	4.42969	8.59339	7.79927	6.52951	4.99801	16.9752	9.14922	10.6219	9.51305	15.0659	15.1582	21.7195	15.9656	12.7259	17.5073	27.3895	15.967	4.87903	5.63084	10.2751
ZC204.12		WBGene00022562	127.242	124.125	47.2824	128.051	162.634	167.534	143.586	193.796	214.297	186.821	214.879	226.3	243.892	204.966	215.925	311.409	294.897	254.17	262.749	276.818	253.886	291.884	285.369	308.234	193.266	258.67	283.683	289.037	118.051	136.063	170.91	103.875	82.3776	83.7505	114.532	90.1945	46.1674	56.0222	75.0738	63.1337	22.5054	34.3205	39.2123	33.2962	2.51344	6.44823	5.8715
F57C12.5	mrp-1	WBGene00003407	452.735	453.66	228.348	501.063	498.715	489.266	472.232	483.619	403.797	482.1	401.507	436.28	399.769	457.816	415.819	351.896	319.024	350.389	367.806	365.256	336.488	318.293	315.149	279.669	294.17	318.871	292.861	300.428	229.157	229.654	252.447	144.026	198.265	212.719	211.7	210.185	176.242	190.298	155.184	163.962	136.725	144.223	132.087	128.644	80.3561	101.718	88.4395
Y65B4BR.6	grl-16	WBGene00001725	854.258	417.23	302.021	882.918	190.382	312.328	528.324	242.646	30.8562	42.7431	42.2277	14.4096	20.2341	5.69139	14.6728	6.20491	13.6745	4.93853	6.04593	6.56096	10.5286	4.9202	11.1787	6.47381	5.30346	2.83747	3.78337	4.9043	3.21167	4.06918	1.46914	1.4994	1.91063	5.27839	1.8473	2.33339	3.20711	6.63171	2.04604	1.98742	1.06571	4.47324	0.394093	2.11885	3.17876	4.0869	1.10091
T12G3.1	sqst-1	WBGene00011737	331.256	384.575	205.165	314.911	321.411	331.208	301.718	304.108	357.189	345.386	310.162	350.778	408.262	387.774	363.015	355.308	435.079	442.986	421.508	437.157	555.621	483.988	544.177	496.299	614.03	523.245	596.792	500.397	490.344	496.271	464.004	342.364	501.467	560.214	477.988	556.603	648.73	631.276	598.072	627.362	816.023	823.461	802.768	765.963	1313.94	1009.28	1085.27
Y92H12BL.1		WBGene00022363	37.0851	31.6895	16.4939	29.6252	45.6045	34.1806	29.0157	37.5606	41.5994	47.5457	40.6528	43.5759	46.63	42.4957	38.4028	56.232	50.6888	55.147	42.5349	51.0496	48.1064	52.7474	40.1537	54.2182	57.5804	66.1055	53.3176	53.7891	72.5664	70.8716	66.6827	52.979	95.2377	92.2839	81.7428	78.1686	117.171	110.907	102.459	104.604	119.297	128.413	98.7861	114.493	112.587	125.241	97.6871
C14A4.9		WBGene00007560	29.3706	78.2143	56.9038	35.2849	6.87421	4.42172	5.96723	3.97209	1.77706	1.92104	2.85455	1.56248	1.58209	0.227656	1.63031	1.3961	0.787537	0.493853	0.142257	0.898761	1.02718	0.434135	1.25201	0.647381	0.206628	0.153377	0.5605	0.0791016	0.260406	0.423873	0.0816189	0.416501	0.220458	0.26392	0.461824	0.269237	0.372919	0.252637	0.157387	0.397484	0.313445	0.385624	0.197047	0.227019	0.0739246	0.27246	0.293575
F35D11.3		WBGene00018044	42.29	33.3574	11.3624	32.3666	43.1734	56.1488	35.1321	42.3689	43.8611	56.2704	43.0151	57.3779	72.2765	71.9392	54.9776	76.8633	84.7676	84.7782	72.9068	90.685	110.251	115.263	99.4453	109.084	127.972	133.515	113.852	134.71	136.713	157.596	150.587	104.209	153.806	161.959	141.965	153.196	177.659	155.056	150.462	144.75	155.845	159.186	155.667	147.865	152.95	171.287	158.971
C33D9.3		WBGene00007898	3.90369	3.59908	2.19918	2.03397	1.8443	3.71986	3.58034	1.9512	3.06947	3.92212	2.46082	2.34373	4.57973	3.33895	3.89462	6.04978	4.94001	4.03314	3.69869	5.48244	7.10469	7.09087	6.70719	5.74551	7.98962	7.89891	8.47756	7.11915	12.9335	18.1418	14.4466	7.58032	17.4896	17.0668	17.2722	15.7055	15.8864	17.3688	18.8078	14.7731	19.1829	18.2786	21.8722	19.5237	37.9973	28.4267	39.9262
T23B3.6		WBGene00020714	11.0605	10.9728	4.85653	7.51683	9.97598	14.5285	9.02543	16.7943	18.2553	18.8902	14.5681	19.6179	28.6441	28.8364	21.7374	26.8362	38.3745	32.7589	28.8782	38.0176	46.0521	47.2484	34.6985	51.8714	47.4556	49.3107	47.7826	61.7784	57.2024	55.6122	56.7252	49.4803	50.1908	53.6637	48.861	58.604	75.9264	62.3381	63.3484	62.0737	106.697	88.7706	80.3951	107.683	78.3601	69.8406	69.0635
K11G12.5		WBGene00019656	87.3684	92.8739	48.4736	88.2564	89.8677	108.086	104.128	112.403	108.32	114.942	142.531	125.954	93.26	113.6	132.145	111.999	72.9546	104.121	111.601	81.248	56.3239	77.059	77.714	59.5591	46.6291	55.4458	64.2473	53.7891	28.6446	34.249	39.0138	25.6565	22.3397	23.7528	24.0148	23.6929	12.3063	15.3477	19.9882	16.8268	11.3467	12.8027	15.1069	14.4536	6.06182	11.4433	10.6421
K10D11.1	dod-17	WBGene00010745	51.8634	29.5827	10.8126	52.9715	66.6463	62.8164	73.0986	81.5323	42.8918	59.3921	85.8334	63.7146	9.99214	37.3355	29.7078	22.0274	4.43885	9.38321	10.3848	7.27996	2.31116	4.05193	1.34144	3.15598	2.34179	1.61046	1.82162	1.74024	1.99644	1.94982	2.12209	0.999603	1.10229	2.02338	2.40148	2.1539	0.895006	2.21057	1.73126	0.596226	0.501512	0.539874	0.656822	0.302693	0.369623	1.08984	0.58715
C47B2.2		WBGene00008131	15.6148	17.1176	7.14734	12.9997	14.5867	19.231	15.3656	15.8883	16.9629	20.0908	20.2772	16.0589	19.1516	21.5514	18.2051	18.925	22.5522	18.6018	19.7026	18.874	22.598	21.8515	19.0484	20.7971	26.5173	24.6937	20.178	23.7305	28.905	32.2144	30.7703	21.3249	32.8482	39.7639	40.1787	38.9497	37.9632	42.7587	42.4946	45.9756	40.9986	48.8971	46.1089	42.9823	44.6505	49.8602	42.6418
T21D12.3	pqbp-1.1	WBGene00020647	26.2105	27.1248	13.9282	23.7001	26.4908	23.1614	20.214	21.6026	20.4362	20.4911	24.3129	20.8331	22.2325	17.6813	21.194	25.9055	22.1226	23.6227	18.6357	23.188	22.3412	19.319	16.8127	22.4156	25.553	24.6937	20.8086	30.2168	30.5543	35.6901	28.0769	23.9905	47.5453	38.0924	36.3917	42.1805	63.0979	58.1696	56.8955	60.8813	72.2805	64.245	59.3111	75.8245	82.6478	74.1092	70.0176
F59A2.3	cri-3	WBGene00010303	182.451	186.275	78.2542	167.581	169.256	155.672	169.395	164.667	164.62	167.37	186.924	161.977	113.328	150.48	140.297	136.12	86.0563	109.471	97.7307	86.6406	67.5373	73.1518	57.7713	60.1255	68.6694	56.136	58.5722	58.2188	53.1227	48.5759	42.7683	34.5696	43.3567	38.8842	38.6085	43.3472	40.7974	51.2221	42.8094	38.9534	40.3718	39.3336	37.7673	41.1662	42.5806	37.1454	35.229
D1053.3		WBGene00008368	16.2654	15.4497	7.05571	16.1833	26.3232	21.4769	21.4074	25.2959	22.5364	19.1303	28.644	27.3435	20.6504	23.5244	18.3862	28.5426	24.5568	24.8573	19.916	24.2665	26.9636	26.5546	25.0402	35.5251	25.8285	31.2122	28.7957	37.4151	26.4746	25.8563	28.8931	24.0738	34.6853	36.5089	31.4964	38.9497	57.355	53.6221	43.5176	49.9505	92.0902	79.5157	66.3391	79.3811	126.707	105.533	106.641
C01A2.7	nlp-38	WBGene00007219	40.2452	38.7999	19.5177	47.754	44.1793	53.7624	54.2272	51.6371	42.8918	48.9064	52.2678	51.9092	49.9607	55.0168	62.1328	57.3178	64.3633	67.3287	58.6811	57.7903	67.1949	76.9143	68.4134	79.0615	70.3913	84.6641	79.8012	89.543	89.7531	92.6587	97.0449	75.47	118.974	115.509	119.889	119.362	141.486	138.255	160.299	164.956	188.631	169.289	188.18	198.188	158.938	127.784	183.484
F43C11.7		WBGene00018384	18.3102	20.3656	6.50591	23.7001	25.2334	41.4799	16.1861	33.7976	45.5574	43.5435	31.4985	49.7391	71.3605	61.3153	52.2604	77.5613	111.186	100.17	79.1662	105.335	157.587	147.461	117.868	163.868	201.945	207.366	182.303	230.977	315.178	368.854	308.52	260.48	329.584	346.439	285.5	316.982	267.532	307.395	227.11	256.443	184.18	243.869	171.299	213.701	72.8158	195.717	99.8155
F02E11.2		WBGene00017180	1.8589	3.07239	0.916326	1.8571	4.94607	4.0006	4.69919	4.25083	6.62359	4.72255	4.92164	5.46869	5.57895	6.07082	6.88352	4.96393	6.94465	6.74933	9.74462	7.99897	8.47426	6.94616	11.6258	8.25411	10.9513	9.2793	14.7832	13.2891	15.3639	16.4463	19.0988	14.3276	23.5155	18.0345	27.6171	22.6159	30.5794	23.7478	35.3335	29.2813	37.1746	25.2198	37.4389	31.253	43.5416	33.7851	48.5133
F28B4.2	rgl-1	WBGene00017891	134.584	153.181	93.8318	134.949	105.544	93.6983	94.7298	88.013	88.6107	87.3271	91.5425	80.2943	82.0188	77.5547	97.9995	71.5891	83.121	68.481	72.9068	70.7325	81.6611	67.7974	72.8848	57.4551	62.6083	59.0501	66.9097	56.7159	51.3867	49.5084	49.6243	35.3193	43.7241	41.2595	44.3351	39.8471	25.0602	33.0954	29.5888	28.1551	24.198	26.5309	26.7984	20.9615	20.1814	23.3408	20.9906
C48E7.2	let-611	WBGene00016750	28.5341	32.4795	14.1114	25.911	34.1195	33.1278	33.4165	31.707	33.4411	38.4207	38.6841	37.9336	41.6339	43.1787	36.0479	43.2792	52.1922	44.1999	41.9659	46.1963	63.5998	51.3003	58.0396	53.7327	59.9222	68.9429	60.7442	71.1915	65.3618	68.6674	74.1916	52.3126	72.2366	80.0557	80.6344	74.848	70.3326	86.4649	87.9009	75.3894	77.5464	75.5823	72.1191	75.9002	52.6343	68.5692	53.4306
B0361.5	psd-1	WBGene00015159	47.4949	53.3718	29.9639	44.482	65.6403	56.0786	51.7657	52.7521	62.3587	54.5895	61.3236	64.4959	69.4454	60.86	64.6688	83.9989	80.0424	73.0903	64.7271	72.8895	75.8404	79.5191	74.6734	89.5814	71.7688	76.1516	69.9224	90.8087	69.0075	71.465	55.256	59.5597	93.1066	78.1202	79.4337	87.4124	126.942	109.834	106.787	104.936	191.327	151.627	155.339	175.183	249.2	242.308	230.603
K02B2.3	mcu-1	WBGene00019296	36.3415	36.7809	18.7847	35.6386	44.7662	45.6209	46.619	48.1528	51.7771	47.0654	55.713	53.6453	45.7973	51.5261	50.8112	52.7417	38.8757	41.2368	48.0118	42.9608	26.9636	36.0332	33.9831	31.5598	24.6576	26.0741	26.904	27.211	21.8741	19.4982	25.057	13.8278	18.8859	18.1225	17.8264	19.2953	8.65173	16.1056	13.2205	10.9971	7.83613	10.0262	9.06415	7.26462	6.13575	8.44627	6.31186
F25D7.3	blmp-1	WBGene00003847	66.5487	124.388	70.5571	71.9847	31.1854	37.2687	37.7427	32.6826	22.6979	25.0535	21.7537	25.347	25.0636	26.4081	24.364	13.5732	19.8316	17.9433	25.1084	20.6715	17.4621	18.3784	21.2842	14.4042	15.3594	13.6505	14.2927	12.1025	12.2391	10.4273	11.998	7.08052	6.46675	12.9321	9.9754	10.4105	2.83419	4.86325	3.38383	4.43857	2.69563	1.851	1.77342	1.74048	2.88306	1.54394	2.78896
Y42G9A.4	mvk-1	WBGene00021534	330.884	341.474	186.381	358.685	356.704	394.375	389.362	381.669	354.847	395.253	373.159	384.892	314.17	366.222	368.268	329.791	273.061	301.744	321.43	299.287	232.999	246.444	238.865	203.601	203.735	210.587	204.723	202.817	155.549	152.425	171.481	116.287	135.728	161.519	142.242	144.042	124.331	134.718	125.831	121.961	115.975	118.926	104.829	108.591	106.895	111.618	105.1
C02E7.7		WBGene00015340	444.277	203.304	154.401	543.157	264.489	202.767	480.138	242.994	31.0986	38.2607	129.833	17.1873	11.3244	5.99493	16.4842	7.91126	7.44581	1.97541	5.69029	4.85331	3.93754	1.08534	7.42263	4.20798	3.58155	1.76383	2.03181	2.13574	1.21523	1.10207	2.04047	1.1662	0.587887	0.527839	1.29311	1.34619	0.223752	1.01055	1.65257	1.45744	0.376134	0.616998	0.788187	1.05942	0.591397	0.817381	0.954119
W07E11.4	flp-28	WBGene00044686	30.6719	35.5519	14.8445	23.258	33.2812	45.4103	34.237	42.5083	36.9144	48.9864	43.4089	45.1384	42.0503	50.9949	51.3547	39.3236	50.0444	64.6948	52.4929	51.499	62.487	66.278	65.6411	67.8941	59.8533	70.4	64.5276	60.1172	76.3856	91.8109	84.3124	57.0607	92.5187	93.0757	88.3931	94.0536	115.307	119.876	127.326	111.56	145.627	127.102	138.787	150.438	157.607	125.967	168.145
C56A3.7	cav-2	WBGene00000302	24.5375	38.0976	15.7608	34.2237	33.7842	39.5849	33.6403	41.5327	34.8142	33.7782	30.4157	36.7184	40.8012	38.3979	30.8853	38.3153	34.938	38.6029	32.9326	31.7263	20.2013	29.5935	18.6013	21.4445	14.3262	18.4819	14.2927	13.6055	11.1974	8.39269	6.77437	6.49742	8.08344	7.12583	3.78696	4.21805	4.25128	3.66323	6.53158	3.51111	1.81798	2.62224	1.51069	1.66481	0.887096	1.45312	0.440362
B0507.3		WBGene00015220	6.41321	9.5683	5.22306	7.51683	8.80234	13.5459	11.2631	12.2647	12.7625	16.2488	11.8119	19.097	19.5679	21.855	13.5859	14.2713	25.7024	31.0305	24.0415	27.4122	31.5003	37.1909	33.6254	43.1318	25.7596	34.3564	33.8402	30.9287	21.6137	31.1123	28.8931	21.5748	45.1203	48.8252	41.7489	49.7192	62.7996	69.2224	76.7264	62.4712	60.8711	93.3981	76.1257	66.1383	52.8561	94.6345	59.5223
Y23B4A.2	capa-1	WBGene00021268	9.38745	10.2706	3.9402	9.10863	11.4011	15.2304	9.84593	12.9615	10.0162	16.8891	16.7336	14.236	22.066	19.8819	21.194	16.9859	26.2751	27.6558	29.8029	25.3451	30.7299	40.5193	50.5275	40.1376	34.2314	42.6388	53.5277	45.0088	46.005	57.6467	58.1943	35.3193	49.5295	62.637	61.4226	61.2964	73.3905	73.5804	88.7665	68.4997	62.6891	64.4763	81.2489	70.7544	58.2526	57.8524	79.1919
ZK593.6	lgg-2	WBGene00002981	342.503	368.511	227.615	363.815	403.315	458.104	462.684	466.825	415.267	457.207	572.288	472.651	405.348	482.782	516.173	477.855	448.467	471.63	524.076	493.42	449.307	484.929	532.372	542.506	434.057	481.143	508.373	514.793	414.739	483.978	492.162	374.684	556.141	535.757	542.643	566.027	820.646	707.13	757.427	809.012	1169.78	1172.53	1357.32	1226.43	1639.94	1372.75	1795.14
F44C8.4	nhr-103	WBGene00003693	20.0761	15.6253	7.51387	15.8296	16.5987	20.5645	13.65	17.0033	18.9015	18.8102	24.4113	18.7498	24.8971	20.3372	18.8391	28.5426	28.4945	32.1828	23.6858	32.9845	33.3835	36.9015	29.8694	41.5133	41.3945	44.2492	43.0184	58.377	48.175	60.4443	52.3994	44.1491	53.2772	50.7606	53.8487	50.8859	71.3022	61.7696	57.1316	55.8465	71.3401	66.8672	66.5361	67.2734	73.2593	98.8122	71.1185
T05C12.8		WBGene00011471	8.27211	8.16378	4.03183	9.5508	8.55084	7.58008	12.382	9.82568	8.15833	8.32449	10.4339	9.72212	8.65986	10.2445	7.6081	8.2215	9.37885	9.38321	9.03334	8.2686	10.015	11.3599	11.5364	11.0055	11.6401	9.81612	10.0189	13.7637	12.3259	13.6487	13.4671	10.1626	14.6972	12.7561	11.9151	14.1798	18.8697	19.3267	19.5947	18.9467	33.9148	30.4643	26.5356	31.1773	54.0389	41.2323	55.6325
C37H5.3	abhd-5.2	WBGene00016507	11.1534	15.0108	5.68122	13.265	19.5328	20.0732	10.4427	15.749	20.0323	17.7696	22.738	19.2706	23.8146	17.3777	19.2014	20.4762	21.9079	21.8119	18.7068	22.5589	28.4187	20.2596	22.6256	25.0051	26.9994	21.9329	19.2672	26.3408	21.9609	24.4999	19.4253	17.3265	33.8035	20.2338	21.3363	27.8212	39.9769	31.0743	35.3335	38.3572	81.5585	49.2056	69.2291	70.3003	221.848	135.958	204.622
Y22D7AL.10		WBGene00021248	95.0828	89.0115	41.9677	90.1135	94.3107	78.7486	91.8207	83.9016	79.16	68.597	111.721	67.6208	34.6394	57.9004	58.7816	49.0963	18.7577	25.3511	31.0832	17.7955	13.7814	15.5565	13.8615	13.4332	13.2242	7.89891	10.3692	11.5488	8.59339	7.96882	9.4678	6.41412	11.3168	8.00557	10.9914	7.62839	6.9363	8.6528	9.52194	8.94338	9.84218	7.55823	10.1151	9.15645	17.668	10.5351	14.6787
Y113G7A.4	ncx-1	WBGene00003566	128.45	113.415	50.0314	128.759	126.837	146.127	122.328	151.566	140.307	165.609	138.101	175.519	175.029	175.75	151.528	174.358	154.93	168.898	159.968	176.337	156.132	149.415	143.444	146.956	135.617	137.886	148.813	146.022	108.068	108.681	115.246	85.5493	89.7997	98.0022	81.0039	90.5535	54.8191	76.5489	60.4368	65.5186	29.2131	46.8919	34.8116	35.415	13.8239	22.0693	16.2934
C35A5.11		WBGene00044024	57.9048	93.3128	49.0234	56.4204	12.9101	8.63287	17.6779	8.64103	4.36188	3.44186	6.0044	1.99651	3.08091	1.13828	3.71348	1.62879	2.5058	0.987707	0.995801	0.808885	1.54078	0.361779	2.05687	1.13292	1.37752	1.07364	1.121	0.632813	0.347207	0.339099	0	0.1666	0.220458	0.351893	0.646553	0.0897458	0	0.568432	0.236081	0	0.125378	0.462749	0.459776	0.227019	0.221774	0.18164	0.293575
ZK430.8	mlt-7	WBGene00022743	159.215	168.367	79.3538	173.152	220.729	199.118	209.301	228.081	185.299	224.441	219.8	229.425	178.193	193.28	211.94	179.942	146.482	192.027	190.056	187.302	98.4384	130.385	139.599	124.135	61.7129	90.0323	80.9222	92.3907	48.0882	56.799	55.4193	39.1511	49.9704	49.353	48.3068	50.5269	55.1175	50.7799	50.4427	51.0104	51.3423	54.8357	52.7428	53.1982	47.3118	57.8524	47.5591
C52E2.4		WBGene00016883	11.804	13.3429	5.22306	11.1426	14.9221	17.1956	10.741	16.7943	16.3167	16.8091	18.5054	18.8366	26.4792	23.828	18.2051	27.767	30.4276	28.8904	24.8239	34.3327	43.6553	37.6974	38.8123	47.5016	42.3588	55.6758	43.8591	57.9024	48.7827	59.5118	48.6449	40.0674	53.2772	52.0802	54.957	52.0525	73.5397	53.6853	63.7419	58.8938	68.7072	62.3168	69.3604	63.6411	58.9919	72.3836	67.3755
R12E2.15		WBGene00020040	361.092	197.686	135.341	451.098	69.1612	107.735	221.16	81.7413	17.1244	11.8464	31.4001	8.76727	8.65986	3.03541	12.499	3.87807	7.73218	3.29236	6.54383	3.59504	5.73511	1.44712	6.61776	3.88429	2.82392	0.460131	1.75156	2.29395	0.868019	0.339099	0.652951	0.916303	0.734858	0.439866	0.738918	0.179492	0.596671	0.505273	0.550856	0.198742	0	0.694123	0.459776	0.378366	0.369623	0.54492	0.513756
C34B4.2		WBGene00007907	30.8578	34.9375	17.1353	33.9584	39.8201	47.5861	51.169	46.8985	38.126	45.8648	38.0935	36.7184	34.2231	39.6121	40.7577	27.5343	20.7623	22.8819	28.4515	23.0982	16.6061	20.0426	18.2436	13.3522	10.7447	13.037	12.8214	10.5205	8.76699	6.44287	9.95751	4.74811	6.68721	9.50111	9.05175	6.64119	4.6242	5.30537	5.74464	3.90859	5.51664	3.54774	3.94093	2.34587	3.54838	5.08592	4.18344
C36H8.3	flp-9	WBGene00001452	118.226	99.1065	44.5334	115.936	146.538	139.881	145.227	145.155	171.648	155.844	212.615	176.04	174.946	174.612	193.554	231.21	220.296	216.966	232.093	211.209	221.529	246.589	266.141	272.628	256.426	258.824	298.746	332.939	331.496	344.1	394.383	286.803	430.113	372.391	461.362	371.637	569.075	494.473	631.438	547.666	672.967	552.136	783.983	708.83	698.588	544.648	844.982
K08A2.5	nhr-88	WBGene00003678	108.374	92.3472	39.0355	105.412	105.041	156.866	110.319	156.584	130.372	190.263	91.9363	179.078	178.693	204.511	170.005	169.084	206.693	226.103	209.829	294.434	226.922	282.043	268.735	281.773	351.957	354.301	349.402	348.996	486.09	458.546	459.188	327.453	512.196	624.346	407.975	587.655	824.674	612.707	575.015	761.513	794.584	799.09	806.381	865.095	696.444	753.262	653.351
C26F1.10	flp-21	WBGene00001464	40.617	34.6741	15.3943	42.0058	47.2811	48.3581	46.3952	45.1563	44.8304	50.4272	55.0239	46.8745	49.2113	54.7133	52.4415	57.8608	54.3401	57.9455	57.4008	48.8027	47.5072	62.3707	60.9907	62.9578	61.7818	66.949	67.3301	78.0733	78.2085	79.3491	80.8027	60.6426	100.455	83.5746	93.1961	89.9253	131.79	113.75	126.618	117.721	158.854	135.585	165.848	148.471	187.916	142.951	181.283
R151.5	dpy-31	WBGene00006592	85.4165	80.4966	48.0155	76.3179	66.2271	64.6413	73.2477	58.0482	53.2311	51.0676	57.7801	48.5238	51.8759	52.892	50.3584	51.268	45.0328	48.7269	57.8987	47.2748	39.033	46.8866	46.8609	41.3515	38.6395	40.875	42.5279	42.7149	33.4187	32.8078	34.1983	25.4899	26.6019	24.7205	28.1713	26.2955	21.6293	24.6952	21.7195	19.7417	11.096	14.9622	17.7342	13.0158	4.43548	9.89939	8.29349
K11G9.1		WBGene00019652	13.6629	13.6063	5.58959	16.7139	24.8142	18.5291	17.1558	17.5608	28.5945	22.6522	28.7424	27.6039	35.6386	27.091	27.2623	28.6201	25.1296	23.9519	25.6063	20.4917	18.9173	19.319	25.219	19.0978	16.8746	14.5708	14.5029	15.6621	8.85379	8.05359	5.87656	6.41412	4.92355	3.69488	5.17243	3.94881	2.08835	3.85271	3.6986	2.71614	2.38218	2.93074	2.56161	2.42154	3.40053	4.541	3.15593
C37A5.2	fipr-22	WBGene00007989	6.69205	7.81265	3.02388	8.40116	17.8562	15.5813	12.4566	11.9859	15.1858	15.5284	25.9863	13.1075	13.7392	12.5211	16.3031	13.263	9.73682	8.97167	8.74882	7.36984	8.38866	6.15025	9.65836	7.1212	4.33919	3.9878	5.67506	5.1416	2.86446	1.52594	1.87724	1.4161	0.587887	0.439866	0.738918	0.717966	0.447503	0.821069	0.157387	0.0662473	0.250756	0.462749	0.459776	0	0.0739246	0.999021	0.513756
C16A3.8	thoc-2	WBGene00015813	119.62	133.693	68.5412	110.099	104.957	108.788	103.681	105.644	101.131	107.978	98.8266	103.037	120.322	110.868	105.064	129.295	129.156	115.891	105.413	122.321	135.931	121.196	127.705	126.644	133.895	142.871	130.386	142.699	128.033	143.608	133.12	94.7957	157.627	143.924	147.784	148.709	193.321	172.551	146.685	185.824	265.3	238.856	216.489	228.079	458.629	379.9	315.96
Y46C8AL.5	clec-72	WBGene00021583	36.8063	41.2578	17.96	47.3118	51.5565	63.8692	49.901	73.0306	60.6624	77.0816	79.5337	79.5131	57.3715	88.1787	73.0015	79.2677	45.3192	73.4195	81.7979	66.2387	39.033	55.4969	68.5028	48.3108	31.4075	46.0131	67.3301	36.9405	20.0512	32.723	36.5653	19.2424	13.8153	16.7149	16.6257	13.9106	2.7596	6.37907	3.38383	3.17987	1.06571	0.616998	1.24796	2.49721	0.591397	1.18066	0.660544
C38C6.3		WBGene00007996	42.1971	50.1238	30.6969	56.0667	4.61075	4.91302	7.23527	4.04177	2.01939	1.60086	1.77179	0.781242	0.749411	0.227656	0.543435	0.232684	0.930726	0.493853	0.782415	0.539257	1.02718	0.217068	0.715434	1.21384	0.551008	0.153377	0.980875	0.237305	0.520811	0.593422	0.326476	0.749702	0	0.351893	0.277094	0.0897458	0.298335	0.947387	0.0786937	0.132495	0.188067	0.771248	0.131364	0.151346	0.0739246	0.999021	0.220181
F53A2.7	acaa-2	WBGene00009952	181.429	161.52	66.5253	176.513	167.161	158.199	150.822	167.873	181.664	166.09	193.322	188.019	161.456	166.037	168.103	191.344	129.156	145.934	135.216	136.791	99.7224	108.751	91.9332	103.419	89.1256	84.8941	85.0559	97.4532	63.1918	64.4287	66.6827	50.8964	55.2614	53.5757	50.8006	61.7451	46.0182	51.0326	58.4694	52.2691	40.2464	47.8174	40.2632	42.0743	24.9126	35.1474	29.3575
F10C1.8		WBGene00017327	98.8936	99.9843	42.2426	105.678	123.065	146.408	111.363	142.995	141.923	162.248	153.457	155.814	160.457	167.175	139.935	159.389	168.891	180.586	150.793	165.282	164.007	184.363	150.241	173.66	171.846	192.105	167.099	183.278	164.576	193.88	171.726	124.367	154.614	153.865	133.098	133.362	103.895	120.634	104.19	93.4087	50.1512	70.7234	56.027	53.8793	16.1895	28.4267	19.6695
B0432.14		WBGene00044640	8.82978	7.0226	2.47408	8.13586	9.55682	10.2472	10.8156	14.5643	14.1357	11.7664	12.501	12.5867	14.4053	13.7352	15.035	18.6923	22.767	20.9065	16.7152	20.1322	22.9404	26.2652	22.8045	31.3171	29.3412	29.6784	27.6747	35.2002	42.7933	46.2869	37.6263	29.0718	47.0309	48.3853	51.8166	48.373	53.6258	49.5799	48.1605	53.7266	50.1512	46.7376	56.6838	59.7818	49.5295	37.872	52.6967
Y95B8A.1	nas-30	WBGene00003548	52.7928	30.4605	20.0675	55.9783	52.2272	48.4283	82.2732	53.5883	11.147	15.2883	14.1743	6.77076	10.2419	6.75379	9.87241	8.37662	8.51972	4.85622	9.24672	8.08885	9.07345	6.15025	10.3738	4.53167	7.78299	6.59521	7.00625	5.93262	1.82284	4.15396	2.53019	2.08251	1.61669	1.40757	1.8473	1.88466	1.79001	2.90532	1.18041	1.32495	0.752269	1.851	0.985234	0.681058	1.40457	2.7246	1.02751
F17C8.2	col-89	WBGene00000664	48.3314	29.4072	17.96	42.0058	24.2274	22.3191	26.032	21.1148	15.5089	11.7664	13.0916	12.3263	11.6575	10.4722	9.32898	11.6342	10.0232	11.3586	8.17979	8.98761	6.59109	7.66972	9.03235	8.73965	6.95648	5.36819	6.79606	6.24903	5.38172	4.23873	2.85666	3.66521	4.04172	3.34298	1.8473	3.41034	1.41709	3.03164	1.33779	2.05367	2.19412	1.61962	1.64206	0.756731	0.813171	1.54394	1.10091
Y49E10.18		WBGene00013037	38.944	30.3728	13.8365	33.5162	49.4607	50.2531	56.987	65.1561	57.4314	54.2693	63.0954	67.8812	44.5483	53.4232	50.8112	57.4729	34.2937	38.0267	42.4638	38.1075	18.4037	28.87	27.3653	26.0571	8.54063	15.7978	13.0316	11.3115	7.37816	5.42558	11.1818	5.91432	5.29098	6.68597	7.48155	5.56424	5.22087	6.69487	5.98072	4.43857	2.57025	2.39087	4.72912	3.40529	3.10484	2.08886	4.77059
M163.1		WBGene00010935	126.219	162.222	74.2224	117.97	184.598	248.248	192.667	221.601	235.703	276.949	225.903	274.563	255.549	311.509	306.86	241.216	322.962	396.729	367.379	382.513	391.87	478.272	429.886	498.484	448.521	608.983	470.68	492.012	432.968	527.892	485.469	387.263	477.585	551.856	491.104	620.861	638.363	600.517	639.78	640.479	680.803	813.05	839.55	736.451	702.136	790.861	845.716
K02G10.4	flp-11	WBGene00001454	76.215	71.6306	35.0036	75.7873	94.0592	96.2951	103.382	97.769	94.1842	93.0902	119.793	102.343	97.2568	112.234	132.689	114.481	117.343	120.994	124.76	107.222	134.133	136.68	141.566	129.962	156.073	152.61	166.749	161.13	171.434	186.335	210.985	146.692	217.812	190.726	228.88	198.338	263.132	246.321	319.654	246.506	314.95	294.385	369.857	326.832	291.485	266.103	364.4
T14G12.3	tag-18	WBGene00006408	76.7726	50.0361	27.3065	92.3244	131.364	106.823	170.364	140.347	87.076	92.7701	175.407	96.0928	24.0644	59.4182	70.1938	45.2183	22.9818	20.0834	28.3092	23.2779	18.4037	15.9906	29.5116	20.1497	21.8337	17.7917	30.1269	18.668	11.6315	12.5466	19.7518	11.7453	4.11521	6.2461	10.4372	6.73093	1.34251	2.65268	3.30514	3.51111	0.188067	0.925498	0.459776	0.454039	1.03495	1.54394	1.10091
C37H5.8	hsp-6	WBGene00002010	442.79	497.464	243.01	434.738	410.021	558.399	499.905	524.176	437.803	615.052	504.074	499.214	384.115	533.625	441.36	391.142	366.062	518.793	480.047	471.49	476.528	546.431	484.438	477.929	588.959	706.914	568.277	553.395	736.167	946.085	831.126	581.935	969.131	1162.04	832.668	1000.31	1386.22	1167.31	1015.31	1148.99	1383.67	1527.77	1420.31	1298.17	1496.9	1574.55	1444.54
C04C11.2	arrd-25	WBGene00007296	158.1	196.984	99.6963	167.316	158.526	177.43	196.396	162.228	134.491	159.446	173.537	154.252	109.081	142.285	138.576	113.55	94.934	114.327	116.082	97.4257	98.6952	101.226	115.453	97.7546	89.4011	91.9495	114.412	86.6163	61.4557	51.9668	64.3157	40.7338	44.165	51.7283	46.6442	44.8729	39.0074	35.2428	37.0647	30.9375	33.476	39.565	35.8625	31.5557	25.9476	28.245	27.8896
M01B2.13		WBGene00045338	2.97424	2.45791	0.549796	2.56457	3.10178	3.43911	3.20739	3.62366	4.20033	3.92212	5.61067	3.21177	9.5758	7.81618	8.51382	10.6259	15.6076	10.7825	10.8827	14.9194	19.9445	16.8589	17.5281	25.4097	28.5836	25.5373	29.2161	28.2393	21.6137	27.7213	27.5872	20.9917	21.6048	21.9933	21.7981	21.2697	17.2289	22.1689	25.1033	20.2054	19.3709	18.51	21.084	16.0427	8.57526	13.8955	14.4586
C01H6.7	swsn-9	WBGene00007256	53.3505	75.4052	37.8443	54.3865	60.4427	46.814	50.3485	38.5362	52.9887	44.6641	42.0308	37.6732	51.2097	41.4333	44.0183	41.0299	49.9728	40.4137	43.6018	45.1178	52.3008	47.7549	50.4381	43.0509	50.0729	51.3813	57.2411	52.0489	61.1085	59.3422	58.5208	42.4831	70.2525	72.1381	74.7231	63.9887	101.658	94.6755	91.206	91.0238	125.692	128.644	116.652	111.769	117.171	158.118	117.43
W08A12.2		WBGene00021079	20.7268	11.4995	6.78081	15.8296	19.8681	23.1614	17.1558	23.7628	24.2327	22.4121	28.644	30.642	25.813	25.7251	33.059	36.5314	30.4276	33.7466	35.1375	31.6364	34.753	30.7512	39.7066	40.9469	39.3282	32.4392	42.1776	45.0879	48.5222	32.9773	47.5838	41.1503	58.6417	53.1358	59.8524	58.1553	75.3297	81.0332	91.0486	85.459	151.645	105.661	163.155	149.833	141.566	124.424	165.723
W06A7.2		WBGene00012291	28.4412	27.2126	18.7847	37.2304	37.6405	34.1806	40.2042	32.5432	25.8482	28.5754	41.0465	26.0414	14.9049	18.5919	20.1071	12.5649	19.1873	12.3463	18.0667	16.1777	15.4078	16.3524	20.3899	16.6701	16.668	11.2732	17.936	15.8994	8.24618	9.83386	10.0391	7.66362	4.70309	5.27839	6.2808	6.19246	2.83419	4.42114	2.20342	2.84863	1.19109	0.848373	2.16751	1.1351	0.813171	1.99804	1.61466
F31F7.1		WBGene00017964	277.813	314.876	108.768	308.367	418.153	477.335	300.226	499.716	494.912	537.89	551.224	618.744	567.97	599.038	546.062	738.694	509.179	634.025	630.271	645.041	367.218	496.868	457.341	404.371	160.757	323.932	271.983	206.693	101.037	108.342	134.426	84.7996	136.831	97.2104	124.877	105.272	61.6808	52.4221	79.7954	61.9412	33.2252	32.0068	42.4964	35.7177	29.1263	24.0673	36.4033
Y19D10B.7	pud-1.2	WBGene00021236	49.8186	56.093	11.729	35.4618	61.5325	66.6065	34.9083	55.4698	89.7416	77.6419	65.1625	81.6832	105.917	93.5665	78.5264	110.835	115.625	131.777	95.5257	100.032	69.7629	105.495	67.8768	66.8421	47.1801	60.3538	48.9036	36.7823	16.1451	24.5846	14.5282	16.8266	15.7995	13.9877	17.8264	14.0003	3.72919	10.8002	12.7484	8.14842	0.814958	0.925498	1.31364	1.58914	0.739246	0.635741	0.733937
C06G4.2	clp-1	WBGene00000542	531.832	479.556	185.189	521.226	692.87	748.463	629.543	751.142	717.61	842.215	676.923	785.669	686.127	839.063	675.4	710.539	650.219	767.777	673.944	728.176	673.832	712.995	679.483	645.844	696.957	755.075	695.16	699.416	578.968	673.026	666.99	451.404	441.503	489.659	434.022	458.691	255.002	326.533	293.764	289.766	168.822	217.029	173.532	158.535	99.3547	133.778	102.091
ZK84.1		WBGene00022649	341.573	171.527	114.266	357.271	143.604	206.978	313.056	170.591	39.9839	42.5029	33.4672	20.2255	39.7188	11.6863	22.7337	14.504	22.2658	11.9348	18.8491	19.593	19.1741	9.62333	13.951	9.46795	13.6375	4.21787	8.26737	3.63867	4.8609	5.76467	4.97875	4.58151	4.40915	7.12583	4.06405	5.02576	3.72919	10.7371	4.64293	4.63731	2.19412	3.93336	1.8391	2.49721	1.25672	3.90526	1.83484
F13E6.4	yap-1	WBGene00008748	60.3214	98.492	52.2306	65.8828	75.0294	95.0318	82.0494	86.48	68.013	87.4072	86.424	84.9818	78.6049	91.2141	97.909	77.7165	90.352	107.084	100.22	102.099	108.368	116.782	104.811	105.119	101.179	121.168	112.941	99.5889	91.576	123.601	105.452	71.3883	117.577	141.285	123.03	135.337	169.082	163.203	152.115	148.924	229.818	245.642	246.703	226.338	287.419	337.669	302.749
C53C9.2		WBGene00016898	606.56	597.624	240.444	699.242	1190.75	1067.25	1029.94	1048	999.274	1194.48	1203.44	1031.93	825.851	1009.96	955.36	898.703	666.543	891.405	817.339	721.525	624.528	776.523	797.619	666.56	544.741	668.877	645.556	496.363	307.539	373.178	343.452	244.653	282.7	293.919	269.151	248.596	198.169	228.952	203.108	174.098	137.101	222.428	155.47	145.141	30.3091	94.3621	49.394
F56C11.1	bli-3	WBGene00000253	114.23	111.923	68.9993	121.419	69.8319	82.5387	91.1494	74.0062	62.5202	71.5586	64.0798	67.1	64.5326	67.5379	67.9294	59.7998	59.4949	58.357	64.8693	56.8017	63.0862	66.6397	65.9093	52.8425	54.6876	59.4336	60.8843	59.7217	44.269	46.1174	48.8897	32.9036	40.0498	42.4031	43.1344	47.3858	38.6344	43.1377	32.1857	30.0763	27.3324	29.5388	25.1563	25.8802	9.6102	15.6211	12.1834
F07E5.5		WBGene00017210	84.58	66.5392	28.0396	72.6037	91.0413	94.9616	86.4502	93.3788	105.089	105.097	106.307	109.461	131.73	112.462	114.212	148.84	164.882	140.007	148.019	148.116	139.44	148.257	159.989	152.458	171.708	170.785	158.551	185.493	212.838	206.172	212.372	153.689	257.788	223.188	238.024	234.147	279.317	235.963	286.524	262.671	229.379	258.06	268.115	234.587	187.547	231.046	175.925
F27D4.5	tag-173	WBGene00006518	80.4904	82.0767	32.9877	78.9709	88.694	89.3467	86.4502	90.8702	87.2376	100.454	91.4441	100.173	93.4265	101.155	87.6743	107.733	79.756	95.6429	93.1785	98.2346	68.5645	78.4338	75.7466	63.848	62.6772	67.1024	68.6612	64.7051	40.8837	45.0153	45.625	33.57	35.9346	34.8374	33.2513	35.0906	23.7177	28.4848	25.3394	22.2591	20.2486	22.5976	21.8722	23.5343	23.2863	24.5214	21.7245
C05D10.1	attf-4	WBGene00015477	169.532	183.114	119.947	191.37	156.682	166.621	184.76	177.977	129.564	153.203	138.298	152.689	113.744	134.696	130.877	90.9794	95.7216	108.648	114.802	108.84	93.3881	106.87	107.315	87.882	83.34	86.1978	88.629	82.1866	62.9314	66.5481	69.0496	47.6477	47.6188	53.0479	50.2464	49.1807	39.0074	42.7587	40.5273	37.5622	34.2909	38.331	35.5998	36.8528	36.6666	39.3251	40.5867
Y106G6A.1		WBGene00013694	27.6047	31.6895	12.2788	28.2102	30.5986	32.2855	28.1206	30.9405	32.8756	31.0568	34.3531	31.3365	36.3881	36.0455	39.4896	36.8416	39.3053	40.9898	38.9785	39.905	53.7559	46.5248	41.048	49.9293	49.1775	51.458	53.8781	59.7217	50.3451	58.9184	63.3363	43.8159	63.7857	60.1737	67.611	61.7451	63.9184	76.5489	78.2215	65.3861	75.603	76.3536	73.3014	74.6894	61.2096	85.5525	71.1919
F47G9.3	cutl-18	WBGene00009830	31.9731	59.0777	36.7447	28.9177	3.26944	4.70246	6.04182	2.78743	1.69629	0.880475	2.16552	0.694437	1.66536	1.13828	1.08687	0.465368	0.859132	0.905398	0.4979	0.0898761	0.770388	0.86827	0.178858	0.647381	0.895389	0.613508	0.140125	0.47461	0.260406	0.339099	0.326476	0.333201	0.367429	0.527839	0.831283	0.358983	0.298335	0.378955	0.314775	0.198742	0	0.385624	0.131364	0.151346	0.147849	0.36328	0.293575
H15N14.1	adr-1	WBGene00000079	80.8622	97.7898	54.8879	84.0116	79.8078	79.5909	82.6461	67.1073	75.1212	67.3163	62.7017	57.7251	73.1092	66.4755	71.8241	58.7139	71.8091	62.8017	70.2751	70.4629	81.5755	64.4691	79.2343	70.4027	93.5337	83.7438	78.7502	76.9659	83.1562	93.2521	98.6773	62.8084	104.423	103.545	100.123	104.195	113.666	115.897	113.87	121.166	162.678	138.825	137.079	124.407	288.602	239.402	237.576
W04D2.5	mrps-11	WBGene00012244	101.868	100.687	33.3543	96.4807	114.598	119.106	88.2404	107.943	126.01	128.469	131.113	130.12	155.628	153.061	129.791	183.122	204.76	198.035	160.111	190.627	217.506	246.951	199.874	282.744	270.132	282.98	242.066	314.113	372.033	388.353	353.492	310.96	442.605	410.483	370.567	428.446	399.919	456.072	422.743	446.639	284.42	367.731	305.817	387.598	195.309	266.739	215.117
Y66A7A.6	gly-8	WBGene00001633	85.7883	76.4586	41.9677	91.6169	22.8861	20.2136	22.4517	10.871	11.7124	8.24445	8.66209	7.89922	12.9898	8.11972	7.97039	9.07468	11.9562	9.3009	9.74462	10.6054	8.73106	10.4916	8.58521	10.9246	12.1911	10.3529	9.03806	9.5713	7.55176	6.78197	6.93761	6.66402	4.99704	5.89421	3.69459	3.76932	4.6242	5.36853	1.41649	2.98113	2.06874	3.62487	2.56161	2.49721	1.84812	4.81346	2.12842
R74.2		WBGene00011278	280.044	171.527	112.433	303.768	36.0477	51.9376	86.9724	32.0554	15.1858	12.2466	23.5254	8.94088	11.3244	1.82125	10.2347	4.34343	8.87769	3.21005	6.18819	5.48244	7.87507	4.9202	6.88605	4.53167	6.68098	3.45098	5.39481	4.03418	4.16649	2.28891	2.20371	1.1662	1.46972	2.11136	3.04804	1.97441	2.16293	2.84216	3.93468	2.45115	2.38218	2.69937	1.8391	3.02693	7.68816	6.35741	4.84399
ZC123.1		WBGene00022517	202.341	353.676	201.958	193.315	29.1735	21.7576	36.773	17.4214	13.5703	9.68523	13.5837	8.15964	12.5734	7.43675	8.2421	5.19661	10.3096	6.5024	6.04593	7.36984	7.36148	6.65674	8.40635	4.20798	4.20144	4.44793	5.88525	4.9043	5.55532	6.95152	2.28533	2.24911	3.38035	5.63029	2.21675	1.97441	2.7596	6.69487	1.49518	3.04738	3.57328	4.08761	0.853869	2.27019	5.61827	12.0791	3.44951
F55C5.8	srpa-68	WBGene00010097	122.037	130.445	81.9195	113.814	106.802	90.8206	106.44	101.114	96.6883	89.7284	100.992	87.8463	92.344	78.5412	92.4746	93.7716	95.7932	81.6504	87.0614	85.7418	103.574	96.9569	93.0064	93.9512	117.709	106.214	100.049	112.166	129.248	134.961	126.836	98.3776	162.33	142.429	160.068	160.824	190.711	175.203	174.385	178.735	186.249	192.041	186.275	188.502	172.836	220.42	179.668
F10D11.6		WBGene00008652	608.79	420.215	366.347	718.963	200.19	345.947	555.997	245.572	50.8886	57.8712	88.0974	27.4303	37.7203	12.3693	51.0829	16.9084	33.5777	12.1817	31.2966	23.3678	35.9514	15.3394	40.5114	26.4617	26.3795	10.5063	27.1842	18.9053	6.94415	6.52765	4.7339	2.66561	2.79246	3.9588	3.87932	3.05136	2.90877	6.88435	4.24946	1.52369	1.62992	5.16736	1.8391	1.89183	1.77419	4.81346	3.00914
T26G10.1		WBGene00012059	69.8018	71.9817	26.3902	64.4679	72.8498	61.2723	64.9682	64.6683	65.1858	60.1925	69.0998	54.3397	69.1956	58.4316	56.2456	64.6086	67.585	62.0609	61.0995	59.2283	77.0388	74.8883	67.3402	70.7264	94.0158	80.9063	80.5719	93.6563	96.7841	101.984	103.085	71.1384	116.181	108.735	123.399	115.054	131.715	129.981	127.641	116.993	133.967	138.285	142.662	130.688	118.797	153.668	118.898
D2085.1	pyr-1	WBGene00004259	109.21	115.258	58.8281	110.188	131.448	139.74	104.799	109.476	155.654	151.762	108.768	133.506	233.483	202.31	162.94	160.63	236.118	197.871	208.265	240.778	342.48	264.822	266.141	266.317	367.798	370.482	320.466	341.165	335.489	403.866	404.34	253.233	378.305	390.513	376.202	375.586	381.123	384.134	314.617	363.168	384.347	338.963	301.153	322.443	331.182	332.129	283.373
B0334.2	twk-5	WBGene00006660	8.82978	7.5493	2.38245	9.90453	13.3293	11.0894	16.1115	11.9859	16.559	15.9286	19.096	18.9234	15.6544	16.2394	19.2014	18.2269	23.125	16.0502	17.711	16.8967	21.3997	24.3839	20.837	25.7334	27.0683	28.4514	26.7639	36.3076	41.5781	43.9133	42.8499	33.4867	47.3984	49.5289	43.4114	50.3474	49.5237	53.0537	58.1546	58.5626	38.4284	40.9533	47.2912	46.539	21.0685	27.7001	28.7703
M03C11.5	ymel-1	WBGene00010842	74.3561	79.7943	38.1192	72.9575	73.4366	82.7492	77.4994	78.048	81.1794	88.928	86.8177	83.5929	81.2694	82.9426	76.081	86.636	82.405	91.1159	79.3084	84.7532	105.115	96.0162	86.4781	87.9629	105.38	97.8545	94.6544	98.5606	100.256	115.802	111.083	81.9674	115.814	119.732	105.942	120.08	142.53	128.024	123.392	124.942	172.019	165.973	142.465	159.897	218.447	210.884	179.448
F57B9.9	abu-13	WBGene00004133	108.281	184.431	131.676	129.024	22.4669	18.3887	28.1206	11.7769	7.83522	5.84315	14.1743	3.47219	5.74548	2.27656	6.88352	1.62879	4.65363	2.88081	3.91207	1.97727	3.42394	2.53246	5.00804	1.7803	2.96167	1.3037	3.01269	0.711915	1.64924	1.0173	1.06105	0.499801	0.808344	0.527839	0.554189	0.179492	0.149168	1.07371	0.708243	0.397484	0.438823	0.539874	0.328411	0.832405	1.84812	1.3623	1.1743
C47E12.1	sars-1	WBGene00005663	141.184	136.414	62.3102	113.814	177.556	128.16	127.177	128.082	203.716	123.987	152.177	122.655	215.58	141.298	164.208	148.995	275.566	158.609	208.265	188.56	326.644	218.37	307.1	252.236	425.792	277.075	338.332	322.26	357.971	301.713	308.764	212.082	392.267	356.468	378.234	368.586	515.673	473.946	456.738	477.643	640.306	588.848	592.717	614.239	815.463	856.797	726.011
F15E11.13	pud-1.1	WBGene00017499	52.0492	57.0587	11.6373	35.9924	64.6343	75.2393	38.7124	62.0203	103.877	86.2866	72.0528	95.5719	117.907	106.695	85.0477	132.242	130.516	147.168	102.141	105.425	76.5252	121.703	74.7628	80.1944	57.9248	69.7865	55.6296	43.0313	19.5304	27.5518	14.2833	15.0773	18.5919	15.2194	20.1355	16.7825	4.99712	12.1897	13.8501	9.93709	0.814958	1.5425	1.51069	1.81616	0.665322	0.908201	1.24769
C03G6.17		WBGene00015402	37.4569	32.1284	11.2708	35.7271	41.4967	50.7444	48.7821	53.3096	57.2698	56.9908	63.7845	65.0167	66.531	73.6087	73.0015	97.1068	88.2042	93.256	87.1326	90.2356	123.519	115.986	122.16	133.361	155.866	143.791	158.341	172.521	179.853	262.377	233.104	158.937	174.014	221.605	184.268	169.709	150.286	177.035	164.234	150.381	84.3168	132.655	119.279	106.926	50.5645	89.1853	75.1552
Y97E10AR.1		WBGene00022396	462.495	405.731	287.91	513.532	347.818	360.194	507.587	371.494	230.291	259.02	364.103	251.473	176.278	210.278	216.016	210.657	160.872	157.622	201.152	157.553	153.478	133.352	169.2	137.569	139.681	121.781	154.278	140.564	80.0313	72.0584	78.1093	58.3935	54.747	58.2383	63.3622	63.4503	64.4404	54.38	54.8495	52.4016	79.5524	55.9926	59.7052	71.8138	82.1303	75.8348	84.3294
T01B7.3	rab-21	WBGene00004279	8.36506	8.69047	4.94816	9.19706	8.55084	9.4751	8.35412	9.33788	12.4394	8.80475	7.87463	11.0242	14.7384	11.0792	11.3216	10.4708	15.3212	12.5933	11.0249	11.3244	16.8629	14.9053	14.577	17.1556	17.3568	18.0218	20.5984	23.335	24.8253	24.7542	26.0364	17.6597	25.4996	26.216	24.9385	29.5264	33.4881	30.3164	29.1954	31.7987	34.2282	33.7035	28.5718	38.3663	27.7217	39.9608	32.7336
T19H12.9	ugt-12	WBGene00020592	40.8029	46.2614	12.6453	37.4957	59.3529	69.9052	38.4886	66.6195	61.9548	65.5554	55.0239	78.211	58.2042	78.9965	63.1291	65.2291	43.4577	55.2293	61.4551	50.2407	20.8005	30.7512	23.8776	20.878	8.95389	19.4022	10.2992	18.3516	8.59339	16.9549	10.4472	7.41372	10.3615	5.89421	7.66628	3.50009	3.20711	3.97903	3.85599	2.58364	0.877647	0.694123	0.853869	0.832405	0.517473	0.999021	0.807331
C36B1.6		WBGene00007973	3.7178	4.56469	1.28286	3.09517	5.5329	7.0186	3.8787	5.22643	8.40065	5.60302	6.98873	10.7638	8.49332	10.6239	8.51382	10.5483	14.0325	12.1817	10.4559	12.0434	13.7814	14.6159	9.92664	15.5372	16.4614	15.7211	16.0443	19.9336	17.2736	22.4653	24.7305	14.5775	22.4867	21.9933	17.6417	18.6671	26.0298	28.3585	22.6638	24.4453	41.5628	36.4029	28.9659	37.7609	27.5739	35.8739	31.5593
T04F3.1		WBGene00011436	217.491	193.824	133.692	269.545	252.837	277.936	332.971	291.007	138.288	223.481	199.622	170.05	115.243	153.744	147.18	98.8131	91.4975	94.0791	111.814	123.4	127.285	102.384	123.233	97.35	128.109	127.303	139.494	119.443	88.3643	120.041	129.121	66.8068	66.7986	72.9298	79.3413	81.3097	43.4078	49.7062	47.8458	52.3354	24.198	30.7728	28.4404	25.3505	15.8938	24.249	18.7888
F38B2.1	ifa-1	WBGene00002050	406.728	365.088	193.895	481.696	475.242	454.103	536.976	460.135	446.931	480.339	492.853	436.28	326.743	414.789	404.407	351.12	217.79	304.708	328.187	238.441	184.294	220.613	266.231	180.215	163.098	182.825	208.156	151.717	117.183	119.702	131.406	89.6311	115.961	120.435	118.689	115.323	99.0474	110.907	101.83	94.4024	87.5766	117.075	103.515	91.2618	28.6088	57.9432	45.4307
B0024.9	trx-2	WBGene00007099	21.1915	22.0334	9.71305	22.9927	25.0657	25.5477	23.7197	25.7837	34.5719	25.6138	35.6327	31.1629	33.4737	30.7335	31.8815	39.9441	37.1574	36.7921	39.9032	33.5238	41.3441	46.0183	49.0072	53.5708	51.0371	50.461	54.7889	67.4737	71.6115	75.1103	83.0064	61.2257	82.4511	75.2171	88.9473	71.4376	87.0394	87.0964	99.4688	84.7965	67.4534	73.1914	71.8564	81.5756	51.8951	57.035	59.0086
Y48E1B.5	mrpl-37	WBGene00013004	71.2889	67.8559	27.0316	68.0936	83.7479	88.5747	73.0986	91.2186	93.2957	96.6922	93.6096	100.433	109.081	112.386	95.2824	116.342	104.742	129.966	114.446	112.795	112.477	128.721	117.868	129.395	123.013	149.773	138.934	139.773	146.261	178.705	165.605	127.449	165.564	197.412	169.582	179.761	193.098	214.109	210.742	187.414	183.303	223.585	194.748	194.253	140.235	181.731	147.448
Y55F3C.7	cutl-26	WBGene00021950	98.8006	102.53	64.601	113.018	62.8738	72.9934	103.755	72.3338	40.2262	47.5457	51.9725	43.6627	36.6379	41.5851	45.558	34.5148	37.3006	36.9567	38.4095	35.0517	36.6362	29.9553	33.8042	27.4328	26.2418	26.1508	31.6682	27.211	21.2665	23.5673	25.1386	16.9932	18.5919	19.3541	19.3966	21.18	15.7372	20.0846	15.9748	17.6218	14.8573	15.0393	12.7424	15.1346	13.1586	11.7158	9.90816
T06D8.1	srap-1	WBGene00011522	381.54	360.962	170.437	387.692	438.859	547.731	476.632	515.883	485.38	630.18	421.686	535.932	601.027	686.913	616.346	427.906	517.698	580.442	613.058	760.262	651.149	642.882	746.555	645.844	646.746	723.402	705.599	759.692	794.671	857.072	705.106	542.368	1022.78	1137.58	792.952	1241.9	2087.83	1460.81	1143.42	2083.81	3406.59	2533.63	2334.02	2849.17	3432.76	2814.61	1921.52
C43G2.1	paqr-1	WBGene00016610	90.9932	101.213	38.2108	94.8889	114.263	149.777	109.2	135.608	139.903	159.366	135.542	170.398	155.211	168.693	163.121	176.53	195.166	188.817	174.692	229.274	235.054	243.767	214.898	265.103	247.127	283.441	233.939	314.192	280.283	338.505	290.155	227.576	352.218	360.25	323.461	345.252	411.33	388.744	341.924	413.449	357.202	390.56	390.087	366.182	283.723	337.669	329.244
F01F1.3		WBGene00017160	9.10862	10.095	3.84857	9.5508	19.0298	17.0552	15.5894	19.2333	19.2246	22.0119	29.2345	23.4373	12.9065	16.9224	19.7448	20.6313	11.2403	12.7579	14.4391	10.0661	4.27993	8.61035	6.79662	7.36396	4.68357	5.44488	4.41394	6.24903	3.03807	3.73008	2.53019	1.99921	2.86595	2.90312	2.21675	2.1539	1.26793	2.14741	1.33779	1.05996	0.877647	0.925498	1.31364	1.1351	0.887096	1.18066	1.10091
F46H5.3		WBGene00018519	1030.39	1239.4	404.1	1034.14	1256.81	1711.34	1130.86	1644.16	1911.55	2115.3	1720.9	2290.51	2557.24	2621.61	2275.36	2371.36	2738.41	3222.39	2831.2	2901.47	2710.31	3239.73	2946.07	2867.98	2842.38	3127.97	2896.38	2494.15	2748.32	2923.62	2959.09	2167.56	2008.81	2273.58	1934.21	2031.13	629.488	1245.81	1120.2	1016.56	235.585	509.024	390.021	312.152	126.337	179.915	160.365
R12E2.4	inx-17	WBGene00002139	48.6103	55.9175	24.9241	48.9036	42.9219	51.7972	44.3813	51.3584	51.0501	54.0292	60.044	59.0272	58.8704	58.5834	48.1846	67.8662	56.4879	58.2747	59.2501	60.4866	59.5766	67.0739	61.3484	74.7726	55.2386	61.8876	61.7251	66.1289	28.2106	32.2991	32.4027	22.1579	23.0746	22.7851	25.8621	26.3853	18.4222	20.4004	21.9555	23.3853	9.65411	11.4145	9.9837	11.1996	8.27956	11.1709	6.23847
F02E9.2	lin-28	WBGene00003014	166.836	175.741	82.8359	155.024	145.364	178.413	153.059	164.737	166.801	171.052	187.022	192.359	187.186	200.944	185.855	223.92	205.046	208.324	195.39	211.568	223.84	249.917	215.972	246.895	242.788	258.824	243.817	284.766	276.29	319.346	299.95	241.821	316.724	323.214	309.884	320.841	352.036	368.912	359.394	351.773	380.648	383.696	341.285	390.019	345.302	370.455	354.492
W06B11.4	hog-1	WBGene00001984	24.5375	21.3312	14.2031	22.6389	6.28738	8.91362	10.5172	6.3414	1.77706	2.80151	2.65769	1.73609	2.91437	2.12479	1.53973	1.93903	2.21942	1.8931	2.20499	2.78616	1.71197	1.23005	1.96744	2.02307	2.06628	0.99695	2.66237	2.53125	1.12842	0.847746	1.14266	0.833002	1.17577	0.967706	1.01601	0.269237	0.223752	0.69475	0.786937	0.463731	0.313445	0.925498	0.59114	0.454039	0.295699	0.27246	0.513756
Y51A2D.4	hmit-1.1	WBGene00013073	104.377	75.493	36.0116	96.3923	88.2749	93.1368	106.739	94.8422	59.4508	81.7241	91.8378	72.7423	15.9042	36.349	32.1533	12.0996	6.44349	7.32549	8.67769	5.66219	3.33835	4.84784	2.05687	2.42768	2.20403	1.68715	1.121	3.00586	2.77766	4.6626	1.38752	1.4994	2.42503	4.22272	3.1404	3.41034	4.6242	5.49484	2.5182	3.17987	0.940336	4.16474	1.05092	1.21077	3.25268	7.08397	3.37611
Y110A2AL.8	ptc-3	WBGene00004210	372.059	428.028	284.519	409.004	122.981	152.233	170.588	116.236	89.3377	98.9334	80.2227	85.763	99.9214	98.3473	93.7426	78.8799	97.0103	101.075	93.3919	109.289	87.8242	98.1869	100.518	81.7319	86.7149	87.1948	89.5399	98.4815	72.306	76.6363	67.0908	49.5636	67.754	78.1202	58.1898	77.0916	74.9568	71.6856	56.266	82.6766	42.8793	70.4921	53.1369	54.9387	19.3683	38.3261	21.5044
K02A2.3	kcc-3	WBGene00019289	57.1612	56.2686	35.7367	60.4884	49.7122	51.2358	58.0313	53.5883	42.8918	47.1454	42.8183	43.6627	37.6371	45.3794	41.5728	39.246	30.714	33.4997	39.7609	35.7707	26.45	34.9479	31.3897	28.6466	22.5913	24.5403	22.1397	26.499	17.1868	20.7698	17.3848	14.4942	14.1093	18.1225	16.3486	18.2184	13.1268	13.0108	10.0728	13.5144	11.3467	9.25498	12.0199	10.2159	7.02284	10.081	7.70634
ZK863.7	rnp-1	WBGene00004384	37.9216	42.5745	26.1153	33.7815	40.5746	47.4457	34.6845	32.4735	36.0259	35.219	31.9907	35.5031	42.3833	37.7909	41.8445	29.7836	47.2522	49.55	39.4764	45.3874	63.6854	58.4635	57.5924	59.4782	82.9956	73.6976	73.4955	63.5186	70.2227	91.8109	95.8206	62.6418	85.0966	91.4922	87.7465	114.875	96.4369	98.3388	106.63	105.797	122.181	113.373	114.747	116.385	116.062	116.613	106.715
Y57A10C.6	daf-22	WBGene00013284	140.719	118.068	62.4018	161.037	143.352	148.443	165.889	183.204	115.186	127.749	168.32	135.415	65.1155	91.9729	83.5985	90.9019	55.414	66.9994	73.547	50.4205	38.177	43.4135	45.2512	36.2534	32.3717	37.0405	38.1841	33.3018	21.7005	27.8061	28.2401	24.4903	23.6624	19.706	22.8141	23.6031	22.8227	22.4215	25.8902	22.5241	15.6096	18.9727	16.749	21.1128	21.8078	24.249	31.3391
Y17G7B.20		WBGene00012471	424.852	463.58	236.962	411.922	492.679	447.506	452.913	424.595	442.488	418.946	457.516	421.437	501.606	424.957	459.475	436.205	515.336	480.108	492.423	478.95	586.265	540.715	608.924	581.025	687.383	631.606	662.091	596.031	627.751	742.795	728.204	522.959	578.334	629.625	586.793	692.299	595.03	621.423	637.34	661.28	874.324	817.06	853.081	886.586	1592.26	1235.52	1383.62
K02D10.1		WBGene00019301	163.955	169.859	94.7481	160.772	152.825	159.462	154.029	150.8	157.997	155.844	161.922	161.023	182.606	176.357	172.812	196.075	206.764	192.685	185.361	187.212	216.565	220.83	208.728	208.619	250.433	230.909	222.448	230.819	232.803	255.85	235.715	180.428	263.079	278.875	271.552	287.545	282.747	306.574	308.243	312.687	375.57	329.4	315.078	319.341	429.207	373.089	322.345
W04A8.7	taf-1	WBGene00006382	73.2407	86.7292	50.2147	77.1138	91.4605	89.066	76.3059	79.9992	89.3377	87.007	72.3481	82.8116	101.42	89.1652	85.7722	88.9628	92.643	91.8567	94.9567	104.706	121.978	109.547	115.811	103.095	126.388	129.373	112.871	136.292	136.453	163.954	159.647	98.8774	165.27	177.354	168.473	178.953	180.94	176.151	170.214	179.663	177.849	177.618	166.373	146.579	205.215	199.895	173.65
F41C3.5		WBGene00018271	129.101	167.05	61.1189	130.97	127.424	151.531	124.342	151.706	195.477	178.656	158.182	220.05	258.38	243.592	204.422	280.694	257.238	260.508	266.519	276.639	213.141	247.674	233.768	217.035	163.787	212.81	212.71	196.884	120.221	121.482	148.628	102.792	86.4928	108.735	112.408	103.118	50.2695	69.4119	63.5845	59.1588	27.5832	39.7964	38.3584	32.6908	30.3091	31.1513	30.1648
T20D3.2		WBGene00011856	178.455	176.531	70.3738	167.051	147.292	185.01	176.332	197.071	177.545	183.379	239.487	232.463	175.279	201.096	200.528	236.562	161.732	188.981	190.411	179.662	117.013	154.624	143.534	153.348	96.2198	112.119	125.202	119.76	71.6983	89.1829	91.9845	70.3887	60.6258	66.5078	78.6024	75.1172	27.8944	54.3169	72.6343	59.6226	8.46302	16.8132	17.7342	16.0427	0.813171	3.1787	2.05502
C46G7.4	pqn-22	WBGene00004112	74.7278	78.8287	48.1987	94.7121	70.8378	101.699	100.324	105.922	73.4249	101.175	75.3995	92.5338	62.5342	82.3355	78.617	53.0519	51.2615	62.884	62.1664	63.7222	33.4691	47.8272	47.3081	38.3573	27.3438	29.2183	30.7574	23.5723	11.9787	14.7508	16.8135	11.4121	4.40915	10.2929	10.2525	7.08992	2.23752	6.82119	4.09207	1.92117	1.25378	2.15949	0.525458	0.454039	1.62634	5.81249	1.68806
T26C5.1	gst-13	WBGene00001761	54.2799	51.0017	21.8086	60.5768	56.0835	70.2561	83.9142	81.6716	65.3474	74.6003	104.634	87.1519	50.5436	74.064	81.6965	84.9297	42.3838	54.0769	69.137	52.937	26.022	33.6455	38.9017	41.3515	28.0326	32.0558	33.63	35.5166	17.2736	20.4307	21.7106	14.2443	11.8312	9.67706	13.0234	9.42331	6.86171	8.21069	10.6236	8.5459	3.76134	4.55036	6.3055	3.17827	2.06989	4.17772	2.64217
C32E8.7	ric-19	WBGene00004368	25.6528	25.6325	14.6612	25.4688	21.2094	20.2837	24.9878	18.6061	22.7787	22.4921	19.9819	23.6109	21.15	21.9308	24.364	26.1382	26.991	25.0219	26.2465	24.8058	29.9595	28.7253	28.8856	32.2072	40.9124	34.5098	32.0886	35.5957	36.8908	37.7247	40.6462	30.4046	47.3249	45.5701	41.7489	46.7575	46.3166	49.8326	47.8458	46.5056	50.9662	57.458	44.861	49.6416	56.0349	60.577	49.6142
Y48A5A.2	ulp-3	WBGene00006738	12.3617	10.885	6.13938	11.7616	12.4071	15.7918	13.4263	18.6758	19.5477	16.8891	26.8722	19.7915	24.9804	21.3996	19.8354	33.0411	37.587	28.4789	28.9494	26.3337	36.893	35.9609	34.4303	55.432	44.2873	43.0989	49.6743	55.6084	65.709	62.3941	78.5174	57.0607	86.4194	70.2906	81.1886	79.066	79.5064	78.6331	100.177	85.6577	82.3107	78.5902	90.5758	92.3969	51.008	62.3934	61.2838
R13H4.2		WBGene00014826	104.284	73.3862	36.1032	132.119	185.771	167.253	188.863	193.726	163.409	160.567	270.986	197.915	83.1013	129.233	133.504	118.591	106.103	95.2314	92.5383	86.1912	109.909	87.6229	111.429	106.737	152.216	121.091	159.883	147.525	115.186	161.326	165.115	117.37	60.9933	62.9009	74.9078	67.3991	14.3201	28.7374	35.0974	24.3128	3.38521	6.86411	9.06415	5.14577	1.18279	2.2705	2.56878
Y69A2AR.18		WBGene00022089	720.417	758.266	278.105	746.908	816.438	972.426	827.804	994.554	1064.38	1103	1165.35	1144.87	1068.16	1201.79	1077.09	1230.74	1055.59	1317.77	1197.38	1129.47	877.899	1190.04	1041.31	1062.19	819.418	1021.11	975.55	865.293	637.82	752.46	742.324	579.603	561.432	582.295	536.455	562.796	333.539	406.113	417.785	372.906	185.183	271.711	239.675	214.987	108.374	157.573	125.797
R05A10.1		WBGene00011018	44.2419	39.0632	14.0198	48.7268	58.4307	61.9742	56.6887	70.0341	95.0728	83.8052	89.1801	103.645	72.9426	94.7048	91.116	102.071	70.0908	85.0251	89.7643	84.7532	53.3279	72.1388	69.7548	74.6107	58.2003	60.5072	69.5721	59.7217	41.3177	39.6745	43.8294	30.3213	24.3238	26.0401	27.9865	23.1544	7.60755	18.0635	22.6638	14.5082	2.25681	5.32161	5.9114	3.70798	0.813171	1.90722	1.54127
W03G11.1	col-181	WBGene00000754	1.8589	0.438913	0.549796	1.41493	1.67664	1.68446	0.895084	0.905914	1.29241	3.12168	1.27963	0.694437	3.83032	1.51771	1.08687	2.01659	3.22174	2.46927	1.77822	3.41529	3.25275	3.25601	2.23573	4.36982	5.71671	3.9878	3.9235	6.56543	8.94059	8.30791	6.28466	6.33082	14.0358	9.58908	7.29682	10.4105	24.3889	18.0004	13.2205	19.4767	29.025	27.8421	25.2877	24.8965	38.9583	30.788	40.44
Y11D7A.9		WBGene00012433	73.7984	94.9807	77.6128	86.7531	10.2275	13.1248	19.7664	8.57134	8.15833	2.9616	5.61067	2.08331	2.91437	1.29005	2.35489	0.930736	3.00696	0.658471	2.06273	0.898761	1.79757	1.44712	3.57717	1.29476	1.7219	0.536819	2.17194	0.632813	0.954821	0.762972	0.489714	0.499801	0.293943	0.351893	0.277094	0.0897458	0.223752	0.315796	0.472162	0.0662473	0.626891	0.694123	0.394093	0.378366	0.813171	1.8164	0.513756
C47E12.6	mam-2	WBGene00008150	50.2833	51.8795	43.6171	59.6925	7.79635	6.94841	11.2631	4.94768	2.82714	2.88156	4.62634	1.56248	1.91516	1.06239	0.905726	1.08586	2.21942	0.658471	0.782415	0.898761	1.45518	2.02596	1.5203	0.971072	1.23977	0.230065	0.28025	1.10742	1.12842	0.847746	0.408095	0.666402	0.146972	0.879732	0.738918	0.448729	1.04417	0.947387	1.18041	0.397484	1.06571	1.07975	0.394093	0.454039	0.517473	0.999021	1.46787
B0272.3		WBGene00007129	69.337	61.1844	30.3304	59.7809	57.5086	60.781	64.1477	64.8077	60.9855	68.8372	83.471	67.968	45.8806	61.1635	65.3934	66.0047	35.8687	48.233	52.2084	33.7035	25.0804	29.2318	34.8774	21.8491	19.9741	18.712	25.8531	25.2334	14.9299	10.2577	16.2422	12.495	14.8441	13.7238	13.8547	14.6286	8.87548	11.2423	11.2532	10.5333	6.8958	8.32948	6.23981	6.2052	7.02284	10.5351	7.63295
M4.1		WBGene00019766	34.4826	36.4298	17.5018	29.4483	26.1555	30.0396	31.6263	31.0101	32.0679	38.1006	27.1675	38.2809	34.8892	40.4468	37.4065	32.2655	39.0905	37.039	34.284	43.3203	42.1145	39.2169	41.2269	39.3284	44.8383	49.234	41.2668	45.0879	44.3558	46.3717	45.5434	32.4871	56.2902	57.0946	50.8006	61.0271	76.1501	66.9487	57.9973	72.0771	101.682	88.9249	77.0453	88.9916	132.547	115.251	107.302
C30G7.1	hil-1	WBGene00001852	49.3538	42.9257	12.0955	40.0603	48.4548	78.8188	47.2157	61.1144	90.7109	90.4488	91.3457	85.8498	148.55	133.103	108.506	179.787	264.827	224.456	203.926	227.836	365.592	344.703	324.36	441.838	405.06	418.796	430.114	479.989	295.821	351.137	378.059	306.212	288.065	280.899	307.113	311.687	222.558	284.785	310.368	281.617	171.204	240.012	210.183	215.214	106.747	133.778	138.494
F15E6.7	srv-4	WBGene00005715	4.64725	2.98461	3.02388	3.1836	1.67664	4.35153	4.17706	3.20554	2.01939	1.84099	3.64201	1.21527	2.99764	2.65598	4.89092	3.56782	2.93537	4.11544	3.62756	5.75207	6.3343	8.32092	8.31692	8.65873	7.98962	10.3529	10.2291	12.9727	15.8847	16.7006	17.7929	11.9952	20.1351	23.9287	24.1996	22.1672	23.7922	23.1794	32.5005	25.7702	27.3951	28.4591	35.0743	29.8909	9.38843	16.0752	16.6604
ZK270.1	ptr-23	WBGene00004237	259.038	175.39	122.696	285.021	155.508	221.226	309.625	190.381	94.5881	110.139	111.229	90.19	98.5059	103.052	114.031	94.5473	91.7839	96.6306	118.358	107.042	85.085	85.0181	108.567	68.8652	63.8481	70.7835	77.349	72.7735	51.1263	57.562	62.8466	37.0686	45.4877	52.1681	56.4349	51.0653	33.1898	37.7692	43.8324	32.0637	17.1768	22.8289	26.9297	15.74	3.91801	9.26365	7.55956
F57B10.3	ipgm-1	WBGene00019001	316.199	266.244	129.019	332.863	304.98	331.629	303.732	342.436	360.34	358.514	396.783	400.864	327.076	395.59	348.795	423.485	305.278	329.318	336.865	324.992	260.391	295.067	271.149	256.768	239.758	246.553	254.467	248.616	161.538	175.144	173.195	129.865	132.715	137.942	130.973	142.427	112.995	120.697	118.591	113.349	91.0872	86.534	90.6415	87.7808	68.3064	86.9148	79.1185
F53A2.9		WBGene00009953	7.71444	10.885	6.32265	5.39443	12.3233	8.4925	9.3238	7.66543	11.7932	9.36505	6.595	9.89573	10.3252	10.0169	7.6081	8.53175	13.8893	11.2763	8.67769	13.5713	15.5789	14.5435	14.3981	15.1325	19.2853	18.0985	15.8341	17.6397	16.3188	21.2784	18.4459	12.2451	15.7995	18.5624	18.6577	17.5004	29.9081	25.7689	22.5064	22.9216	45.5123	31.544	35.0086	30.2693	70.9677	62.3934	70.0176
C06G8.1	swt-3	WBGene00007384	34.5756	28.0904	18.9679	37.761	53.9877	42.3221	41.4722	43.1354	27.0598	29.7761	35.8295	27.2567	18.7353	22.6897	21.5563	16.1328	14.462	14.5687	18.9202	18.7841	12.0694	13.5305	16.5444	11.8956	9.16051	11.3499	12.1909	12.0234	9.1142	9.74908	10.284	5.66442	4.62961	5.89421	6.18844	5.56424	5.81754	8.71596	8.34153	5.69727	6.33159	4.55036	6.43686	5.59981	2.88306	4.17772	4.11005
D2013.3		WBGene00008403	1.95185	3.07239	1.28286	3.36047	5.5329	4.56209	3.50575	5.15674	4.20033	4.64251	5.80754	4.42704	5.66221	4.40134	3.89462	6.98052	6.2287	6.99626	5.33465	5.84195	8.47426	6.94616	7.06491	8.41596	7.64524	8.05229	9.5285	9.33399	7.11775	8.13836	10.5288	7.58032	11.6108	10.5568	12.0998	11.9362	13.4251	13.7687	14.7157	16.0318	20.7501	20.7466	22.9888	24.7451	32.6747	25.9745	37.1372
C34E10.6	atp-2	WBGene00000229	2640.66	2680.18	1073.57	2703.23	2762.26	3588.75	3005.1	3454.04	3634.98	4035.46	3728.64	3868.97	3826.57	4424.49	4087.36	4229.96	3477.55	4638.85	4421.64	4236.13	3180.67	4053.16	3892.76	3385.56	2926.54	3764.02	3544.67	2790.47	2237.75	2626.66	2720.77	1803.87	1924.67	2215.34	1977.44	1991.64	1140.83	1485.76	1593.47	1361.98	601	967.685	832.719	638.53	267.164	411.506	324.841
F46B6.5		WBGene00009770	46.8443	59.6921	28.1312	42.2711	55.9996	65.6239	54.3764	58.2572	61.1471	70.5981	54.1381	65.9715	71.0275	79.8313	68.5634	60.8856	70.6636	73.7488	78.526	81.6075	92.6177	96.5227	88.8926	81.5701	101.937	114.649	100.89	86.5372	88.1039	119.108	107.819	70.3054	103.615	117.796	109.268	118.016	116.798	130.739	116.86	120.901	165.436	156.64	151.989	143.93	228.871	190.995	190.31
T28D6.3		WBGene00012123	12.4546	10.2706	3.02388	11.0542	11.8203	11.2298	9.3238	14.9824	25.3635	18.8902	24.2145	29.8608	30.476	26.8634	33.059	51.9661	15.6076	25.9273	33.2171	26.5134	5.13592	12.807	11.1787	6.55474	0.619884	2.53072	2.03181	1.74024	0.173604	0.678197	0.571332	0.499801	0.220458	1.05568	0.461824	0.179492	0.0745839	0.505273	0.62955	0.331236	0.626891	0.462749	0.328411	0.227019	0.739246	0.4541	0.440362
R09A8.3	tag-147	WBGene00006493	132.354	106.568	64.7842	124.426	116.694	122.404	125.312	123.065	123.748	127.989	101.583	121.613	117.241	123.997	113.306	101.838	107.749	115.232	111.459	120.614	131.394	127.708	109.64	119.361	139.061	149.159	121.138	139.298	155.289	179.807	171.645	120.535	203.115	205.593	177.156	211.082	221.439	233.373	194.295	210.998	264.673	254.049	238.427	221.42	252.674	251.118	218.2
B0244.2	ida-1	WBGene00002048	505.342	484.647	268.85	602.938	516.655	582.333	585.609	574.071	505.251	580.153	508.012	552.772	513.263	596.913	532.386	572.092	517.985	570.977	597.054	653.219	570.172	614.446	610.98	620.677	622.777	704.537	700.695	752.098	733.563	819.432	832.35	599.512	952.083	972.192	885.409	994.024	1388.83	1084.76	1122.09	1274.4	1499.27	1347.52	1576.77	1469.19	1529.72	1339.6	1477.27
C50H2.1	fshr-1	WBGene00008239	33.7391	42.4868	19.4261	32.0129	34.7902	49.3407	39.5329	40.9752	46.042	55.0697	40.7512	46.7009	50.7101	61.9983	52.0792	45.6061	62.287	65.8471	62.0953	65.1602	89.6218	83.8604	81.5595	78.4141	80.9982	108.207	99.4187	98.7979	76.212	116.311	121.694	68.5561	112.801	124.042	124.323	117.926	124.928	130.676	124.257	113.614	124.626	131.266	116.652	92.5482	125.894	154.122	124.843
K06A4.3	gsnl-1	WBGene00010593	32.8096	37.3076	13.2867	36.523	41.9997	42.6029	32.5214	44.3201	57.4314	49.8669	63.3907	62.8466	49.8774	56.1551	55.2493	73.9159	43.3145	53.2539	49.0076	45.2976	21.2285	28.87	30.1376	22.2537	14.6706	17.4083	21.0888	16.8486	8.94059	5.84945	9.79427	5.24792	5.95235	6.94989	8.95938	7.53864	1.26793	5.49484	7.86937	4.57106	0.877647	2.31374	2.16751	1.43779	1.10887	1.08984	1.24769
F32A7.3	eva-1	WBGene00009304	122.502	145.982	91.6326	125.841	78.4665	71.9406	92.1937	69.1282	59.0469	62.5938	64.6704	53.7321	51.1265	53.6509	61.4082	50.1046	49.1137	47.9038	52.9197	50.9597	51.5304	42.3282	52.9421	41.1087	47.8	35.5068	50.1647	37.6524	32.3771	27.8909	27.9137	20.8251	20.7965	26.216	25.0309	22.4364	20.8835	22.7373	23.0573	20.0067	17.741	16.2733	18.0626	16.6481	22.1774	25.0663	18.3484
C51E3.7	egl-3	WBGene00001172	496.141	589.548	201.225	494.254	581.709	851.426	627.156	787.03	774.314	1011.03	668.556	912.143	959.079	1178.12	932.898	840.144	996.163	1294.97	1113.95	1267.34	1309.57	1458.55	1270.34	1230.67	1393.78	1746.12	1430.26	1437.43	1753.48	1990.25	1834.88	1327.81	2109.41	2451.46	1877.31	2217.35	2688.08	2380.59	2226.24	2469.57	2928.02	2832.18	2765.16	2683.82	3093.38	2626.7	2687.61
F42G4.3	zyx-1	WBGene00006999	467.142	504.223	240.169	542.804	623.792	751.762	760.822	803.685	586.753	758.73	700.94	735.583	483.453	690.404	650.402	510.198	377.66	532.785	540.293	523.438	302.334	404.903	419.781	345.944	268.754	312.199	310.167	272.901	194.697	206.002	213.189	156.355	157.333	184.568	176.417	196.633	122.318	161.182	162.424	157.47	104.127	109.209	109.033	107.834	84.5698	80.7391	96.4394
K08F4.1		WBGene00010676	48.4244	45.4714	22.5416	38.8222	44.85	42.5327	41.7706	49.895	55.5736	44.9843	48.7242	46.7877	63.0338	48.3389	50.8112	59.4895	59.7812	58.1924	54.2711	68.0362	67.1093	68.3763	67.7874	67.975	76.0392	76.5351	73.1452	83.6104	67.5319	78.6709	82.5984	61.3923	83.4799	89.4688	85.1603	83.3738	105.014	103.518	111.037	87.5789	113.593	112.756	110.478	92.6996	113.474	133.96	106.568
F41F3.8		WBGene00044533	72.1254	55.7419	42.2426	94.0046	5.70056	19.5117	23.7943	13.2403	0.807755	3.76203	2.55925	1.38887	0.999214	0.379426	2.26431	0.620491	1.78986	0.905398	0.924672	0.44938	1.02718	1.23005	0.894292	0.890149	0.413256	0.613508	0.700625	0.553711	0.173604	0.423873	0.244857	0.249901	0.734858	0.527839	0.646553	0.807712	0.223752	1.83161	0.786937	0.72872	0.626891	0.694123	0.525458	0.832405	0.221774	1.27148	0.513756
C53B4.4		WBGene00008274	121.851	128.075	74.6806	116.113	128.682	154.339	125.983	141.044	123.99	164.649	116.84	140.103	154.628	166.416	152.162	130.691	152.066	153.341	165.587	180.651	193.881	173.437	185.297	171.394	190.718	207.749	199.328	193.72	190.877	206.426	215.964	142.11	210.537	236.472	215.579	231.185	265.295	244.552	220.185	241.206	343.348	303.255	336.424	302.768	496.921	407.146	447.041
F29G6.3	hpo-34	WBGene00009259	397.619	465.862	233.48	461.533	389.734	586.614	477.9	557.625	516.559	641.306	491.475	597.737	593.283	715.37	625.585	570.929	543.472	687.608	690.446	715.953	680.423	720.086	725.182	665.67	686.901	846.487	790.375	645.548	622.456	790.947	764.851	503.3	491.032	630.24	514.657	531.833	253.883	358.428	344.128	317.258	105.506	162.502	150.281	116.385	35.7795	70.658	49.1004
Y50D4A.1		WBGene00021735	27.2329	29.4949	13.2867	24.0539	31.6046	29.7588	25.5845	21.8813	26.252	31.6171	33.7625	29.5136	34.7227	26.7875	28.3492	35.2128	39.3769	38.6852	29.8029	31.6364	38.7762	41.2428	34.2514	41.6752	45.1138	50.0009	38.1841	45.167	45.0502	55.8665	52.1545	40.6505	67.607	67.9153	59.5753	59.6809	76.0755	71.5593	87.7435	72.0108	78.2359	90.7759	74.1553	70.2247	72.2244	96.5417	66.3479
F14E5.5	lips-10	WBGene00008803	60.4143	47.1392	29.9639	65.9712	149.891	96.2249	140.677	123.065	20.517	37.7003	71.2654	23.6109	12.1571	14.4182	16.1219	11.1688	12.3858	9.95938	13.3722	8.17872	9.15905	4.77549	7.60148	3.72244	6.06109	4.44793	5.74512	4.42969	1.99644	2.03459	2.28533	1.4994	3.30686	0.703786	0.923648	0.897458	2.90877	1.76846	3.30514	1.52369	3.13445	2.77649	4.13798	2.72423	6.2836	5.4492	8.36689
F53A9.1		WBGene00018724	3.34602	3.24795	2.38245	2.56457	4.69458	5.68506	3.8787	4.94768	5.81584	8.08436	9.25269	8.33325	4.49646	7.43675	12.1367	8.37662	4.51044	9.2186	10.9538	7.45972	3.93754	6.29496	7.42263	7.52581	4.75245	4.52462	6.86612	6.32813	2.60406	3.73008	4.3258	5.24792	4.48264	5.36637	4.7106	5.74373	23.7177	9.41071	12.8271	14.9056	50.1512	30.5414	47.8167	49.2632	94.4757	81.284	120.146
F38B6.5	col-172	WBGene00000745	38.3863	36.7809	21.9002	48.6383	8.97	10.1068	10.8902	5.29611	3.958	3.20173	3.34672	1.99651	2.49804	1.82125	1.9926	1.55123	2.00464	2.55158	3.27192	2.42665	1.79757	2.02596	1.43087	1.86122	1.03314	1.91721	1.6815	0.949219	0.694415	0.932521	0.652951	0.666402	1.0288	1.49555	0.831283	0.807712	0.596671	3.53691	0.865631	1.39119	0.814958	0.616998	0.0656822	0.681058	0.813171	1.27148	0.293575
F53B3.3		WBGene00018742	55.3023	54.1618	33.2626	54.9171	33.1135	38.111	56.1665	30.9405	19.9516	21.1314	16.832	12.3263	18.652	17.3018	18.2051	12.9527	14.5336	15.1448	15.0081	15.0992	13.9526	12.5899	17.3493	11.5719	10.9513	10.0462	13.452	9.33399	5.72892	7.20584	4.89714	5.16462	5.80538	5.10245	5.08006	6.19246	4.77337	5.24221	5.82333	3.31236	3.25983	4.93599	3.48116	3.935	1.40457	4.35936	1.68806
C27H6.1	unc-41	WBGene00006777	267.682	286.171	183.998	308.986	182.334	210.839	234.736	216.444	151.777	192.664	169.698	178.036	146.135	179.62	169.824	153.882	117.844	149.473	149.512	155.216	107.084	121.413	111.518	108.598	86.3706	109.818	103.622	100.38	73.174	83.9269	87.6587	65.7239	74.0737	83.8385	74.9078	84.361	54.0733	60.3801	60.7515	68.1685	52.22	54.99	50.9037	48.2795	38.8844	47.8622	41.9812
T13C2.6		WBGene00020481	139.325	142.296	67.8081	131.942	147.125	147.882	132.398	141.88	170.275	166.89	156.508	171.266	169.617	186.905	164.389	171.566	168.891	170.544	176.399	165.282	180.613	160.485	177.159	150.516	182.177	171.399	173.685	167.063	156.243	152.594	153.362	100.293	179.893	173.571	165.98	167.107	208.909	208.741	175.88	192.382	350.62	278.575	270.808	267.429	824.851	479.621	609.535
F22E10.3	pgp-14	WBGene00004008	173.436	175.39	81.553	229.573	442.799	343.35	412.634	388.149	235.218	329.378	334.081	258.331	198.344	244.654	249.527	175.366	123.858	169.145	220.428	148.565	99.2944	107.955	160.794	72.5067	71.9066	78.4523	115.393	84.0059	50.6055	46.7956	70.1923	37.9016	34.0974	40.3797	50.6159	37.2445	23.4939	22.8004	29.4314	17.2243	16.738	15.8877	22.8574	15.286	10.1277	15.9843	21.1374
ZK1248.16	lec-5	WBGene00002268	265.916	297.583	195.361	347.808	230.454	216.173	269.868	236.374	186.915	202.829	293.33	186.63	112.079	143.727	146.818	111.921	114.121	88.3174	104.203	85.2025	113.161	77.1313	101.502	80.7608	110.822	84.2039	120.858	108.607	68.6603	71.5498	94.8412	55.5613	33.9505	38.4443	50.5235	42.6292	13.2759	24.9479	37.6156	22.1928	5.32857	10.7203	13.9903	9.68616	5.47042	5.72166	8.95404
F11C1.3	scav-4	WBGene00008692	26.7682	24.8425	14.7528	25.6457	19.7005	36.4265	28.6427	34.4247	26.4136	36.7398	27.6596	34.7219	33.4737	39.005	32.0627	31.1797	23.4829	32.2651	37.7693	34.063	15.9213	21.8515	25.4873	17.9648	11.0202	15.5678	13.452	11.3906	6.07613	6.3581	8.89646	5.08131	4.70309	4.66258	5.81898	5.20525	2.46127	4.73693	4.48554	2.98113	2.00605	2.39087	1.18228	2.19452	1.03495	1.99804	2.12842
C25F6.3	dpyd-1	WBGene00016103	318.151	304.518	122.788	323.931	366.177	385.672	325.811	432.469	466.398	493.066	414.894	540.706	402.267	505.548	421.072	488.714	296.257	384.959	349.526	376.401	241.474	290.075	242.979	269.796	212.965	250.695	225.181	251.622	169.784	177.094	178.582	130.615	156.672	173.043	151.386	159.03	129.403	145.013	121.424	131.103	89.5827	115.919	90.5758	101.705	51.5994	73.0193	49.6876
F58E10.7	droe-4	WBGene00010262	36.8992	45.8225	13.2867	38.4685	42.5027	67.5891	46.9173	63.1352	76.656	80.2833	81.0102	88.1935	99.0055	113.524	105.517	117.893	124.145	141.654	139.412	142.274	132.763	158.315	164.371	187.174	151.941	174.083	174.175	187.234	148.605	161.496	175.154	137.529	195.987	195.74	188.886	215.659	265.966	253.015	260.319	277.642	301.221	283.202	348.247	333.87	299.025	237.04	361.758
F42A10.3	anmt-2	WBGene00018340	29.1848	23.2624	15.0277	29.3599	15.928	20.9856	16.1115	20.7663	25.202	17.8496	19.8834	32.4649	24.1477	18.6678	23.096	25.8279	13.4597	17.2026	16.2885	17.3461	8.21747	12.9517	11.3575	6.95935	5.78559	6.05839	5.605	9.49219	2.86446	2.45846	2.28533	2.08251	2.64549	2.99109	1.5702	1.61542	0.96959	1.32634	0.786937	0.993709	1.37916	0.771248	1.64206	0.908078	1.70027	1.27148	1.54127
W07E11.3	flp-2	WBGene00001445	16.8231	13.8696	6.87244	16.3602	14.7544	19.8626	22.9738	24.1113	18.6591	22.0119	24.4113	25.1734	23.8979	27.5463	29.7078	23.8113	26.4899	32.2651	32.0079	31.906	32.3563	37.408	38.3651	38.0337	37.2619	36.0436	41.4069	41.6866	45.2238	52.3907	55.0112	42.8996	63.1243	59.6459	66.2255	69.7325	79.5064	77.8752	92.7799	96.1911	98.6099	90.6216	119.148	113.585	100.538	75.4715	140.989
W02B12.9	mfn-1	WBGene00012204	144.994	150.02	58.2783	154.758	163.891	196.801	173.423	184.597	196.85	212.675	207.3	220.571	236.647	250.953	236.485	284.96	301.34	310.881	295.895	292.187	305.501	356.931	329.636	328.951	327.368	383.519	363.414	373.281	324.292	367.922	353.002	264.312	352.218	382.948	340.364	360.958	425.203	395.629	392.839	398.941	447.976	481.876	435.408	445.563	337.022	412.232	372.18
Y67H2A.5		WBGene00013463	325.958	335.154	135.525	358.42	372.213	367.423	346.994	412.191	408.401	398.775	452.889	421.523	357.885	428.296	391.092	457.767	345.442	404.713	399.174	358.336	233.085	315.254	298.783	291.483	206.008	238.041	234.99	209.936	140.272	151.068	161.687	128.949	134.479	139.174	120.259	135.067	102.329	122.718	122.054	125.075	94.8485	109.98	90.5758	92.0942	56.1088	75.4715	67.5956
F40E10.3	csq-1	WBGene00000822	367.598	349.726	150.736	394.501	403.482	384.83	374.966	405.71	423.991	427.111	459.878	441.402	421.419	429.89	366.728	546.652	426.487	442.163	402.161	431.495	360.285	413.803	358.432	386.649	366.214	371.095	345.618	402.944	308.147	305.952	308.52	244.07	268.444	266.383	259.453	246.711	141.336	197.688	190.281	171.382	45.6376	86.1484	84.336	60.0088	15.1546	29.0624	28.4034
C41C4.6	ulp-4	WBGene00006739	124.918	145.895	70.6487	126.194	110.574	169.85	134.039	148.361	140.549	165.85	115.855	159.46	164.287	200.337	180.602	148.375	165.454	171.449	170.353	220.466	243.357	222.422	208.638	205.22	251.122	295.404	245.359	284.449	267.437	285.521	261.262	182.927	296.662	348.55	312.932	350.996	481.812	379.713	307.771	366.083	526.024	459.201	432.583	459.941	653.79	570.35	603.37
K08B12.1		WBGene00019520	40.8958	117.98	51.7724	37.6726	7.20953	6.94841	6.71313	3.48429	4.11955	1.20065	4.92164	1.99651	2.24823	1.51771	1.72088	0.775613	1.71826	1.15232	1.70709	1.61777	1.28398	1.44712	0.983721	0.809227	1.4464	1.3037	0.910812	0.632813	0.520811	0.678197	0.326476	0.499801	0.587887	0.879732	0.369459	1.25644	1.19334	1.51582	1.02302	1.52369	0.940336	1.234	1.1166	0.529712	3.17876	1.3623	1.46787
ZK353.9		WBGene00022704	8.92273	9.21717	4.85653	9.10863	9.55682	6.59748	8.13035	10.6619	11.874	8.80475	10.3354	10.5902	9.0762	10.0169	11.7744	14.1937	15.3212	11.2763	11.4517	12.5827	14.6374	12.2281	12.8778	13.1904	15.4282	17.2549	17.1653	16.0576	16.666	19.4982	19.6702	14.161	18.2245	17.9465	21.9828	17.9492	24.0906	25.8952	23.1359	23.4515	30.843	27.3022	27.8493	30.0422	47.09	42.0497	39.8528
F30A10.8	stn-1	WBGene00006062	113.858	113.239	68.1746	104.528	89.3647	77.6959	92.7158	80.2082	76.7367	74.12	82.8804	73.784	61.9513	65.1854	57.6042	63.5227	55.2708	53.83	59.6058	50.4205	47.9352	46.8142	45.8772	41.2706	43.9429	42.8689	41.1267	42.794	30.9883	31.7057	32.4843	23.9072	29.3209	30.1748	29.0949	34.4624	23.121	23.9373	28.9593	29.745	22.5681	22.1348	24.7622	23.0803	18.629	24.4306	21.8713
Y39A3CR.1	smi-1	WBGene00004886	9.66629	9.30495	4.85653	8.31273	8.7185	7.22915	7.01149	8.71071	9.93539	7.76419	7.38246	11.545	8.49332	10.0927	10.0536	11.0137	10.9539	11.6056	8.53544	10.0661	12.583	11.3599	12.5201	10.7627	16.9435	12.3468	13.2418	15.8203	18.3152	19.922	18.4459	15.3272	21.8988	20.4098	22.9988	22.0775	23.4193	26.7795	25.9689	27.5589	27.207	30.1558	27.5865	26.2586	23.0645	27.1552	21.5044
T21B6.3		WBGene00011880	584.532	467.267	276.73	677.488	534.008	600.16	654.68	661.457	416.64	551.498	417.06	555.55	430.162	499.249	438.281	349.957	365.417	432.616	437.228	436.618	344.534	352.228	415.935	318.512	259.249	265.112	313.39	235.565	150.514	129.027	131.162	99.7937	86.0519	109.967	89.9633	113.887	74.8822	81.7279	72.6343	88.1751	88.3289	76.1993	75.2719	87.3268	161.23	128.692	122.201
F15B9.9	dsl-7	WBGene00001109	30.3001	23.3502	14.8445	26.1763	36.886	34.1104	43.7845	30.3133	11.6317	15.7685	19.096	11.979	9.49253	6.98144	10.3253	11.1688	8.8061	8.80705	10.1714	6.29133	8.73106	8.61035	8.31692	9.38703	6.81873	8.6658	8.68775	9.8086	6.59694	9.07089	7.18247	5.74772	3.82126	4.66258	6.65026	3.41034	1.56626	3.03164	2.83297	2.71614	0.752269	1.31112	2.43024	1.28644	0.96102	1.63476	1.1743
F10G7.11	ttr-41	WBGene00017374	82.4423	88.0459	41.5096	84.2769	81.0653	75.1692	78.9166	87.0374	93.1342	78.6024	110.737	101.561	79.8539	95.8431	98.3618	107.19	75.0308	81.9797	96.4504	69.8337	60.9462	66.5674	70.2914	66.0329	58.6135	57.0562	71.1835	62.7276	33.3319	38.4029	46.686	30.1547	21.0904	20.2338	25.9545	22.8852	9.6959	15.9161	21.7195	16.4956	3.69865	7.55823	8.73574	6.2052	0.221774	3.36034	2.42199
F16B4.4		WBGene00017506	17.3807	14.3963	3.75694	13.7072	32.8621	19.4415	20.2886	23.9022	50.4847	29.1357	52.6616	39.1489	40.8012	22.7656	32.2438	34.0494	25.2012	18.931	25.0373	21.4804	15.5789	9.18919	18.2436	11.9766	10.4692	7.66885	6.02537	8.14747	2.34365	3.89963	2.53019	2.83221	3.08641	2.02338	2.49385	1.61542	0.820422	1.13686	0.944324	1.32495	1.44185	0.694123	1.70774	1.21077	1.77419	1.63476	1.10091
F56B6.4	gyg-1	WBGene00006863	115.81	112.449	53.6967	137.425	184.514	183.677	227.874	228.569	153.635	208.993	263.012	197.654	102.336	164.975	150.622	120.375	112.618	118.031	121.701	110.637	99.8936	108.172	116.705	116.205	102.901	104.296	109.718	101.171	85.7602	90.7089	90.5154	73.5541	96.193	105.128	81.0963	111.195	158.342	128.213	136.612	133.952	371.245	268.317	314.618	310.184	765.194	535.748	679.626
F40F4.8	pqn-37	WBGene00004124	28.5341	30.5483	15.1194	31.1285	33.1135	47.937	52.81	44.6685	29.3215	38.1006	36.5186	39.9301	22.066	37.4114	35.3233	31.5675	18.6861	28.4789	30.1585	22.2893	12.7542	19.9702	15.5607	15.4562	10.9513	16.7181	14.1526	11.2324	7.20456	7.79927	6.28466	5.66442	4.04172	5.27839	3.69459	6.64119	3.05794	3.72639	2.75428	2.3849	3.82403	4.16474	3.48116	3.85933	3.40053	3.54198	3.59629
B0205.3	rpn-10	WBGene00004466	64.4109	57.4976	28.3145	51.2913	52.3949	43.2346	43.71	39.7905	50.0808	37.06	47.6415	38.3677	52.8751	38.2462	48.0035	42.3485	55.5572	48.3976	48.5097	40.1746	60.0902	51.9515	59.2021	45.9641	62.3328	55.4458	55.7697	61.2246	68.0527	69.3456	67.4989	46.2316	86.5663	81.3753	89.9633	78.1686	97.7048	92.0229	98.6819	92.68	112.213	126.562	113.893	109.575	106.599	117.158	105.32
W08E12.6		WBGene00021087	160.609	87.9581	71.1069	189.424	41.1614	84.6443	142.542	56.0273	9.20841	12.4067	15.9461	6.42354	7.99371	6.37436	13.3142	3.80051	4.79682	3.78621	11.8785	3.7748	4.53673	3.90722	8.31692	4.93628	3.65043	2.14728	3.15281	2.05664	1.99644	0.932521	2.53019	0.749702	0.587887	1.67149	0.831283	0.987204	1.04417	0.75791	1.41649	0.927462	0.376134	1.234	0.853869	0.605385	1.10887	0.817381	0.807331
F14D7.6		WBGene00008793	37.271	27.4759	14.0198	34.5774	40.2392	34.1104	41.8452	36.8637	25.0404	32.0973	29.7267	32.2045	15.4046	19.6543	16.2125	24.5094	10.8823	12.511	9.60236	11.9535	3.50954	9.76804	4.56089	3.64152	1.37752	2.99085	1.33119	3.55957	1.90964	2.28891	2.44857	1.83261	4.04172	2.02338	3.1404	3.32059	3.87836	4.92641	3.38383	3.04738	2.69563	2.54512	2.75865	2.27019	0.887096	2.54296	1.61466
T06E4.14		WBGene00077691	250.859	165.119	118.847	317.299	145.448	234.491	386.975	172.263	24.7981	36.8999	42.4245	13.5415	23.0652	12.5211	36.6819	10.5483	21.4067	14.651	43.7441	22.1095	18.4893	17.3654	38.8123	13.3522	12.6043	11.81	27.5346	11.3115	6.07613	1.78027	5.06037	1.666	1.46972	2.2873	2.67858	1.07695	0.447503	0.75791	1.2591	1.1262	0.313445	0.385624	0.525458	0.681058	0.369623	0.999021	0.733937
T09E8.2	him-17	WBGene00001874	70.1735	63.2034	33.0794	54.2096	57.6763	55.4469	56.987	51.6371	53.7157	52.9086	47.0509	50.4335	61.1186	53.4232	54.7058	53.5949	55.1276	56.8754	53.8444	54.1953	60.5182	53.7604	48.8284	50.0911	57.1671	53.4519	46.6616	46.9864	46.1786	56.7142	53.3788	34.5696	71.6487	59.6459	57.2662	53.4885	83.161	80.4647	68.3848	75.6544	115.849	104.273	100.691	93.078	191.095	164.748	156.769
F53F10.3		WBGene00018765	17.1948	19.0488	7.69714	15.3874	21.2933	21.898	17.1558	21.6723	24.475	26.7344	27.7581	23.6977	26.1461	30.8094	26.9001	26.526	28.8525	31.7712	32.1501	30.0186	24.1388	35.1649	27.5442	34.1494	27.6882	31.749	30.8275	29.9004	28.471	30.7732	28.8115	25.3233	31.305	36.8608	31.8658	39.6676	41.6924	43.3272	46.4293	43.657	63.0652	65.1705	61.9384	64.7762	102.164	73.4734	89.1
Y17D7B.4		WBGene00012452	18.8679	14.3963	9.16326	23.258	26.9938	29.1974	19.0205	31.9857	36.8336	29.9362	36.617	39.3225	35.3056	35.2108	34.8704	41.4177	27.8502	28.2319	33.0748	34.1529	17.6333	25.9034	21.6419	22.1728	9.98703	13.6505	11.9106	16.1367	10.7634	10.0034	8.16189	8.24672	8.8183	6.59799	7.94337	6.10271	3.80378	6.31591	3.22644	5.63102	1.88067	2.54512	2.49593	2.72423	2.06989	1.99804	1.39448
Y53F4B.28	ptr-20	WBGene00004234	101.682	71.5428	57.6369	118.147	57.0894	63.8692	126.729	62.4384	6.70437	15.6885	21.5568	7.55201	5.16261	4.40134	6.06836	4.65368	6.01392	3.53928	5.76142	4.67356	7.61828	6.72909	6.52833	6.95935	5.23458	5.75163	6.93619	8.30567	5.72892	8.39269	8.97808	5.49782	10.8024	11.9644	9.14411	13.1029	10.7401	11.8108	8.34153	11.792	8.77647	11.8001	12.8737	12.7888	7.17069	9.71775	7.70634
M7.5	atg-7	WBGene00010882	40.4311	55.6541	29.8722	47.3118	61.784	49.7618	47.9616	43.0658	53.7965	49.947	52.2678	47.3953	58.6206	52.4367	47.6412	56.5422	63.3609	49.1384	51.7105	57.9701	62.2302	59.6212	55.1778	58.1025	77.4167	62.1943	60.2537	65.7334	65.4486	64.0048	60.0715	50.8964	69.3706	61.9332	62.808	69.1042	92.8569	84.6332	81.3693	84.7303	143.307	118.155	124.862	129.023	247.574	173.194	198.677
ZC204.2	duxl-1	WBGene00022554	16.5442	16.942	7.6055	9.90453	18.7783	13.967	10.2189	11.5678	18.6591	13.4473	16.5367	9.54851	22.5656	12.2175	15.7596	16.443	24.9148	21.1534	15.0081	20.4019	31.1579	22.8645	21.1053	23.5485	31.7519	31.2889	26.9741	30.1377	37.672	43.3198	40.2381	33.3201	57.6864	57.7984	46.5518	58.7835	60.8604	55.3274	66.4962	64.6574	69.2714	72.4973	68.1782	72.4949	67.2714	74.7449	57.3939
F28H7.3		WBGene00009237	69.5229	52.3184	18.4182	64.2026	70.5863	78.6785	81.8256	102.995	73.4249	84.9258	126.683	107.551	47.0463	63.7436	67.2954	80.8189	40.8803	44.1176	46.2336	43.6798	16.6917	27.3505	22.8939	19.3405	7.71412	12.1935	9.87881	16.2158	9.4614	7.20584	10.284	8.66323	12.6396	10.2049	9.79067	10.8592	6.78713	7.64226	10.0728	9.07588	3.76134	4.55036	5.32026	7.64299	0.813171	1.18066	2.49539
C23H3.2		WBGene00016018	37.4569	35.0252	19.0596	39.176	49.0416	40.8482	45.3509	52.2643	50.4039	43.7036	53.5475	48.6106	36.4713	39.7639	45.7392	38.3929	32.7186	29.9604	32.9326	31.7263	26.7068	28.87	25.3979	22.5774	28.6524	25.1538	28.025	24.0469	21.4401	20.685	27.5872	17.4931	15.726	17.8586	18.1035	18.2184	8.72631	11.7476	9.91541	11.9908	8.33764	9.87197	10.5092	5.97818	3.54838	6.35741	4.62381
F43E2.3	insc-1	WBGene00018392	48.3314	64.8713	32.4379	53.3253	39.4848	40.2867	53.6305	38.6756	35.622	34.8188	39.1763	28.5587	25.6465	26.1045	34.7799	24.044	21.8363	21.7295	26.9577	23.9969	20.5437	22.7921	27.4548	16.1845	19.6985	15.7211	18.9869	14.8711	11.6315	10.8512	9.87589	7.08052	9.92059	10.3808	8.31283	6.2822	5.0717	6.50539	5.74464	4.57106	3.57328	3.54774	3.08707	4.84308	4.73118	4.81346	6.89901
C16C10.2		WBGene00007623	19.7044	21.5945	8.79673	19.9859	21.3771	20.4943	20.5869	25.4353	26.7367	23.3726	33.4672	25.6942	25.0636	22.462	21.9186	29.7836	33.8641	27.7381	28.4515	31.0971	30.6443	34.4414	27.5442	39.1666	35.8155	45.0161	35.7319	48.6475	47.0466	53.3232	45.7882	41.8167	53.2038	57.3586	48.3068	50.9756	58.5483	62.6539	67.1257	64.1936	66.6385	77.3562	63.7118	74.9164	66.2365	87.2781	61.9443
Y37B11A.1	cutl-23	WBGene00021343	102.89	64.9591	47.1908	119.208	141.76	121.562	205.571	134.633	19.9516	32.0973	59.1581	19.4442	17.4862	9.33389	13.4047	9.77273	13.3881	5.35008	10.5982	7.99897	11.5558	6.65674	10.5526	5.17905	8.40288	4.44793	9.24825	5.53711	3.03807	2.37369	2.69342	2.41571	3.38035	2.55122	4.15641	3.85907	4.40045	3.60007	3.85599	4.10733	10.4691	6.63273	11.8885	7.34029	18.3333	18.4365	17.6879
T19C3.2		WBGene00020560	31.8802	54.7763	31.9798	38.2916	3.4371	6.03599	9.2492	4.878	2.90792	1.28069	2.26395	1.04166	1.74862	1.21416	2.17374	0.542929	1.14551	0.329236	0.640158	0.44938	1.28398	1.66418	0.983721	0.728304	0.964265	0.613508	0.910812	0.870118	0.347207	1.10207	0.326476	0.583102	0.514401	0.439866	0.461824	0.179492	0.223752	0.505273	0.236081	0.397484	0.313445	0.925498	0.0656822	0.151346	0.295699	1.08984	0.58715
F46C5.8	rer-1	WBGene00009783	68.4076	77.3364	55.8959	64.91	49.9637	47.5861	73.1731	47.8741	50.4847	41.5424	52.5631	45.9197	38.6363	37.8667	50.8112	42.3485	45.534	41.2368	49.5767	35.6808	43.3129	40.3022	55.3567	42.5653	39.466	39.1111	52.1966	43.6641	39.5817	41.0309	51.4199	31.071	43.2097	48.0334	56.0654	40.8343	66.4542	68.275	69.8013	63.4649	109.33	101.342	110.806	101.856	216.082	234.225	220.475
C05C8.3	fkb-3	WBGene00001428	76.9585	105.515	56.354	87.8143	30.4309	25.0564	26.7779	17.5608	23.3441	13.3672	19.096	13.0207	17.1532	12.1416	14.4916	13.1854	16.8963	13.0048	14.5102	12.9422	14.295	14.833	15.4713	13.0286	19.2164	10.9665	17.7959	12.0234	11.1106	10.0882	10.284	6.49742	6.90767	6.77394	8.03574	4.3078	3.95294	5.17905	4.64293	3.6436	6.45697	5.78436	6.63391	6.73491	10.4973	8.90037	9.17422
H27C11.1	nhr-97	WBGene00003687	298.261	332.784	152.66	328.795	412.452	422.379	417.781	500.552	443.458	498.429	574.454	560.584	350.641	470.337	493.439	455.673	276.712	331.54	385.162	320.588	223.241	257.442	283.669	252.56	190.098	223.547	245.779	245.057	163.882	179.044	191.315	142.277	125.146	131.168	150.185	136.234	97.0336	107.434	108.755	97.9135	89.8961	77.9732	95.6333	87.6295	55.1478	61.2127	72.1461
Y37E3.10		WBGene00021351	121.758	102.354	58.8281	110.807	109.903	89.4871	102.114	88.5705	93.7804	93.4905	127.471	95.0511	99.5051	79.5277	84.8665	110.913	95.7216	85.8482	88.484	85.2924	95.3569	91.3854	91.7544	94.6795	116.952	104.526	109.157	107.816	125.342	129.197	126.428	89.7977	176.954	157.472	156.928	153.286	237.624	192.383	211.765	186.486	201.859	214.176	208.147	206.663	217.043	237.949	187.888
C47E12.7		WBGene00008151	18.589	19.5755	6.87244	21.0471	23.6406	19.231	22.2279	19.5817	20.6785	20.4911	22.9348	20.0519	18.1524	23.9039	22.3714	26.6811	28.6377	25.845	31.2966	25.6147	29.0179	32.9943	28.3491	31.1552	32.9227	37.8074	32.3689	40.5791	42.0121	43.1503	48.4	29.0718	44.312	44.4265	51.2625	47.655	55.9379	54.6326	51.6231	55.7802	57.1724	54.8357	56.6181	59.5548	53.8911	60.3045	61.3572
F54D11.1	pmt-2	WBGene00018811	153.266	154.497	43.892	137.779	159.616	199.609	152.836	225.085	291.438	274.628	263.603	330.552	276.033	336.931	300.701	357.403	261.391	343.887	330.037	315.914	235.225	284.865	257.198	233.057	233.421	255.909	297.345	224.174	187.666	237.539	236.613	167.85	112.213	148.939	135.684	130.401	53.402	74.2751	82.8645	69.5597	19.3082	39.7964	34.6802	24.3668	4.73118	12.8965	8.14671
K03B4.1		WBGene00019353	43.5912	39.151	17.5018	41.5637	43.844	52.5693	44.3813	53.9367	54.8466	52.5083	68.5092	67.1	75.857	68.6762	68.1106	102.459	96.2943	90.2929	79.5929	89.8761	100.322	104.988	109.998	122.76	123.977	113.499	135.151	143.253	118.224	152.34	139.813	118.036	135.214	134.775	143.165	139.016	142.306	147.034	172.733	145.877	165.624	170.831	170.971	171.702	159.234	174.102	173.429
R13A1.2	kcc-1	WBGene00006504	288.873	315.403	174.102	338.876	312.273	399.148	367.208	381.39	327.383	404.218	358.591	372.913	322.996	412.209	371.619	307.686	290.172	356.068	360.764	371.278	343.593	342.46	344.303	316.812	264.209	352.844	307.364	290.857	211.797	208.63	241.184	141.111	188.418	207.265	191.749	191.876	140.068	146.213	131.497	134.548	87.0124	102.73	88.7367	82.7107	30.6787	61.8485	44.6234
W06H8.1	rme-1	WBGene00004373	124.175	155.551	80.545	116.909	133.963	117.351	132.025	112.751	135.218	124.387	123.533	114.061	131.98	115.27	126.077	109.284	135.671	113.092	132.939	125.916	153.222	119.677	169.2	138.135	181.626	129.68	165.838	126.879	110.499	104.442	105.044	66.8901	99.9408	97.2104	95.2281	89.4765	105.238	98.9072	99.5475	102.882	256.461	181.552	253.468	213.852	757.728	494.425	590.453
F40F12.5	cyld-1	WBGene00009594	172.599	182.763	92.7322	166.431	165.4	203.75	180.732	179.998	171.325	200.028	157.886	160.155	190.767	207.243	176.254	167.998	176.122	196.471	189.202	200.603	210.573	210.7	206.224	190.006	210.072	221.783	193.723	192.454	190.617	197.525	187.479	123.618	199.735	214.743	192.488	207.313	285.656	261.226	228.605	252.137	457.003	383.542	388.773	379.425	577.795	478.259	470.234
D2063.3	glrx-3	WBGene00017062	29.5565	32.304	16.7688	28.6524	30.2633	32.6365	31.9247	32.6826	37.4798	30.2563	38.5857	39.2357	25.5632	35.742	27.7152	38.2377	33.005	35.7221	32.7192	31.2769	36.465	31.0407	33.536	38.9238	53.8611	41.2584	39.0248	49.834	46.1786	52.645	50.114	36.902	58.5682	54.5434	49.2304	48.8217	64.0675	70.9909	69.4865	62.8687	92.529	89.7733	68.9007	88.2349	111.848	113.253	98.421
C14H10.2		WBGene00007592	112.556	144.841	94.3816	113.902	63.796	74.2567	88.5388	66.1317	46.1228	53.789	61.0283	49.1314	46.2137	44.5446	53.0755	42.3485	57.2038	46.8338	55.4092	53.8358	62.2302	63.022	74.0474	58.8308	67.0164	63.1913	78.7502	65.9707	66.577	70.1934	65.6216	47.6477	73.2654	86.6536	80.0803	86.1559	126.196	122.15	131.104	123.551	161.738	177.001	207.819	170.265	218.817	180.096	247.851
C06E8.5		WBGene00015544	45.636	29.4072	20.709	49.1689	76.7061	56.7103	93.9093	76.4452	13.328	23.6127	45.6728	16.4929	10.4917	8.04384	11.0499	12.0996	9.88001	8.64243	9.03334	10.875	9.84384	7.88679	10.1949	7.28304	7.50749	6.59521	6.58587	7.91016	4.7741	5.17125	5.06037	4.24831	4.48264	2.2873	1.5702	3.67958	3.35627	3.47375	2.5182	2.3849	2.13143	2.77649	2.62729	2.27019	1.84812	2.08886	3.00914
Y54E5A.2		WBGene00013198	9.4804	8.07599	4.49	9.19706	9.47299	9.12417	8.35412	7.52606	6.38127	8.24445	5.90597	6.85757	9.99214	7.43675	7.15523	6.74784	6.37189	8.39551	8.67769	8.53823	9.41585	10.2022	8.67463	9.30611	7.43861	10.2763	9.5285	9.17579	7.72537	12.6314	11.2634	8.24672	13.0805	11.9644	11.9151	12.0259	21.2564	18.4425	16.0535	14.3757	34.3536	31.3127	22.0692	23.61	36.5188	42.413	27.1557
F48G7.5		WBGene00018616	17.0089	20.1022	7.97204	36.523	51.6404	39.9358	53.1083	51.219	6.21971	17.2893	21.4584	10.8506	3.24745	2.95952	3.80405	3.25758	3.22174	1.8931	4.33885	3.41529	3.08155	1.88125	2.59345	1.94214	1.4464	1.3037	2.03181	1.18652	0.347207	1.44117	0.571332	0.1666	0.734858	1.05568	0.369459	0.358983	0.522087	0.884228	0.236081	0.132495	0.250756	0.616998	0.131364	0.151346	0.813171	0.18164	0
F08F3.4		WBGene00017262	24.3516	22.8235	12.2788	23.877	24.4789	20.6347	24.6894	26.3412	15.6704	15.4483	22.9348	23.7845	12.5734	13.5835	13.5859	17.6064	13.8177	9.71245	12.5186	12.9422	14.2094	10.2022	16.5444	16.1845	11.5712	9.81612	13.5921	20.8828	9.201	13.6487	8.24351	10.4958	24.9852	16.451	11.4532	15.526	54.5954	31.4532	34.5465	40.0134	120.426	64.3221	104.5	97.7697	170.988	130.599	194.934
Y15E3A.4		WBGene00012443	196.021	169.069	67.8081	182.703	233.639	244.388	195.352	272.471	257.755	286.074	270.198	321.698	303.678	323.044	282.586	351.353	315.659	346.027	331.033	353.483	339.827	388.334	341.977	381.065	375.306	408.519	402.649	452.461	509.18	566.634	541.215	425.164	577.011	604.376	550.956	596.091	626.877	629.886	539.288	631.403	560.503	600.802	533.8	591.159	290.228	358.921	329.244
F08B6.4	unc-87	WBGene00006819	652.196	600.081	279.571	796.961	901.946	960.705	1003.69	1160.89	957.432	1116.28	1305.61	1229.59	747.246	1051.16	985.249	948.11	703.843	882.104	896.505	822.546	622.73	745.338	730.816	728.628	595.158	655.073	714.918	619.998	409.444	432.69	456.576	348.195	340.239	347.582	332.79	374.778	208.984	293.311	306.512	298.643	99.6129	191.27	165.322	138.709	45.168	79.2859	64.4397
T07C12.9	anmt-3	WBGene00011573	44.1489	47.9293	26.8483	45.8085	56.8379	69.9052	35.2812	64.8774	55.3312	49.947	35.7311	61.7181	67.2804	60.4047	52.1698	72.3647	55.8435	70.9503	62.3798	70.5527	27.1348	43.1964	37.292	40.7041	16.668	21.0893	18.9869	27.7647	11.5446	9.07089	10.9369	8.41332	11.0964	10.9967	11.9151	11.4875	7.90589	8.46332	7.63329	10.5996	4.45092	4.01049	3.02138	5.9025	4.2137	4.72264	3.15593
K02F3.3	far-8	WBGene00001392	39.6875	49.8605	14.0198	42.1827	54.7421	70.3965	47.7378	74.9818	84.8143	87.2471	92.4284	96.2664	100.837	103.583	93.2898	132.087	131.304	130.048	130.165	125.108	104.259	124.886	131.998	130.447	91.1919	116.95	118.125	119.127	48.9563	54.6796	65.6216	39.6509	24.5443	24.5445	30.5727	21.18	13.0522	19.5162	28.5658	20.1392	6.70773	13.1883	11.166	9.68616	6.13575	7.17479	8.2201
C18E9.6	tomm-40	WBGene00007686	97.0347	128.075	62.7683	93.3856	87.2689	103.173	117.778	104.389	84.0065	111.82	118.218	98.8705	65.6983	90.0758	90.6632	65.8496	50.6888	65.9294	67.0743	55.3637	43.7409	42.9794	47.1292	42.7272	31.6141	37.3473	37.6936	33.3018	25.9538	29.6711	33.2189	25.0734	27.6307	28.1514	28.9102	26.834	19.541	23.2426	24.0803	21.4641	20.6247	18.51	19.639	20.2047	12.8629	19.2539	13.4311
T17H7.4	pat-12	WBGene00003936	603.307	634.053	381.833	734.704	643.325	673.575	795.208	687.519	460.663	663.878	482.911	497.043	385.364	517.841	488.82	292.018	286.377	348.907	389.571	351.505	312.178	313.373	372.026	244.386	281.083	322.475	323.058	226.072	204.679	227.196	244.204	140.194	161.816	219.581	171.614	200.941	133.207	165.161	122.054	127.791	109.079	137.359	105.223	93.1536	43.9852	61.7577	43.2289
B0228.7		WBGene00015064	17.5666	17.8199	7.97204	20.2512	24.0597	22.5999	17.305	23.6931	25.0404	24.3331	27.5612	26.7358	24.564	23.6762	26.9001	36.2211	32.7186	31.7712	34.5685	30.1085	40.6593	39.5063	38.3651	45.2358	47.249	48.9272	46.7317	57.6651	59.2857	62.6485	64.479	52.3959	65.6229	61.5813	61.1455	62.5528	66.305	62.4644	55.4004	62.14	49.399	54.9129	45.6492	49.7929	42.0631	48.2255	38.2381
F59C6.5		WBGene00010326	225.857	236.398	92.9154	208.349	227.855	242.352	215.715	242.437	283.36	263.982	297.956	285.153	324.661	284.418	281.409	384.084	370.572	352.776	308.983	331.912	381.684	398.464	377.838	412.625	432.955	444.793	414.91	490.509	537.651	550.781	513.465	423.165	633.081	561.093	515.95	552.295	597.267	582.58	615.542	552.37	530.6	554.913	507.067	520.328	448.723	547.009	450.124
T09E8.1	noca-1	WBGene00011647	255.32	286.522	157.883	242.219	222.154	215.331	205.198	196.514	205.17	196.266	177.179	194.703	229.819	206.711	190.293	192.817	214.067	211.781	216.444	221.904	258.593	245.72	231.443	235.242	271.027	267.183	254.397	261.668	251.725	277.637	262.976	193.09	286.007	314.944	304.434	304.328	351.066	352.933	301.082	351.574	386.854	409.841	353.962	392.592	343.971	390.98	342.749
Y55H10A.1	vha-19	WBGene00021952	540.476	608.245	363.506	652.461	577.266	654.695	760.971	736.16	629.241	695.095	792.68	759.975	513.846	640.851	735.902	571.549	422.979	549.412	620.455	513.462	352.238	404.469	474.69	377.019	287.42	337.659	378.407	278.675	175.253	180.146	228.125	139.361	159.317	156.328	193.412	170.696	118.514	136.424	153.767	140.775	108.139	124.711	147.654	110.104	67.1236	93.6355	90.4945
C53C11.2		WBGene00016900	6.32027	5.79365	1.55775	4.86383	7.88019	6.94841	8.72707	6.27171	7.67367	6.80367	9.74485	8.59366	12.0738	7.66441	13.3142	15.4347	12.7438	13.8279	12.8743	13.1219	15.151	13.7476	16.0078	20.5544	15.2905	15.6444	20.8086	26.1035	26.6482	27.8061	33.2189	24.9901	39.7558	31.3185	41.6565	42.36	45.6453	46.2956	56.8955	50.8117	42.5659	45.2723	52.2174	61.7493	23.508	43.412	35.3024
Y110A7A.10	aap-1	WBGene00000001	24.0728	25.8081	12.0955	20.3397	27.413	23.5825	21.9296	21.951	26.3328	24.6533	21.6552	23.0032	30.0597	28.9882	29.889	23.9665	33.7209	31.9358	35.4932	29.749	41.9433	35.3097	40.8692	35.9297	45.6648	44.1726	43.9292	42.003	40.4497	39.2507	47.1757	27.9889	36.302	44.2505	37.7772	42.719	48.7033	43.0114	45.9571	44.2532	55.041	51.288	52.4801	48.2038	78.2862	81.4656	70.8984
F48A11.5	ubxn-3	WBGene00018586	97.4994	107.007	57.5453	100.726	85.9276	87.3815	85.8535	78.3267	88.53	83.9653	71.7575	81.5096	87.681	83.5497	84.0514	79.4228	91.5691	85.1897	83.4339	89.6065	94.4153	93.5561	88.6244	99.454	108.067	98.9281	91.922	97.3741	92.2704	105.205	91.9029	68.806	113.756	114.629	99.5692	129.234	151.256	136.803	132.048	132.892	188.443	181.552	165.322	171.551	333.031	231.773	254.309
ZK632.4		WBGene00014013	67.2922	74.1763	31.3383	65.9712	77.7959	94.4703	69.9658	100.347	89.9031	96.9323	88.688	100.607	103.169	106.998	93.1992	120.375	126.865	133.834	117.718	123.22	127.371	129.155	116.169	132.794	123.15	122.011	114.973	151.084	128.814	175.823	122.673	98.211	191.578	129.497	137.162	141.798	199.512	157.898	145.583	168.599	270.19	213.25	224.239	236.857	588.884	417.318	496.509
W03G11.4		WBGene00012226	275.489	342.264	214.237	299.435	196.25	213.786	257.262	176.862	130.372	145.519	143.909	108.679	122.404	128.094	135.134	95.478	98.8001	94.7375	120.634	105.335	110.679	101.732	115.632	79.6279	95.8066	100.845	105.864	83.5313	68.8339	69.9391	81.5373	50.5632	48.7211	58.1503	52.4632	61.1169	55.1921	52.6747	45.8784	47.4993	49.7124	53.2932	49.6558	48.1281	44.2069	52.7665	46.3115
C15C6.1		WBGene00007600	109.861	105.163	82.7442	122.038	23.8082	52.9202	92.5666	38.8149	3.79645	7.36397	7.97306	2.08331	2.49804	1.21416	4.43806	0.620491	1.57507	0.74078	1.92047	0.719009	1.79757	0.723559	1.78858	1.69938	0.619884	1.45708	1.19106	0.158203	1.04162	1.27162	0.489714	0.749702	0.220458	0.527839	0.277094	0.179492	0.447503	0.69475	0.157387	0.132495	0.250756	0.616998	0.525458	0.0756731	0.443548	1.45312	0.293575
ZC8.4	lfi-1	WBGene00022500	786.315	898.191	503.888	894.503	702.007	840.196	827.356	835.253	653.393	871.35	612.547	745.218	700.283	863.347	760.81	595.516	551.419	735.348	745.357	778.057	617.337	625.444	702.467	548.575	510.234	603.998	667.205	501.188	345.905	421.923	445.394	266.644	257.568	307.467	278.295	294.905	188.548	224.783	209.719	236.635	155.155	169.597	155.207	145.519	119.019	131.053	108.549
M176.8	chil-13	WBGene00010945	23.4222	19.3122	6.41428	21.843	23.1376	32.4961	25.3607	30.4527	25.4443	31.9372	32.7781	32.2913	30.3928	32.5548	26.8095	37.6172	41.9543	42.0598	39.9032	42.6013	52.7288	54.5563	45.6089	55.2702	67.1541	68.4061	68.8014	86.1417	86.0207	91.6414	95.4941	68.7227	89.3588	92.8997	95.8746	87.4124	63.0979	78.8226	81.3693	84.9953	37.4881	49.5912	50.7724	45.3282	14.1935	25.1572	19.3026
C34H4.4	col-107	WBGene00000681	1520.3	683.738	262.894	1409.36	1657.69	1237.94	1404.31	1650.58	1144.1	1340.16	1030.3	1300.16	920.11	910.699	809.991	1382.22	651.078	941.778	760.294	987.289	280.763	555.91	439.545	497.674	351.681	363.043	400.057	332.385	284.103	279.417	270.812	240.488	176.219	182.105	112.685	156.337	67.9459	105.286	97.5015	129.58	22.4427	56.3782	44.1385	44.5715	9.9059	20.8886	12.6237
R08E3.1		WBGene00019957	118.412	140.189	75.2304	146.092	101.772	144.934	136.575	154.911	126.737	154.323	126.092	170.05	130.064	167.858	145.55	125.184	100.876	133.423	142.684	143.532	89.1938	98.5487	106.51	90.1479	66.7409	80.5229	87.8584	67.711	60.8481	78.3318	81.0476	48.2308	69.0032	78.824	71.6751	77.9891	39.9769	57.4117	49.4983	49.0892	18.9948	27.6878	23.8427	23.9127	6.94892	11.5342	7.0458
M03B6.3		WBGene00010835	40.1523	113.854	53.4218	37.9379	4.61075	7.86083	5.89264	3.76303	3.39257	2.9616	3.93731	2.08331	3.74705	0.834738	2.26431	1.3961	2.72058	1.15232	1.42257	1.43802	2.39676	2.02596	2.68288	1.21384	1.17089	1.91721	2.17194	2.53125	1.04162	1.18684	1.38752	1.4161	1.17577	1.58352	1.75493	1.52568	1.71543	2.46321	0.944324	1.1262	1.56723	2.85362	2.03615	2.27019	1.77419	1.90722	1.68806
C44B11.4		WBGene00016634	8.92273	11.7629	2.65735	9.90453	11.7364	15.2304	12.8295	13.7281	16.8821	17.4494	20.2772	19.3574	18.2357	19.6543	18.7485	20.5538	20.8339	25.2688	23.757	21.2108	21.1429	31.0407	32.4628	26.9473	23.2801	26.3041	29.4262	31.7197	28.5578	28.0604	35.1778	24.3237	40.7112	33.4298	35.9299	32.2187	51.1645	43.643	54.2987	49.288	78.8628	57.6894	74.418	72.3435	93.1451	68.0242	104.659
C15H11.3	nxf-1	WBGene00003834	158.378	195.053	89.0669	181.907	186.023	265.373	170.066	208.43	169.548	202.029	149.126	183.331	212.999	234.334	204.785	159.156	231.321	228.078	221.495	246.35	328.1	285.878	262.117	258.305	377.854	378.611	336.79	336.656	400.157	534.334	476.573	293.633	480.818	523.353	464.318	576.347	529.545	488.283	407.948	558.531	676.854	547.046	551.074	562.024	859.965	699.769	675.443
Y71H2AM.13		WBGene00022178	37.7357	33.6207	13.9282	34.8427	45.9398	57.763	44.7542	43.3445	47.496	59.312	62.1111	58.4195	72.2765	65.6407	56.6079	76.1652	97.941	93.7498	73.1202	96.1674	116.072	124.814	95.7787	138.297	118.122	144.788	109.788	143.253	96.0897	108.003	100.963	90.6307	112.801	119.38	121.737	128.785	171.767	152.656	160.535	140.047	144.498	164.43	145.289	130.46	149.032	164.748	129.32
F47H4.12		WBGene00043053	14.5924	13.2552	6.32265	12.1154	20.2873	17.4763	14.5451	15.8187	14.9435	19.7707	13.5837	16.4929	27.3119	25.2698	20.3788	19.623	31.6447	31.1951	22.69	33.5238	55.4679	46.6695	35.2351	43.1318	63.1593	60.9673	55.9099	66.1289	57.376	78.4165	72.7225	45.5652	58.0538	58.5902	53.6639	63.7195	48.6287	47.9378	44.5406	41.4708	38.303	34.3205	34.943	36.4745	18.1115	30.8788	14.9723
M03F8.3		WBGene00019762	70.3594	64.608	30.8802	58.1891	64.3828	53.6221	62.8051	53.658	63.328	50.9875	58.1738	56.5966	64.1162	55.548	57.423	55.9993	68.2294	54.6531	56.3339	56.3523	73.2724	60.2724	59.2021	61.1775	83.4089	65.5686	66.5594	76.0958	80.5521	72.7366	71.3349	55.3114	105.085	92.196	98.7379	96.8357	122.243	116.781	115.365	106.791	123.435	132.269	114.09	125.542	124.046	168.29	115.522
F52H3.3	bath-38	WBGene00009945	48.0526	59.1654	26.3902	44.482	47.2811	49.1302	43.2624	45.7138	44.5881	45.7047	42.7198	54.2529	52.7085	59.6458	48.3658	55.689	61.0699	62.8017	48.5097	58.5992	64.5414	69.3893	57.7713	69.7553	70.6668	75.9983	60.6741	84.2432	65.4486	83.4182	78.1093	59.9762	99.2059	77.7684	68.627	80.4122	101.359	101.56	83.5727	105.267	145.251	132.655	115.666	137.876	188.434	198.533	163.815
F31F6.6	nac-1	WBGene00003517	33.4602	33.094	15.6692	33.5162	40.2392	40.5675	38.5632	47.5953	45.5574	46.6652	46.9525	54.9473	33.9733	50.9949	45.9203	43.0465	30.6424	34.9813	36.1333	31.9959	22.7692	27.0611	28.1702	20.7971	20.9383	21.2427	25.7129	21.6738	13.3675	18.4809	15.7525	11.9119	12.2721	12.3163	11.0838	13.2824	12.1572	12.0634	9.52194	8.14842	4.82706	7.7896	8.1446	5.52414	1.40457	4.81346	2.78896
F11G11.2	gst-7	WBGene00001755	71.7536	55.6541	18.7847	70.4813	96.4065	81.7666	75.933	84.5288	104.766	90.689	117.233	83.9401	73.9419	80.4384	71.9146	93.8492	63.6473	63.0486	59.0368	46.8254	43.3129	45.1501	53.4787	31.1552	44.7006	31.0588	40.0757	34.4883	24.5649	18.1418	17.7929	19.8255	16.0199	11.7884	13.67	14.4491	8.80089	10.1686	14.7157	9.53961	2.06874	3.62487	3.94093	3.1026	2.73521	1.54394	4.6972
K09E4.4		WBGene00010722	36.2486	29.8461	12.0039	36.523	27.3292	36.1458	38.1903	42.9264	34.0873	36.8999	38.1919	43.4891	39.3857	42.344	36.4102	46.6919	45.8919	47.5745	44.5976	46.2862	48.192	53.7604	45.2512	55.3511	47.7311	57.0562	44.7699	62.8858	63.8862	68.074	60.3164	55.9778	95.3111	88.0612	70.7514	93.3356	171.468	125.434	105.922	132.627	161.487	145.534	161.972	156.946	132.473	117.34	115.742
F55F3.3	nkb-3	WBGene00010117	388.603	428.906	222.85	415.106	451.853	551.872	538.542	543.688	446.527	599.203	567.859	568.831	445.566	561.399	568.524	473.279	360.62	477.145	515.256	455.941	282.732	386.887	389.375	318.512	212.414	304.07	285.715	242.842	155.289	178.874	183.561	128.949	134.847	157.912	158.406	148.44	133.132	141.982	133.386	113.349	115.849	124.711	138.392	109.348	61.8749	92.0916	86.8248
F54C1.7	pat-10	WBGene00003934	1188.4	939.712	349.029	1384.95	1325.38	1252.89	1213.51	1574.06	1286.51	1272.13	1676.51	1554.76	895.879	1151.94	917.319	1570.54	885.836	958.652	776.013	916.017	650.207	782.601	616.525	894.762	658.662	629.306	593.079	851.212	467.168	504.579	454.046	469.147	392.635	377.317	316.719	384.022	182.134	295.711	242.141	312.091	68.958	123.554	85.584	113.056	28.3871	37.872	34.7152
Y71H2B.7	gpa-17	WBGene00022196	55.0235	56.3564	26.1153	54.1212	46.5266	53.9028	55.1223	56.5848	47.7383	52.3483	57.8785	56.423	52.4587	59.0387	53.9813	65.4618	63.003	69.0572	59.6769	60.7562	69.5061	65.1203	58.4867	74.9344	84.5109	88.2684	83.0941	84.876	93.4856	113.259	112.797	82.0507	110.596	116.653	109.637	116.849	114.262	131.497	133.622	119.046	109.142	125.636	120.001	110.937	86.8615	124.605	80.2928
F56D6.2	clec-67	WBGene00018971	67.3852	68.2948	25.7488	74.903	81.233	107.244	90.3289	117.281	91.1956	115.342	102.173	122.568	79.1877	130.371	113.216	103.467	57.7766	104.862	109.823	80.3492	25.166	51.445	47.3975	30.6697	14.1196	28.4514	22.3499	20.8828	15.5375	13.903	13.4671	9.82943	16.4608	16.0991	16.8104	13.4619	5.0717	10.7371	11.0958	7.48594	1.44185	3.47062	5.38594	2.72423	0.96102	2.17968	1.32109
T12D8.9		WBGene00011736	274.56	262.031	109.318	300.939	297.77	334.506	295.154	336.303	302.343	365.397	278.466	337.062	305.676	343.608	307.766	299.464	276.354	340.512	288.924	330.744	275.371	307.585	281.613	262.432	269.856	324.392	288.377	270.686	245.823	266.955	254.814	169.766	202.454	252.307	212.254	220.775	122.541	173.751	170.136	165.221	52.2827	94.0923	79.9353	63.4898	20.0336	30.2431	24.6603
W01A8.4	nuo-6	WBGene00012166	110.791	110.255	44.9916	101.433	121.64	116.649	113.974	126.41	135.541	123.827	162.709	144.79	124.319	120.809	135.134	150.391	120.636	131.365	120.136	105.335	87.3106	105.495	98.8193	101.072	77.6233	84.8941	77.419	85.3506	60.8481	56.7142	68.2334	49.2304	48.5741	44.7784	51.8166	48.6422	37.1428	36.3165	41.629	40.1459	30.2161	30.5414	27.3895	30.7233	21.3642	28.0634	22.3851
C15H9.6	hsp-3	WBGene00002007	1149.17	1175.06	569.771	965.957	891.802	814.648	767.46	740.898	740.631	687.331	644.144	585.15	672.221	573.085	572.781	585.123	563.304	527.271	536.452	511.934	539.357	455.77	453.764	417.399	582.14	453.459	471.1	398.356	437.829	395.813	375.365	256.565	415.048	419.632	371.953	358.714	510.228	612.138	508.047	491.555	927.735	832.177	789.238	726.765	1936.01	1737.39	1369.23
C16C8.2	skpo-2	WBGene00015841	135.979	142.471	94.2899	146.18	61.9517	104.788	161.19	81.8807	10.2585	13.6874	16.2414	7.63881	8.99293	2.80775	8.42325	1.93903	4.86841	1.8931	4.4811	3.7748	6.67669	2.31539	5.1869	2.42768	3.23717	2.37734	3.50312	2.61035	1.56243	2.28891	0.73457	1.0829	0.661373	1.49555	1.10838	1.25644	1.04417	2.65268	0.472162	0.72872	0.877647	2.46799	0.59114	0.529712	0.813171	3.90526	1.02751
R05D11.4		WBGene00011032	49.3538	42.6623	23.183	40.9446	47.4488	43.024	44.0829	43.5536	52.5041	49.7869	58.8628	49.3919	44.7148	48.5666	53.7095	57.6281	55.4856	52.76	50.0746	50.061	60.4326	54.1945	49.0072	51.7096	56.4095	57.0562	56.2602	67.1573	58.4177	63.7505	60.3164	42.3165	68.2684	73.0178	75.3697	72.4248	89.3515	85.1385	94.1177	78.238	96.7919	110.443	90.5758	100.267	110.739	122.062	86.2377
Y23H5A.5	ctn-1	WBGene00000832	197.229	193.385	99.6963	194.376	174.454	163.253	153.731	155.748	154.039	166.41	139.971	151.561	184.771	162.546	141.837	147.444	195.094	187.582	153.496	205.637	229.062	221.192	184.671	201.497	269.65	261.814	196.035	263.408	365.523	365.718	324.354	263.812	419.163	430.189	332.051	429.254	375.231	399.229	338.147	400.796	254.141	335.647	271.005	284.607	187.251	221.419	172.622
C53B4.7	bre-1	WBGene00000266	178.083	216.56	105.377	153.166	77.7959	79.8014	95.0281	75.7484	63.4896	67.3163	74.8089	61.1105	57.205	56.5345	57.3324	62.8247	54.6264	52.1015	58.5389	46.3761	42.3713	43.8477	46.9503	38.8429	42.9098	40.4915	45.1202	41.7657	32.1167	34.8424	36.0756	29.9881	35.7876	32.902	35.2833	29.8853	40.872	42.0008	36.1204	35.9723	44.1958	39.9506	36.7821	39.1987	49.3077	59.3055	43.4491
K01A2.10		WBGene00019284	22.3998	25.9836	13.0118	28.564	21.4609	34.6017	24.5402	30.8708	30.7755	40.5019	32.1875	42.5343	39.0526	43.3305	37.2253	40.7197	55.4856	57.4516	54.6979	54.8244	65.6541	65.6268	58.129	77.0384	62.1262	75.7682	61.1646	76.9659	66.2298	89.8611	67.9886	56.4776	85.464	72.7539	67.5187	87.2329	101.509	86.0859	80.9758	91.62	117.605	123.323	122.957	135.304	128.333	129.873	161.76
F08H9.4		WBGene00008592	1.30123	1.14117	1.19122	1.5918	2.68262	1.26335	2.68525	0.905914	0.969306	1.28069	1.96866	0.694437	1.16575	0.227656	0.543435	0.698052	2.64899	0.493853	0.4979	1.70765	2.31116	0.86827	0.715434	1.69938	2.54841	0.920262	1.47131	2.45215	5.12131	3.98441	4.16257	4.91471	10.2145	5.98218	9.32884	13.1926	20.1376	16.2951	20.3817	25.9689	32.0341	24.4486	48.7362	49.3389	61.3575	46.5907	97.0999
C05G5.4	sucl-1	WBGene00007350	251.509	262.821	119.214	274.232	255.016	286.569	267.183	304.805	302.02	321.213	316.855	330.205	281.612	316.593	299.252	329.946	260.317	307.506	315.811	275.74	202.013	255.923	225.809	226.098	172.259	197.933	199.188	164.215	118.745	132.079	139.324	109.873	111.919	116.125	109.36	123.4	83.6831	107.686	94.1964	96.6548	73.0327	90.6988	78.753	90.5807	59.2876	67.5701	58.1278
T08G2.3	acdh-10	WBGene00020366	158.936	154.234	66.342	122.48	152.909	163.533	151.045	163.343	179.16	196.266	202.083	180.901	146.635	182.276	175.167	170.014	119.348	154.165	146.525	128.253	103.831	121.485	119.746	91.9282	93.8092	95.0937	99.0684	88.5938	73.0872	75.5342	79.3336	56.4776	60.3319	68.4432	60.2218	62.9118	50.1949	63.6012	64.9223	55.979	21.8785	43.4984	35.0086	26.4099	16.4113	27.1552	19.2292
K01D12.5		WBGene00010464	24.7234	23.9646	17.6851	40.1487	46.1913	45.7612	71.9797	43.902	4.52343	16.1687	23.2301	5.29508	0.666143	1.06239	4.07577	1.55123	1.36029	0.823089	1.63596	1.07851	1.19838	1.08534	0.357717	0.971072	0.619884	0.690196	1.121	0.711915	0.434009	0.508648	0.489714	0.0833002	0.220458	0.26392	0.277094	0.179492	0.372919	0.884228	0.393468	0.331236	0.125378	0.0771248	0.525458	0.454039	0.517473	0.908201	0.513756
MTCE.34	nduo-3	WBGene00010966	167.58	155.814	65.7006	188.275	170.598	160.445	167.306	150.242	173.425	160.166	180.329	137.412	130.314	156.703	131.24	175.289	148.558	128.813	136.496	118.816	112.134	105.061	94.9738	121.95	78.1054	78.0689	96.1958	103.465	54.772	57.6467	64.9687	42.6497	44.9733	53.0479	50.9854	36.7958	34.234	35.4323	47.3736	42.9945	25.1383	27.9192	26.3386	29.6639	15.1546	23.8857	19.1558
R151.9	pfd-5	WBGene00020112	49.9115	33.9718	25.199	49.0805	56.9218	42.0414	47.1411	46.0622	47.5768	43.1433	51.6772	46.7877	45.9639	44.7723	48.1846	61.2734	62.9314	52.6777	57.6853	56.5321	64.5414	55.4969	71.0068	76.7956	77.5544	65.4153	77.5592	96.1085	110.846	98.4233	112.471	81.9674	127.277	117.972	129.034	123.4	137.831	139.897	161.873	153.164	144.122	133.503	168.015	172.837	113.696	132.87	140.035
F25B3.5		WBGene00009102	4.55431	3.68687	2.65735	3.53733	7.29336	5.4745	4.99755	5.71423	7.2698	3.84207	3.83888	5.20828	6.07855	4.02192	5.88722	3.64538	5.44117	4.69161	5.40578	4.4938	7.53268	4.19664	7.78034	5.98828	10.7447	4.83137	7.63681	6.24903	6.51014	5.08648	7.26408	3.08211	8.8183	5.19042	6.00371	6.82068	14.0218	10.0423	10.1515	11.4608	32.2222	19.8211	24.1711	22.6263	73.1854	50.4051	62.8984
M04G12.2	cpz-2	WBGene00000789	325.772	335.944	110.234	318.448	392.165	440.768	343.638	434.072	476.252	496.988	457.713	524.127	566.638	572.478	463.46	645.465	647.284	689.995	587.665	616.91	671.093	743.095	609.639	723.772	755.777	864.816	698.523	859.123	949.439	1067.65	959.022	750.785	1244.41	1161.95	1117.71	1139.95	1364.44	1306	1291.44	1197.35	1111.92	1150.55	1018.4	1094.69	479.18	831.276	530.123
T23G7.3		WBGene00011966	383.491	368.862	157.242	396.712	418.824	430.521	409.799	450.936	500.647	441.278	609.398	538.015	613.101	494.392	555.119	889.396	779.805	673.616	701.968	756.847	764.738	816.825	842.334	1011.45	945.53	952.241	1097.95	1250.52	1264.01	1398.78	1506.52	1179.03	1710.31	1501	1861.33	1636.6	1683.06	1730.37	2316.27	1917.2	1463.16	1699.52	2103.28	1832.73	1152.78	1492.81	1417.16
Y119D3B.21		WBGene00022497	168.045	146.334	32.9877	161.037	210.753	164.516	155.148	218.674	269.063	202.189	306.323	264.581	268.872	210.885	242.101	410.222	238.266	225.444	259.477	229.813	117.527	150.138	146.396	165.972	117.296	105.907	109.508	137.716	72.306	78.1622	79.9049	69.9722	52.3954	46.2739	47.4755	42.2703	16.7068	27.1584	25.2607	23.319	12.6632	13.6511	16.1578	16.6481	16.1895	14.1679	15.9264
D1025.7	nspc-18	WBGene00008358	1.30123	2.54569	0.458163	1.0612	2.01196	3.22855	1.86476	3.4146	3.79645	2.72147	2.75612	2.51734	4.99607	3.79426	4.6192	3.80051	7.5174	7.32549	6.25932	7.45972	9.24465	9.33391	9.03235	13.9187	12.2599	10.2763	11.3501	12.1816	19.1832	18.1418	18.0378	18.8259	12.86	14.7795	16.718	14.2696	15.1405	17.1793	18.0996	15.9656	3.94941	6.01573	6.89664	4.84308	1.77419	1.27148	1.90824
F15B9.8		WBGene00008851	80.3045	125.617	72.573	88.8755	24.0597	11.0192	19.6919	10.7316	13.4895	4.16225	9.35112	3.55899	7.07777	2.0489	4.70977	3.18001	6.65827	2.14003	3.12966	1.8874	4.27993	3.18366	5.36575	2.5086	3.1683	1.9939	2.52225	3.16406	1.30203	1.69549	1.55076	0.999603	1.39623	2.11136	1.47784	0.987204	0.596671	1.76846	1.41649	1.98742	1.44185	1.31112	1.05092	1.28644	1.40457	0.908201	1.1743
K07D4.3	rpn-11	WBGene00004467	40.9888	39.5899	17.8684	36.3461	42.2512	37.0582	42.2181	40.2783	43.7803	40.742	42.0308	38.2809	48.5452	31.6442	46.2826	41.2626	51.9775	40.7429	52.7063	45.6571	50.2464	48.7678	63.4947	52.4379	60.0599	55.9059	62.0053	56.1621	67.011	67.9893	69.8658	54.2285	80.3935	71.0824	78.0482	78.707	84.8018	81.9174	89.396	80.8217	98.4218	104.196	103.252	96.5589	82.3521	104.534	105.393
F19C7.1		WBGene00017591	158.564	155.726	77.2463	182.526	134.55	177.851	188.191	200.207	162.116	190.023	234.565	211.803	150.382	206.028	195.637	207.787	146.267	195.813	217.298	185.145	87.8242	142.035	135.485	120.008	71.2178	86.1978	108.036	75.8584	45.7446	64.4287	67.7437	48.6473	45.7817	46.2739	56.5272	55.6424	17.6018	30.569	44.3832	36.3698	4.5763	9.9491	13.859	9.91318	1.33064	3.08788	1.83484
T07F10.1		WBGene00011587	71.2889	68.0315	52.2306	84.8075	24.1435	28.0744	34.0132	22.5782	19.5477	15.6084	23.9192	16.6665	17.9859	18.5919	23.1866	18.3045	18.7577	15.5564	14.5814	17.7056	17.2909	12.5176	15.3818	14.4852	15.566	12.1168	11.1399	14.5547	9.201	9.15566	9.30456	7.99682	9.11225	11.6125	7.85101	9.6028	9.6959	12.8213	10.6236	9.87085	10.7198	12.1086	10.5092	11.578	8.35349	10.9892	8.36689
K09H9.5		WBGene00019597	15.3359	15.4497	4.03183	17.0676	18.6945	26.5303	15.5894	28.5711	29.7254	29.3759	31.0063	32.9858	29.227	35.1349	32.1533	49.7168	44.5316	44.2822	41.0412	39.0961	51.1024	55.4246	52.3161	58.3452	74.9371	61.2741	64.8779	79.6553	111.454	125.806	115.164	99.1273	135.949	135.743	121.829	126.272	92.9315	128.655	89.7895	106.791	39.9956	78.1274	50.9037	62.5817	14.4892	29.0624	17.2475
K12G11.3	sodh-1	WBGene00010790	17.0089	31.9528	10.2628	16.4486	36.4668	38.111	23.123	26.2018	47.2537	39.5413	47.8384	30.3816	42.7164	56.6104	63.7631	38.3153	43.4577	44.1176	67.9278	41.2531	25.7652	39.9404	47.3081	29.7795	15.566	17.0248	19.8977	18.5889	5.81573	5.6799	3.34638	3.99841	5.87887	5.10245	3.97169	2.06415	1.64084	3.28427	3.06905	2.58364	1.31647	2.08237	1.57637	1.81616	1.25672	0.999021	2.49539
C29F3.5	clec-230	WBGene00007806	57.2542	43.7157	29.7806	72.6037	6.62271	16.985	24.8386	7.87448	1.13086	1.84099	4.23261	1.21527	1.41555	0.910623	1.53973	0.698052	0.930726	0.658471	0.640158	0.808885	1.02718	0.578847	1.60973	0.809227	0.482132	0	0.5605	0.158203	0.868019	0.0847746	0.326476	0.1666	0.146972	0.703786	0.277094	0.179492	0.223752	0.568432	0.708243	0.331236	0.313445	0.15425	0	0.454039	0.369623	0.635741	0.366969
C44F1.3	lec-4	WBGene00002267	41.8253	38.4488	15.8524	49.6995	57.0056	56.2891	40.3534	64.2502	79.887	76.4413	77.3682	93.5754	71.6104	82.1837	73.0921	95.478	75.4604	77.2057	75.3252	69.2945	62.7438	70.2575	64.6573	64.0908	59.5778	54.0654	66.2091	49.7549	32.9847	37.5552	37.6263	29.8215	18.8859	21.2895	22.0752	21.3595	10.1434	15.2214	15.9748	15.9656	6.83311	10.489	11.6914	9.38347	8.05779	7.17479	8.51367
T05F1.6	hsr-9	WBGene00002027	106.329	121.842	62.9516	83.0389	118.287	98.6815	108.156	86.4103	96.1229	102.615	73.6278	89.0616	120.489	101.383	98.4524	81.3618	105.96	103.38	99.2244	109.829	140.039	115.191	119.835	89.9051	136.926	124.542	122.049	121.816	129.074	153.188	146.996	93.3796	174.529	172.867	151.294	170.966	203.39	202.425	158.883	195.165	273.387	253.586	254.256	241.851	348.333	338.396	278.162
Y41E3.4	qars-1	WBGene00001336	101.496	99.721	44.0753	94.3583	105.628	116.088	88.8371	105.853	115.105	118.064	93.8065	115.797	148.05	137.656	112.853	149.538	165.812	155.07	144.96	160.788	189.858	188.849	158.111	188.064	203.942	220.863	186.787	214.919	220.39	236.521	227.064	173.265	258.156	248.964	228.326	265.109	297.366	266.342	242.219	256.245	257.589	292.303	224.83	256.683	196.713	241.945	154.714
F59F5.2	glo-3	WBGene00010341	5.01903	4.74026	2.65735	4.5101	5.61673	5.54469	4.69919	6.20203	3.6349	5.84315	5.80754	5.90272	4.4132	5.23608	5.52493	5.11905	4.72522	5.67931	4.33885	6.47108	4.62233	6.2226	4.11374	7.93042	3.58155	6.82527	4.06362	6.48633	5.12131	6.52765	3.42799	3.99841	9.18573	9.76503	7.94337	11.3977	21.4801	13.8319	14.9518	12.4545	28.4608	21.2093	24.8279	25.7289	43.6895	35.329	44.4766
C10E2.6	mct-6	WBGene00015676	149.642	170.21	84.1187	143.439	162.55	171.675	153.805	161.531	151.05	164.649	140.661	152.169	114.41	133.482	128.522	98.8907	74.5297	84.7782	92.3961	82.0569	62.5726	62.1537	58.6656	44.5884	59.7155	44.7861	45.8909	44.8506	45.571	45.2697	43.911	23.1575	28.0716	30.7906	25.7698	29.6161	30.4302	24.1268	18.4143	17.423	33.9148	28.7676	29.0972	29.8909	53.3736	40.4149	49.1004
C38C6.6	tag-297	WBGene00007999	146.388	121.491	82.8359	174.656	47.1135	65.3431	111.96	48.1528	23.9096	14.2477	37.306	11.2846	15.1547	5.61551	20.8317	6.28247	9.52204	3.86852	9.95801	5.21281	10.6142	2.96659	9.30064	5.82643	4.13256	1.38039	4.06362	2.21485	0.954821	0.508648	0.244857	0.583102	0.661373	0.26392	0.277094	0.987204	0.447503	1.32634	0.708243	0.596226	0.250756	0.385624	0.131364	0.454039	0.369623	1.72558	0.58715
Y56A3A.13	nft-1	WBGene00003594	27.8835	33.6207	13.8365	25.3804	25.3172	23.3719	25.0624	25.9231	26.4944	27.9351	25.1004	25.9546	33.1406	29.8988	21.3751	28.7753	38.5177	34.2405	30.3719	35.2314	39.8034	39.7957	37.3814	38.681	48.902	49.6174	44.9101	52.2862	58.1573	57.3076	53.0523	49.5636	61.5077	59.206	52.0014	61.7451	64.888	68.5908	52.5674	61.5437	65.1966	73.9627	56.8808	66.1383	51.3037	73.6551	48.8068
Y38F2AL.4	vha-3	WBGene00006912	479.782	418.723	205.165	524.94	354.776	476.352	466.936	523.827	410.663	456.406	498.169	531.331	372.957	469.047	394.625	517.955	367.422	378.621	384.806	397.522	317.828	352.445	331.425	360.43	271.923	324.776	330.905	299.637	169.003	197.864	228.37	159.603	147.927	138.646	132.451	148.888	99.1219	112.802	103.954	124.015	97.4188	89.3105	85.4526	95.2725	51.8951	66.9344	54.5316
F39B2.2	uev-1	WBGene00006730	47.1232	39.0632	23.0914	46.3391	48.7901	47.4457	56.092	50.0343	47.7383	47.3055	64.0798	53.9925	52.2089	51.7537	62.0422	62.6696	65.9383	65.5179	74.0449	62.6436	71.5604	79.302	85.8521	88.5294	87.5415	73.6976	88.4889	93.1817	103.381	112.496	123.571	88.215	120.223	113.046	131.712	128.336	110.011	127.076	127.012	125.009	111.712	122.32	129	136.363	88.1921	112.526	100.476
C05E7.1		WBGene00007343	92.5733	76.4586	59.103	101.521	34.0357	40.2166	67.2805	30.6617	12.7625	11.7664	21.7537	8.59366	8.82639	8.19561	10.1441	7.98882	9.30726	7.65473	8.39318	6.29133	9.33025	7.52501	10.1055	7.52581	7.09423	8.81917	6.1655	6.16993	6.85735	6.18855	6.28466	5.83102	5.36447	5.01448	4.61824	5.11551	7.08547	3.78955	3.22644	3.84234	6.08084	4.31899	2.03615	5.0701	1.92204	4.35936	3.88987
B0496.3	unc-82	WBGene00006814	226.135	245.089	154.126	261.055	201.448	233.719	251.892	220.207	173.183	208.593	157.099	178.21	172.198	193.735	201.524	143.333	158.08	171.532	189.771	196.469	207.748	185.882	205.598	167.753	197.95	225.004	210.328	192.929	196.433	253.561	236.287	149.107	263.006	316.088	263.332	315.636	402.529	353.312	299.036	389.468	536.806	474.163	544.966	457.368	670.866	592.147	645.645
H23N18.1	ugt-13	WBGene00019232	30.2072	15.1864	9.07163	32.8088	62.9577	43.024	45.3509	63.414	36.9144	42.3429	61.4221	42.8815	15.7376	28.6846	22.8243	25.2074	7.30262	12.5933	10.9538	8.35848	6.93349	6.15025	6.4389	2.58953	5.78559	2.37734	4.34387	2.13574	1.38883	2.28891	1.14266	1.4161	2.93943	1.49555	2.49385	1.70517	0.745839	2.08425	1.41649	0.72872	0.313445	1.31112	0.656822	0.832405	1.25672	0.817381	1.61466
F22A3.6	ilys-5	WBGene00017691	34.7615	24.6669	9.52979	43.8629	41.9997	43.9364	42.7403	57.3513	65.9936	48.6663	62.5048	64.7563	60.1194	42.8752	52.8038	92.996	44.7464	43.4591	47.6562	53.4763	14.8086	28.7253	19.7639	27.1091	8.88501	12.4235	11.7004	20.25	8.07257	6.18855	5.71332	5.33122	5.2175	3.78285	4.43351	4.75653	1.41709	1.89477	3.7773	2.98113	1.56723	0.694123	0.656822	0.227019	0.517473	1.63476	0.58715
K04G2.9		WBGene00010567	43.4983	48.5437	27.3065	48.373	36.383	33.5489	46.3206	37.7	23.021	22.172	37.8966	22.1352	13.4894	19.7302	20.0165	17.9167	18.6145	14.4041	17.0709	13.3017	16.8629	14.7606	16.3655	13.9187	13.9818	12.1935	18.2162	13.7637	13.4543	13.7335	14.6914	9.74613	8.23042	9.76503	8.95938	8.16687	6.26504	5.74748	7.08243	5.16729	3.32252	3.31637	4.72912	2.87558	2.95699	3.08788	3.00914
T24C4.6	zer-1	WBGene00020762	239.519	260.363	151.56	247.083	221.316	246.774	237.645	231.984	234.087	254.537	196.275	228.036	238.479	265.522	243.64	225.781	226.095	250.713	239.703	266.842	260.049	263.158	269.003	240.259	262.969	278.532	277.588	256.764	230.459	262.038	255.957	167.767	283.655	304.915	280.697	285.571	394.101	338.343	315.09	319.444	550.849	448.558	486.377	449.725	862.035	640.736	773.79
C04A11.4	adm-2	WBGene00000074	52.2351	61.2722	39.6769	52.8831	51.8919	44.9892	58.2551	43.4142	40.7916	40.2617	42.523	36.7184	47.2961	36.349	54.4341	33.0411	44.4601	33.2528	44.811	47.8141	55.2967	41.5323	56.7876	40.6232	53.2412	39.8013	50.1647	38.2852	41.2309	37.1313	38.3609	25.3233	36.449	35.3652	32.7895	34.4624	49.5983	38.906	34.4678	43.392	143.307	79.8242	116.586	100.267	438.151	223.599	293.061
F49H12.6	acl-4	WBGene00018657	46.0078	55.3908	23.6412	46.9581	74.1911	75.5201	47.2903	70.4522	67.9322	80.0432	65.6547	69.8778	71.5271	72.4704	65.3934	63.29	81.3311	74.7365	73.3336	70.373	81.9179	84.0775	80.7546	75.0153	82.9956	73.0841	71.3937	82.2657	75.9516	78.5013	71.8247	53.0623	83.7004	72.9298	72.8758	75.6557	85.846	84.6332	74.6016	86.3202	156.284	119.004	137.079	138.633	334.953	226.778	266.346
B0495.9		WBGene00015208	25.1881	25.3692	12.0955	24.5845	24.1435	25.9688	23.9435	25.0869	23.2633	22.8924	25.3957	27.6907	29.3103	28.3811	23.8206	30.404	32.2174	32.5943	25.8197	29.5692	32.0139	34.0796	28.1702	40.1376	38.0885	41.6418	35.0312	44.5342	41.4045	52.7298	48.0735	40.5672	60.9198	60.9655	50.4312	55.2834	59.8908	65.2434	66.4962	63.1337	59.68	68.4097	54.7133	71.2084	58.6222	75.2898	52.6233
C35B1.1	ubc-1	WBGene00006701	69.7088	73.474	50.5812	81.2702	62.287	99.3131	92.6412	82.5079	82.1487	87.8874	102.567	93.0546	103.002	114.511	120.099	97.2619	123.071	110.87	147.734	119.805	157.844	139.14	198.98	156.262	194.919	171.092	222.869	174.973	201.901	216.599	217.678	152.19	212.668	237	239.594	235.134	276.408	241.457	275.979	245.247	262.354	274.719	303.255	247.451	237.594	278	303.63
C24H10.5	cal-5	WBGene00006861	87.0895	91.0305	50.9477	103.998	110.993	124.37	170.961	149.685	105.008	134.953	164.875	143.488	90.762	120.658	124.809	119.987	68.6589	106.837	128.529	98.1447	62.5726	87.5506	81.6489	81.8128	47.3867	64.1116	72.865	52.7608	35.1548	40.1832	48.9714	31.9873	24.7647	29.735	28.356	27.8212	13.6488	18.8846	21.9555	18.6155	10.281	12.4171	15.8294	13.9239	3.84408	9.80857	5.79811
C14A11.5		WBGene00015750	3.90369	4.38913	2.84061	3.53733	3.18561	2.52669	3.43116	2.99649	3.55412	2.24121	2.75612	1.8229	2.99764	2.5801	2.26431	3.33514	3.29334	2.96312	1.84934	3.41529	3.16715	3.25601	2.59345	3.5606	3.30605	2.6841	2.87256	4.19239	4.16649	3.98441	3.91771	3.33201	6.61373	6.33407	6.37317	5.65398	7.68214	10.1686	7.23982	7.81718	16.8634	11.8772	16.6176	12.032	24.7648	17.2558	27.6694
[truncated: 21,601 more rows]
[truncated: 17 more columns]

## Sheet: Counts_TimeSeries
sequence	minus2hr_rep1	minus2hr_rep5	minus2hr_rep6	minus2hr_rep8	0hr_rep1	0hr_rep5	0hr_rep6	0hr_rep8	2hr_rep1	2hr_rep5	2hr_rep6	2hr_rep8	4hr_rep1	4hr_rep5	4hr_rep6	4hr_rep8	6hr_rep1	6hr_rep5	6hr_rep6	6hr_rep8	9hr_rep1	9hr_rep5	9hr_rep6	9hr_rep8	12hr_rep1	12hr_rep5	12hr_rep6	12hr_rep8	1d_rep1	1d_rep5	1d_rep6	1d_rep8	2d_rep1	2d_rep5	2d_rep6	2d_rep8	4d_rep1	4d_rep5	4d_rep6	4d_rep8	8d_rep1	8d_rep5	8d_rep6	8d_rep8	12d_rep1	12d_rep5	12d_rep6	12d_rep8
[truncated: 44,973 more rows]

[truncated: 12 more sheets: Clusters_SeqNames, Zscore_DiffExpressedGenes, GeneLists_WBID, 36_132hrEtOH_ama1CA1200, 36_132hrEtOH_ama1CA1352, 36_132hrEtOH_CA1200, 36_132hrEtOH_CA1352, 132hr_ama1CA1200, 132hr_ama1CA1352, 132hr_CA1200, 132hr_CA1352, Counts_ama-1]
