# Supplementary material for: Alternative somatic and germline gene-regulatory strategies during starvation-induced developmental arrest
Source: Cell Rep. Author manuscript; Available in PMC 2022 Oct 27. (PMC9608353; doi:10.1016/j.celrep.2022.111473)
Supplement: 3 [file NIHMS1842083-supplement-3.xlsx]

## Sheet: README
This file includes phenotypic data for Figures 1B, 1C, 4B, 4E, 4G, 4H, 4I, 6A-C and Supplementary Figures 4C, 5A, 5B, 5C (i.e., any data not derived from RNA-seq, which is found in Supplementary File 1). Data for each figure panel is found on a separate sheet except when the same data is used to generate multiple panels.
Fig_1B: Proportion hatched over time for replicates used in the RNA-seq time series over the course of L1 arrest
Fig_1C: Proportion alive for days 8 and 12 for replicates used in the RNA-seq time series
Fig_4B: Hatching efficiency for Peft-3::TIR1; ama-1::AID after addition of varying doses of auxin, along with controls
Fig_4E: Size of Peft-3::TIR1; ama-1::AID and Pgld-1::TIR1; ama-1::AID worms with auxin and ethanol, along with control strains, following a single day of starvation and recovery for 48 hours
Fig_4G: Number of germ cells for Pgld-1::TIR1; ama-1::AID with and without auxin during starvation at varying time points upon recovery
Fig_4H: Proportion alive for Peft-3::TIR1; ama-1::AID starved L1s with auxin and ethanol and control strain at day 12 when auxin is added at various time points in starvation
Fig_4I: Same as 4H but for germline strain Pgld-1::TIR1; ama-1::AID
Fig_6F, SuppFig_5B: RNA yield for all samples included in ama-1 RNA-seq experiment
Fig_6G, SuppFig_5C: Protein yield for samples included in western blot
Fig_7A-C: Brood size for N2 and cec-4 mutant following 0, 1, and 8 days of starvation during L1 arrest
SuppFig_4C: Survival of starved N2 L1s after addition of alpha-amanitin (transcriptional inhibitor)
SuppFig_5A: Survival of ama-1 worms used in RNA-seq

## Sheet: Fig_1B
replicate	time_point	hour	number_emb	number_L1	proportion_L1s
rep6	0hr	0	65	19	0.22619
rep8	0hr	0	33	8	0.195122
rep5	0hr	0	46	15	0.245902
rep1	0hr	0	48	19	0.283582
mean	0hr	0			0.237699
rep6	2hr	2	39	50	0.561798
rep8	2hr	2	26	45	0.633803
rep5	2hr	2	21	24	0.533333
rep1	2hr	2	49	53	0.519608
mean	2hr	2			0.562135
rep6	4hr	4	10	41	0.803922
rep8	4hr	4	7	39	0.847826
rep5	4hr	4	35	52	0.597701
rep1	4hr	4	29	78	0.728972
mean	4hr	4			0.744605
rep6	6hr	6	7	37	0.840909
rep8	6hr	6	11	42	0.792453
rep5	6hr	6	31	74	0.704762
rep1	6hr	6	35	79	0.692982
mean	6hr	6			0.757777
rep6	minus2hr	-2	87	7	0.0744681
rep8	minus2hr	-2	80	10	0.111111
rep5	minus2hr	-2	74	14	0.159091
rep1	minus2hr	-2	58	2	0.0333333
mean	minus2hr	-2			0.0945009

## Sheet: Fig_1C
rep	day	prop_alive
rep1	12d	0.212121
rep5	12d	0.384615
rep6	12d	0.363636
rep8	12d	0.253521
rep1	8d	0.86747
rep5	8d	0.919355
rep6	8d	0.779661
rep8	8d	1
mean	8d	0.891621
mean	12d	0.303474

## Sheet: Fig_4B
strain	replicate	dose	L1s	embryos	prop_L1s
ama-1/CA1200	rep1	1	0	160	0
ama-1/CA1200	rep1	0.1	10	159	0.0591716
ama-1/CA1200	rep1	0.01	117	41	0.740506
ama-1/CA1200	rep1	0.001	135	47	0.741758
ama-1/CA1200	rep1	0	142	10	0.934211
N2	rep1	1	176	12	0.93617
N2	rep1	0.1	146	13	0.918239
N2	rep1	0.01	160	14	0.91954
N2	rep1	0.001	140	17	0.89172
N2	rep1	0	147	17	0.896341
ama-1/CA1200	rep2	1	4	147	0.0264901
ama-1/CA1200	rep2	0.1	6	144	0.04
ama-1/CA1200	rep2	0.01	114	25	0.820144
ama-1/CA1200	rep2	0.001	110	9	0.92437
ama-1/CA1200	rep2	0	155	15	0.911765
N2	rep2	1	226	8	0.965812
N2	rep2	0.1	224	4	0.982456
N2	rep2	0.01	223	7	0.969565
N2	rep2	0.001	234	11	0.955102
N2	rep2	0	248	3	0.988048
CA1200	rep2	1	195	14	0.933014
CA1200	rep2	0.1	217	9	0.960177
CA1200	rep2	0.01	214	5	0.977169
CA1200	rep2	0.001	186	4	0.978947
CA1200	rep2	0	244	5	0.97992
ama-1/CA1200	rep3	1	1	144	0.00689655
ama-1/CA1200	rep3	0.1	5	101	0.0471698
ama-1/CA1200	rep3	0.01	114	30	0.791667
ama-1/CA1200	rep3	0.001	123	25	0.831081
ama-1/CA1200	rep3	0	124	14	0.898551
CA1202	rep3	1	185	5	0.973684
CA1202	rep3	0.1	185	15	0.925
CA1202	rep3	0.01	197	13	0.938095
CA1202	rep3	0.001	171	5	0.971591
CA1202	rep3	0	175	7	0.961538
ama-1/CA1200	rep4	1	7	203	0.0333333
ama-1/CA1200	rep4	0.1	17	188	0.0829268
ama-1/CA1200	rep4	0.01	169	32	0.840796
ama-1/CA1200	rep4	0.001	156	18	0.896552
ama-1/CA1200	rep4	0	173	17	0.910526
CA1202	rep4	1	172	4	0.977273
CA1202	rep4	0.1	157	3	0.98125
CA1202	rep4	0.01	170	6	0.965909
CA1202	rep4	0.001	158	6	0.963415
CA1202	rep4	0	172	7	0.960894
CA1200	rep4	1	202	9	0.957346
CA1200	rep4	0.1	199	4	0.980296
CA1200	rep4	0.01	193	4	0.979695
CA1200	rep4	0.001	198	4	0.980198
CA1200	rep4	0	229	6	0.974468

## Sheet: Fig_4E
condition	replicate	exposure_time	day	experimentId	imageFile	id	pass	volume	length	middleWidth	meanWidth	surfaceArea
ama-1/CA1200 1mM aux	rep2	24hr	d1	tifs	../tifs/Snap-82148-Image Export-09.tif	0	TRUE	57.9411	192.791	22.2647	17.3211	11131.6
ama-1/CA1200 1mM aux	rep2	24hr	d1	tifs	../tifs/Snap-82147-Image Export-08.tif	5	TRUE	10.9841	125.969	9.76373	8.80082	3696.59
ama-1/CA1200 1mM aux	rep2	24hr	d1	tifs	../tifs/Snap-82141-Image Export-02.tif	0	TRUE	3.58857	120.964	6.17513	5.26214	2179.61
ama-1/CA1200 1mM aux	rep2	24hr	d1	tifs	../tifs/Snap-82142-Image Export-03.tif	0	TRUE	61.0823	213.719	22.4778	16.686	11982.5
ama-1/CA1200 1mM aux	rep2	24hr	d1	tifs	../tifs/Snap-82143-Image Export-04.tif	0	TRUE	77.5408	208.384	24.7005	19.7482	13410
ama-1/CA1200 1mM aux	rep2	24hr	d1	tifs	../tifs/Snap-82153-Image Export-14.tif	0	TRUE	23.3357	181.126	15.4378	11.1724	6880.73
ama-1/CA1200 1mM aux	rep2	24hr	d1	tifs	../tifs/Snap-82156-Image Export-17.tif	1	TRUE	10.0135	134.328	11.1324	8.37985	3863.25
ama-1/CA1200 1mM aux	rep2	24hr	d1	tifs	../tifs/Snap-82156-Image Export-17.tif	4	TRUE	28.449	215.418	20.712	11.5169	7895.43
ama-1/CA1200 1mM aux	rep2	24hr	d1	tifs	../tifs/Snap-82156-Image Export-17.tif	6	TRUE	19.3834	167.761	18.5254	10.3119	5893.28
ama-1/CA1200 1mM aux	rep2	24hr	d1	tifs	../tifs/Snap-82151-Image Export-12.tif	0	TRUE	29.6283	202.318	18.0034	11.7326	8139.63
ama-1/CA1200 1mM aux	rep2	24hr	d1	tifs	../tifs/Snap-82151-Image Export-12.tif	2	TRUE	18.5706	134.328	15.4378	11.0041	5182.78
ama-1/CA1200 1mM aux	rep2	24hr	d1	tifs	../tifs/Snap-82150-Image Export-11.tif	0	TRUE	36.2927	185.821	22.4778	14.0879	8588.57
ama-1/CA1200 1mM aux	rep2	24hr	d1	tifs	../tifs/Snap-82150-Image Export-11.tif	1	TRUE	30.2404	185.072	16.627	13.0596	7895.55
ama-1/CA1200 1mM aux	rep2	24hr	d1	tifs	../tifs/Snap-82149-Image Export-10.tif	0	TRUE	64.7885	206.155	28.4659	16.8516	11935.9
ama-1/CA1200 1mM aux	rep3	24hr	d1	tifs	../tifs/Snap-82576-Image Export-02.tif	2	TRUE	9.30619	181.703	11.0464	7.27087	4269.74
ama-1/CA1200 1mM aux	rep3	24hr	d1	tifs	../tifs/Snap-82591-Image Export-17.tif	0	TRUE	55.4096	209.261	24.3272	16.1743	10986.8
ama-1/CA1200 1mM aux	rep3	24hr	d1	tifs	../tifs/Snap-82589-Image Export-15.tif	0	TRUE	83.8756	218.805	25.4307	20.3785	14338.5
ama-1/CA1200 1mM aux	rep3	24hr	d1	tifs	../tifs/Snap-82588-Image Export-14.tif	0	TRUE	11.3343	178.634	11.0464	7.96836	4700.35
ama-1/CA1200 1mM aux	rep3	24hr	d1	tifs	../tifs/Snap-82594-Image Export-20.tif	0	TRUE	58.1273	220.413	19.9142	16.7608	11774.6
ama-1/CA1200 1mM aux	rep3	24hr	d1	tifs	../tifs/Snap-82592-Image Export-18.tif	0	TRUE	71.0193	218.03	25.1897	18.2936	12926.5
ama-1/CA1200 1mM aux	rep3	24hr	d1	tifs	../tifs/Snap-82592-Image Export-18.tif	2	TRUE	29.533	192.183	15.622	12.1958	7853.77
ama-1/CA1200 1mM aux	rep3	24hr	d1	tifs	../tifs/Snap-82592-Image Export-18.tif	4	TRUE	36.5805	200.068	20.3686	13.3817	8800.69
ama-1/CA1200 1mM aux	rep3	24hr	d1	tifs	../tifs/Snap-82595-Image Export-21.tif	0	TRUE	71.6939	250.368	21.1041	17.5298	13821.5
ama-1/CA1200 1mM aux	rep3	24hr	d1	tifs	../tifs/Snap-82598-Image Export-24.tif	1	TRUE	44.4049	183.537	22.3673	15.4923	9295.06
ama-1/CA1200 1mM aux	rep3	24hr	d1	tifs	../tifs/Snap-82582-Image Export-08.tif	0	TRUE	73.3693	208.15	27.2826	19.2624	13123.7
ama-1/CA1200 1mM aux	rep3	24hr	d1	tifs	../tifs/Snap-82582-Image Export-08.tif	1	TRUE	66.093	207.726	24.4523	17.7376	12160.9
ama-1/CA1200 1mM aux	rep3	24hr	d1	tifs	../tifs/Snap-82582-Image Export-08.tif	2	TRUE	43.67	166.619	15.816	16.4639	9002.95
ama-1/CA1200 1mM aux	rep4	24hr	d1	tifs	../tifs/Snap-82876-Image Export-01.tif	0	TRUE	99.9165	225.704	26.257	21.6006	15901.8
ama-1/CA1200 1mM aux	rep5	24hr	d1	tifs	../tifs/Snap-83159-Image Export-19.tif	0	TRUE	14.322	184.597	13.3016	8.91764	5241.02
ama-1/CA1200 1mM aux	rep5	24hr	d1	tifs	../tifs/Snap-83149-Image Export-10.tif	0	TRUE	50.2255	206.703	22.0928	15.8098	10670.5
ama-1/CA1200 1mM aux	rep5	24hr	d1	tifs	../tifs/Snap-83149-Image Export-10.tif	1	TRUE	25.6194	201.463	12.5948	11.1392	7443.26
ama-1/CA1200 1mM aux	rep5	24hr	d1	tifs	../tifs/Snap-83149-Image Export-10.tif	2	TRUE	21.0127	183.873	15.0247	10.865	6392.65
ama-1/CA1200 1mM aux	rep5	24hr	d1	tifs	../tifs/Snap-83162-Image Export-22.tif	0	TRUE	39.9963	196.823	19.7604	14.6299	9297.88
ama-1/CA1200 1mM aux	rep5	24hr	d1	tifs	../tifs/Snap-83162-Image Export-22.tif	1	TRUE	65.3154	213.989	19.9142	18.3667	12550.9
ama-1/CA1200 1mM aux	rep5	24hr	d1	tifs	../tifs/Snap-83162-Image Export-22.tif	2	TRUE	44.3216	196.859	19.2917	15.1757	10022.9
ama-1/CA1200 1mM aux	rep5	24hr	d1	tifs	../tifs/Snap-83161-Image Export-21.tif	0	TRUE	55.7023	212.403	19.7604	16.5911	11434.3
ama-1/CA1200 1mM aux	rep5	24hr	d1	tifs	../tifs/Snap-83160-Image Export-20.tif	0	TRUE	31.585	189.325	19.9142	13.3037	8321.87
ama-1/CA1200 1mM aux	rep5	24hr	d1	tifs	../tifs/Snap-83167-Image Export-27.tif	0	TRUE	11.7232	187.015	9.8802	8.04732	4826.13
ama-1/CA1200 1mM aux	rep5	24hr	d1	tifs	../tifs/Snap-83151-Image Export-12.tif	0	TRUE	21.3955	185.408	17.4659	10.7983	6340.4
ama-1/CA1200 1mM aux	rep5	24hr	d1	tifs	../tifs/Snap-83165-Image Export-25.tif	0	TRUE	36.0284	210.233	14.8203	12.7484	9006.89
ama-1/CA1200 EtOH	rep3	24hr	d1	tifs	../tifs/Snap-82406-Image Export-11.tif	0	TRUE	996.562	568.405	55.913	43.8626	79821.4
ama-1/CA1200 EtOH	rep3	24hr	d1	tifs	../tifs/Snap-82406-Image Export-11.tif	1	TRUE	1600.32	694.541	67.6177	50.6995	111368
ama-1/CA1200 EtOH	rep3	24hr	d1	tifs	../tifs/Snap-82406-Image Export-11.tif	2	TRUE	1104.33	600.327	53.0437	42.991	86603.5
ama-1/CA1200 EtOH	rep3	24hr	d1	tifs	../tifs/Snap-82406-Image Export-11.tif	3	TRUE	1590.4	700.033	69.0474	50.747	111000
ama-1/CA1200 EtOH	rep3	24hr	d1	tifs	../tifs/Snap-82406-Image Export-11.tif	4	TRUE	1076.95	595.907	50.3993	43.4258	84198.4
ama-1/CA1200 EtOH	rep3	24hr	d1	tifs	../tifs/Snap-82406-Image Export-11.tif	5	TRUE	1014.37	592.023	57.6338	42.2945	80869
ama-1/CA1200 EtOH	rep3	24hr	d1	tifs	../tifs/Snap-82405-Image Export-10.tif	0	TRUE	1017	544.472	55.913	44.0281	80873.1
ama-1/CA1200 EtOH	rep3	24hr	d1	tifs	../tifs/Snap-82405-Image Export-10.tif	1	TRUE	964.64	549.559	51.5492	43.4666	77585.6
ama-1/CA1200 EtOH	rep3	24hr	d1	tifs	../tifs/Snap-82407-Image Export-12.tif	0	TRUE	340.638	348.278	41.9347	31.604	35878.2
ama-1/CA1200 EtOH	rep3	24hr	d1	tifs	../tifs/Snap-82407-Image Export-12.tif	1	TRUE	1273.03	603.323	58.9743	48.0642	93089.7
ama-1/CA1200 EtOH	rep3	24hr	d1	tifs	../tifs/Snap-82407-Image Export-12.tif	3	TRUE	1441.43	639.222	66.4518	48.7131	102191
ama-1/CA1200 EtOH	rep3	24hr	d1	tifs	../tifs/Snap-82407-Image Export-12.tif	4	TRUE	1199.39	609.482	58.9743	46.1698	90471.9
ama-1/CA1200 EtOH	rep3	24hr	d1	tifs	../tifs/Snap-82401-Image Export-06.tif	2	TRUE	1159.98	612.386	56.6076	46.3454	90693.4
ama-1/CA1200 EtOH	rep3	24hr	d1	tifs	../tifs/Snap-82397-Image Export-02.tif	0	TRUE	1071.02	568.405	56.6076	45.0755	83182.2
ama-1/CA1200 EtOH	rep3	24hr	d1	tifs	../tifs/Snap-82397-Image Export-02.tif	1	TRUE	768.245	458.655	50.3993	40.4893	63211.8
ama-1/CA1200 EtOH	rep3	24hr	d1	tifs	../tifs/Snap-82397-Image Export-02.tif	2	TRUE	1625.4	696.149	67.3281	51.4122	113465
ama-1/CA1200 EtOH	rep3	24hr	d1	tifs	../tifs/Snap-82397-Image Export-02.tif	3	TRUE	829.669	478.834	50.3993	43.1254	67413.1
ama-1/CA1200 EtOH	rep3	24hr	d1	tifs	../tifs/Snap-82402-Image Export-07.tif	1	TRUE	1509.08	665.207	61.8843	50.1541	106998
ama-1/CA1200 EtOH	rep3	24hr	d1	tifs	../tifs/Snap-82402-Image Export-07.tif	2	TRUE	1661.95	693.024	57.6338	52.7276	114415
ama-1/CA1200 EtOH	rep3	24hr	d1	tifs	../tifs/Snap-82402-Image Export-07.tif	3	TRUE	1288.75	582.96	69.0474	49.8089	91161.7
ama-1/CA1200 EtOH	rep3	24hr	d1	tifs	../tifs/Snap-82402-Image Export-07.tif	4	TRUE	1392.75	647.748	61.5678	48.8332	100503
ama-1/CA1200 EtOH	rep3	24hr	d1	tifs	../tifs/Snap-82402-Image Export-07.tif	5	TRUE	879.252	549.429	53.4108	40.4187	73907.1
ama-1/CA1200 EtOH	rep3	24hr	d1	tifs	../tifs/Snap-82402-Image Export-07.tif	6	TRUE	1465.84	626.183	64.3607	49.8637	102650
ama-1/CA1200 EtOH	rep3	24hr	d1	tifs	../tifs/Snap-82402-Image Export-07.tif	7	TRUE	1242.09	629.623	63.7506	46.8918	94583.9
ama-1/CA1200 EtOH	rep3	24hr	d1	tifs	../tifs/Snap-82400-Image Export-05.tif	0	TRUE	1417.89	644.622	58.9743	48.7403	102287
ama-1/CA1200 EtOH	rep3	24hr	d1	tifs	../tifs/Snap-82400-Image Export-05.tif	1	TRUE	979.286	556.346	55.913	43.9687	78372.3
ama-1/CA1200 EtOH	rep3	24hr	d1	tifs	../tifs/Snap-82400-Image Export-05.tif	2	TRUE	1578.36	685.662	71.2753	50.1917	108942
ama-1/CA1200 EtOH	rep3	24hr	d1	tifs	../tifs/Snap-82396-Image Export-01.tif	0	TRUE	781.571	542.955	43.7588	39.004	69363
ama-1/CA1200 EtOH	rep3	24hr	d1	tifs	../tifs/Snap-82396-Image Export-01.tif	1	TRUE	1265.61	683.869	57.6338	44.4628	97513.7
ama-1/CA1200 EtOH	rep3	24hr	d1	tifs	../tifs/Snap-82398-Image Export-03.tif	0	TRUE	1906.22	678.468	64.3607	56.0157	121601
ama-1/CA1200 EtOH	rep3	24hr	d1	tifs	../tifs/Snap-82398-Image Export-03.tif	2	TRUE	1451.35	657.125	64.3607	49.7203	103888
ama-1/CA1200 EtOH	rep3	24hr	d1	tifs	../tifs/Snap-82398-Image Export-03.tif	3	TRUE	1259.84	612.83	53.4108	47.3676	93995.6
ama-1/CA1200 EtOH	rep3	24hr	d1	tifs	../tifs/Snap-82398-Image Export-03.tif	5	TRUE	1202.16	626.719	55.913	45.6578	91322.9
ama-1/CA1200 EtOH	rep3	24hr	d1	tifs	../tifs/Snap-82398-Image Export-03.tif	6	TRUE	1537.6	656.995	62.5126	51.393	106959
ama-1/CA1200 EtOH	rep3	24hr	d1	tifs	../tifs/Snap-82411-Image Export-16.tif	0	TRUE	1303.47	625.332	56.2613	48.2093	97087
ama-1/CA1200 EtOH	rep3	24hr	d1	tifs	../tifs/Snap-82411-Image Export-16.tif	1	TRUE	1305.47	641.811	56.2613	47.7799	98835.1
ama-1/CA1200 EtOH	rep3	24hr	d1	tifs	../tifs/Snap-82411-Image Export-16.tif	2	TRUE	692.566	505.448	48.8239	36.8497	62558.7
ama-1/CA1200 EtOH	rep3	24hr	d1	tifs	../tifs/Snap-82422-Image Export-27.tif	0	TRUE	1224.27	621.448	58.9743	47.5315	92618
ama-1/CA1200 EtOH	rep3	24hr	d1	tifs	../tifs/Snap-82422-Image Export-27.tif	1	TRUE	1127.92	615.289	57.6338	44.8631	89833.3
ama-1/CA1200 EtOH	rep3	24hr	d1	tifs	../tifs/Snap-82422-Image Export-27.tif	2	TRUE	756.992	517.95	50.0101	39.5054	66489.3
ama-1/CA1200 EtOH	rep3	24hr	d1	tifs	../tifs/Snap-82410-Image Export-15.tif	0	TRUE	1970.51	700.792	76.0499	56.949	125829
ama-1/CA1200 EtOH	rep3	24hr	d1	tifs	../tifs/Snap-82410-Image Export-15.tif	1	TRUE	1399.24	623.149	62.8244	49.5918	99533.3
ama-1/CA1200 EtOH	rep3	24hr	d1	tifs	../tifs/Snap-82410-Image Export-15.tif	2	TRUE	1427.49	659.178	57.6338	49.7443	103363
ama-1/CA1200 EtOH	rep3	24hr	d1	tifs	../tifs/Snap-82409-Image Export-14.tif	0	TRUE	1277.11	639.888	55.913	46.2905	96068.7
ama-1/CA1200 EtOH	rep3	24hr	d1	tifs	../tifs/Snap-82409-Image Export-14.tif	1	TRUE	970.78	562.598	50.3993	41.6436	78650.6
ama-1/CA1200 EtOH	rep3	24hr	d1	tifs	../tifs/Snap-82409-Image Export-14.tif	2	TRUE	1242.7	637.299	61.5678	45.9099	94806
ama-1/CA1200 EtOH	rep3	24hr	d1	tifs	../tifs/Snap-82409-Image Export-14.tif	3	TRUE	924.505	618.009	51.5492	39.8194	79221.8
ama-1/CA1200 EtOH	rep3	24hr	d1	tifs	../tifs/Snap-82420-Image Export-25.tif	0	TRUE	1231.91	652.168	50.3993	45.5079	93887
ama-1/CA1200 EtOH	rep3	24hr	d1	tifs	../tifs/Snap-82420-Image Export-25.tif	1	TRUE	990.253	622.077	53.0437	41.3466	83212.8
ama-1/CA1200 EtOH	rep3	24hr	d1	tifs	../tifs/Snap-82420-Image Export-25.tif	2	TRUE	1230.39	628.236	62.5126	45.1303	95244.8
ama-1/CA1200 EtOH	rep3	24hr	d1	tifs	../tifs/Snap-82412-Image Export-17.tif	1	TRUE	1025.85	609.482	53.4108	42.4911	83459.1
ama-1/CA1200 EtOH	rep3	24hr	d1	tifs	../tifs/Snap-82412-Image Export-17.tif	2	TRUE	1295.63	631.139	61.5678	46.8513	96029.3
ama-1/CA1200 EtOH	rep3	24hr	d1	tifs	../tifs/Snap-82412-Image Export-17.tif	3	TRUE	1511.8	653.999	53.4108	51.5443	105956
ama-1/CA1200 EtOH	rep3	24hr	d1	tifs	../tifs/Snap-82412-Image Export-17.tif	4	TRUE	1584.97	677.932	62.5126	51.3772	111093
ama-1/CA1200 EtOH	rep3	24hr	d1	tifs	../tifs/Snap-82399-Image Export-04.tif	0	TRUE	1148.62	528.53	55.913	48.4448	83750
ama-1/CA1200 EtOH	rep3	24hr	d1	tifs	../tifs/Snap-82399-Image Export-04.tif	1	TRUE	1396.58	582.424	64.3607	51.2508	96639.7
ama-1/CA1200 EtOH	rep3	24hr	d1	tifs	../tifs/Snap-82399-Image Export-04.tif	3	TRUE	1555.06	639.796	62.5126	52.2804	107078
ama-1/CA1200 EtOH	rep3	24hr	d1	tifs	../tifs/Snap-82399-Image Export-04.tif	4	TRUE	1504.26	656.589	69.8912	50.0527	104657
ama-1/CA1200 EtOH	rep3	24hr	d1	tifs	../tifs/Snap-82408-Image Export-13.tif	0	TRUE	1035.06	575.414	64.3607	43.9993	81053.1
ama-1/CA1200 EtOH	rep3	24hr	d1	tifs	../tifs/Snap-82408-Image Export-13.tif	1	TRUE	1149.25	613.274	58.9743	44.3283	89192.1
ama-1/CA1200 EtOH	rep3	24hr	d1	tifs	../tifs/Snap-82408-Image Export-13.tif	2	TRUE	265.735	362.611	36.4508	25.9984	32196.7
ama-1/CA1200 EtOH	rep3	24hr	d1	tifs	../tifs/Snap-82408-Image Export-13.tif	3	TRUE	1133.3	637.927	50.0101	44.5838	90129
ama-1/CA1200 EtOH	rep3	24hr	d1	tifs	../tifs/Snap-82408-Image Export-13.tif	4	TRUE	1307.57	585.235	61.5678	49.6782	93631.9
ama-1/CA1200 EtOH	rep3	24hr	d1	tifs	../tifs/Snap-82424-Image Export-29.tif	0	TRUE	1197.41	656.275	50.3993	45.2603	94306.9
ama-1/CA1200 EtOH	rep3	24hr	d1	tifs	../tifs/Snap-82414-Image Export-19.tif	0	TRUE	639.793	455.53	55.913	39.2431	57253.5
ama-1/CA1200 EtOH	rep3	24hr	d1	tifs	../tifs/Snap-82414-Image Export-19.tif	1	TRUE	1209.18	593.096	61.5678	45.8309	89920.2
ama-1/CA1200 EtOH	rep3	24hr	d1	tifs	../tifs/Snap-82414-Image Export-19.tif	2	TRUE	1547.26	680.077	61.5678	51.4065	108966
ama-1/CA1200 EtOH	rep3	24hr	d1	tifs	../tifs/Snap-82416-Image Export-21.tif	0	TRUE	1195.94	619.395	62.5126	46.6189	91411.2
ama-1/CA1200 EtOH	rep3	24hr	d1	tifs	../tifs/Snap-82416-Image Export-21.tif	1	TRUE	935.004	591.671	50.0101	42.0701	79284.9
ama-1/CA1200 EtOH	rep3	24hr	d1	tifs	../tifs/Snap-82416-Image Export-21.tif	2	TRUE	1330.61	653.371	58.9743	46.9611	99435.3
ama-1/CA1200 EtOH	rep3	24hr	d1	tifs	../tifs/Snap-82416-Image Export-21.tif	3	TRUE	1480.82	661.009	63.7506	50.4955	106028
ama-1/CA1200 EtOH	rep3	24hr	d1	tifs	../tifs/Snap-82413-Image Export-18.tif	2	TRUE	1623.39	643.328	66.4518	52.4697	109093
ama-1/CA1200 EtOH	rep3	24hr	d1	tifs	../tifs/Snap-82413-Image Export-18.tif	3	TRUE	1060.46	546.617	62.8244	45.4896	80112.4
ama-1/CA1200 EtOH	rep3	24hr	d1	tifs	../tifs/Snap-82413-Image Export-18.tif	4	TRUE	1224.93	585.864	56.2613	47.4132	90306.2
ama-1/CA1200 EtOH	rep3	24hr	d1	tifs	../tifs/Snap-82413-Image Export-18.tif	5	TRUE	1048.59	559.472	57.6338	45.7478	80830.7
ama-1/CA1200 EtOH	rep3	24hr	d1	tifs	../tifs/Snap-82415-Image Export-20.tif	0	TRUE	655.598	476.781	47.6082	36.9634	59680.4
ama-1/CA1200 EtOH	rep3	24hr	d1	tifs	../tifs/Snap-82415-Image Export-20.tif	1	TRUE	881.517	521.298	53.4108	41.8334	71873.2
ama-1/CA1200 EtOH	rep3	24hr	d1	tifs	../tifs/Snap-82415-Image Export-20.tif	2	TRUE	1311.28	638.685	61.8843	47.7805	97090.5
ama-1/CA1200 EtOH	rep3	24hr	d1	tifs	../tifs/Snap-82415-Image Export-20.tif	3	TRUE	1196.49	614.661	53.7754	46.1411	91832.2
ama-1/CA1200 EtOH	rep3	24hr	d1	tifs	../tifs/Snap-82415-Image Export-20.tif	4	TRUE	1627.97	683.517	62.5126	50.1916	113166
ama-1/CA1200 EtOH	rep3	24hr	d1	tifs	../tifs/Snap-82423-Image Export-28.tif	0	TRUE	1305.06	663.82	61.5678	47.0215	99079
ama-1/CA1200 EtOH	rep3	24hr	d1	tifs	../tifs/Snap-82417-Image Export-22.tif	3	TRUE	494.838	500.361	45.5099	31.9881	52356.8
ama-1/CA1200 EtOH	rep3	24hr	d1	tifs	../tifs/Snap-82403-Image Export-08.tif	0	TRUE	640.831	469.549	51.5492	36.6735	58055.8
ama-1/CA1200 EtOH	rep3	24hr	d1	tifs	../tifs/Snap-82403-Image Export-08.tif	1	TRUE	1784.46	608.187	67.6177	56.972	112164
ama-1/CA1200 EtOH	rep3	24hr	d1	tifs	../tifs/Snap-82403-Image Export-08.tif	2	TRUE	1624.74	655.386	69.8912	52.1673	110465
ama-1/CA1200 EtOH	rep3	24hr	d1	tifs	../tifs/Snap-82403-Image Export-08.tif	3	TRUE	1837.45	706.507	65.2651	54.212	121608
ama-1/CA1200 EtOH	rep3	24hr	d1	tifs	../tifs/Snap-82403-Image Export-08.tif	5	TRUE	882.256	559.694	53.7754	41.5881	74019.1
ama-1/CA1200 EtOH	rep3	24hr	d1	tifs	../tifs/Snap-82403-Image Export-08.tif	6	TRUE	1375.12	641.497	59.3047	48.2274	99066.1
ama-1/CA1200 EtOH	rep3	24hr	d1	tifs	../tifs/Snap-82403-Image Export-08.tif	7	TRUE	924.768	578.854	51.5492	40.9953	78218.8
ama-1/CA1200 EtOH	rep3	24hr	d1	tifs	../tifs/Snap-82418-Image Export-23.tif	0	TRUE	1384.21	652.483	57.6338	47.8275	101076
ama-1/CA1200 EtOH	rep3	24hr	d1	tifs	../tifs/Snap-82418-Image Export-23.tif	1	TRUE	1353.62	647.97	50.3993	47.2567	99427.3
ama-1/CA1200 EtOH	rep3	24hr	d1	tifs	../tifs/Snap-82418-Image Export-23.tif	2	TRUE	1532.39	694.41	63.7506	49.42	110336
ama-1/CA1200 EtOH	rep3	24hr	d1	tifs	../tifs/Snap-82418-Image Export-23.tif	3	TRUE	1246.37	619.932	63.7506	46.4629	94322.1
ama-1/CA1200 EtOH	rep3	24hr	d1	tifs	../tifs/Snap-82404-Image Export-09.tif	0	TRUE	1334.93	626.183	62.8244	48.5525	97514.1
ama-1/CA1200 EtOH	rep3	24hr	d1	tifs	../tifs/Snap-82404-Image Export-09.tif	1	TRUE	988.935	623.593	50.3993	41.0478	83148.3
ama-1/CA1200 EtOH	rep3	24hr	d1	tifs	../tifs/Snap-82404-Image Export-09.tif	2	TRUE	1354.14	597.922	56.6076	49.2881	97429.2
ama-1/CA1200 EtOH	rep4	24hr	d1	tifs	../tifs/Snap-82771-Image Export-16.tif	0	TRUE	1154.66	614.347	56.6076	44.3549	89712.5
ama-1/CA1200 EtOH	rep4	24hr	d1	tifs	../tifs/Snap-82771-Image Export-16.tif	1	TRUE	306.503	427.307	25.7746	26.3556	37508.2
ama-1/CA1200 EtOH	rep4	24hr	d1	tifs	../tifs/Snap-82769-Image Export-14.tif	0	TRUE	1758.53	770.314	62.8244	50.8956	123048
ama-1/CA1200 EtOH	rep4	24hr	d1	tifs	../tifs/Snap-82770-Image Export-15.tif	0	TRUE	1494.43	670.072	69.0474	49.9978	106144
ama-1/CA1200 EtOH	rep4	24hr	d1	tifs	../tifs/Snap-82770-Image Export-15.tif	1	TRUE	1731.22	674.232	68.7639	53.3562	114864
ama-1/CA1200 EtOH	rep4	24hr	d1	tifs	../tifs/Snap-82768-Image Export-13.tif	0	TRUE	1402.46	675.434	64.3607	48.5809	103538
ama-1/CA1200 EtOH	rep4	24hr	d1	tifs	../tifs/Snap-82767-Image Export-12.tif	0	TRUE	1260.04	630.159	69.0474	47.0325	94823
ama-1/CA1200 EtOH	rep4	24hr	d1	tifs	../tifs/Snap-82765-Image Export-10.tif	0	TRUE	1590.63	702.623	61.5678	50.26	111701
ama-1/CA1200 EtOH	rep4	24hr	d1	tifs	../tifs/Snap-82761-Image Export-06.tif	1	TRUE	1973.89	694.947	76.0499	55.7311	125696
ama-1/CA1200 EtOH	rep4	24hr	d1	tifs	../tifs/Snap-82760-Image Export-05.tif	0	TRUE	1163.28	597.738	57.6338	44.8946	89068.8
ama-1/CA1200 EtOH	rep4	24hr	d1	tifs	../tifs/Snap-82760-Image Export-05.tif	1	TRUE	1741.27	705.082	69.0474	53.0428	119089
ama-1/CA1200 EtOH	rep4	24hr	d1	tifs	../tifs/Snap-82762-Image Export-07.tif	0	TRUE	1522.68	621.004	58.9743	51.6938	105366
ama-1/CA1200 EtOH	rep4	24hr	d1	tifs	../tifs/Snap-82756-Image Export-01.tif	0	TRUE	601.586	497.366	50.0101	35.4199	57902.2
ama-1/CA1200 EtOH	rep4	24hr	d1	tifs	../tifs/Snap-82757-Image Export-02.tif	0	TRUE	1650.89	687.937	62.5126	51.5371	114154
ama-1/CA1200 EtOH	rep4	24hr	d1	tifs	../tifs/Snap-82757-Image Export-02.tif	1	TRUE	2061.13	744.106	69.8912	56.0435	131118
ama-1/CA1200 EtOH	rep4	24hr	d1	tifs	../tifs/Snap-82778-Image Export-23.tif	0	TRUE	1270.19	678.468	55.913	45.3918	99270.4
ama-1/CA1200 EtOH	rep4	24hr	d1	tifs	../tifs/Snap-82763-Image Export-08.tif	0	TRUE	2205.9	715.662	69.8912	58.3703	134189
ama-1/CA1200 EtOH	rep4	24hr	d1	tifs	../tifs/Snap-82764-Image Export-09.tif	0	TRUE	1080.08	588.231	50.3993	44.4501	84066.8
ama-1/CA1200 EtOH	rep4	24hr	d1	tifs	../tifs/Snap-82779-Image Export-24.tif	0	TRUE	1454.89	714.015	57.6338	47.5378	108384
ama-1/CA1200 EtOH	rep4	24hr	d1	tifs	../tifs/Snap-82774-Image Export-19.tif	0	TRUE	1010.03	593.188	63.7506	43.1391	81398.6
ama-1/CA1200 EtOH	rep4	24hr	d1	tifs	../tifs/Snap-82774-Image Export-19.tif	1	TRUE	1186.99	666.632	57.6338	42.9063	93299.2
ama-1/CA1200 EtOH	rep4	24hr	d1	tifs	../tifs/Snap-82759-Image Export-04.tif	0	TRUE	1400.11	627.569	64.3607	49.8136	99830.9
ama-1/CA1200 EtOH	rep4	24hr	d1	tifs	../tifs/Snap-82759-Image Export-04.tif	1	TRUE	1436.49	604.526	57.6338	50.8375	99774.2
ama-1/CA1200 EtOH	rep4	24hr	d1	tifs	../tifs/Snap-82759-Image Export-04.tif	2	TRUE	1583.66	638.279	76.0499	52.0192	105920
ama-1/CA1200 EtOH	rep4	24hr	d1	tifs	../tifs/Snap-82759-Image Export-04.tif	4	TRUE	2479.34	822.377	81.5065	57.5175	150255
ama-1/CA1200 EtOH	rep4	24hr	d1	tifs	../tifs/Snap-82776-Image Export-21.tif	0	TRUE	1280.13	647.84	62.5126	45.7287	96854.5
ama-1/CA1200 EtOH	rep4	24hr	d1	tifs	../tifs/Snap-82777-Image Export-22.tif	0	TRUE	1406.32	669.405	59.3047	48.4933	104159
ama-1/CA1200 EtOH	rep4	24hr	d1	tifs	../tifs/Snap-82758-Image Export-03.tif	1	TRUE	1718.53	669.942	65.2651	54.1383	115750
ama-1/CA1200 EtOH	rep4	24hr	d1	tifs	../tifs/Snap-82758-Image Export-03.tif	2	TRUE	2536.54	805.584	73.1691	59.6304	152258
ama-1/CA1200 EtOH	rep4	24hr	d1	tifs	../tifs/Snap-82775-Image Export-20.tif	0	TRUE	1542.11	721.913	64.3607	48.1198	110530
ama-1/CA1200 EtOH	rep4	24hr	d1	tifs	../tifs/Snap-82773-Image Export-18.tif	2	TRUE	937.376	616.584	50.3993	38.9995	80270
ama-1/CA1200 EtOH	rep5	24hr	d1	tifs	../tifs/Snap-83125-Image Export-10.tif	0	TRUE	1725.02	707.541	61.5678	52.3045	119726
ama-1/CA1200 EtOH	rep5	24hr	d1	tifs	../tifs/Snap-83125-Image Export-10.tif	1	TRUE	904.314	613.014	56.6076	39.5681	78147.7
ama-1/CA1200 EtOH	rep5	24hr	d1	tifs	../tifs/Snap-83125-Image Export-10.tif	3	TRUE	1267.53	627.569	57.6338	46.9869	94916.9
ama-1/CA1200 EtOH	rep5	24hr	d1	tifs	../tifs/Snap-83125-Image Export-10.tif	6	TRUE	1659.62	748.749	57.6338	49.7433	119101
ama-1/CA1200 EtOH	rep5	24hr	d1	tifs	../tifs/Snap-83127-Image Export-12.tif	2	TRUE	1663	729.367	56.2613	50.1497	118515
ama-1/CA1200 EtOH	rep5	24hr	d1	tifs	../tifs/Snap-83126-Image Export-11.tif	0	TRUE	1940.48	759.957	76.0499	54.3802	128769
ama-1/CA1200 EtOH	rep5	24hr	d1	tifs	../tifs/Snap-83126-Image Export-11.tif	4	TRUE	1490.46	709.28	67.3281	49.1864	108668
ama-1/CA1200 EtOH	rep5	24hr	d1	tifs	../tifs/Snap-83122-Image Export-07.tif	0	TRUE	697.351	502.1	44.2031	37.8218	63647.8
ama-1/CA1200 EtOH	rep5	24hr	d1	tifs	../tifs/Snap-83122-Image Export-07.tif	1	TRUE	709.812	545.231	47.6082	38.3131	65958.2
ama-1/CA1200 EtOH	rep5	24hr	d1	tifs	../tifs/Snap-83122-Image Export-07.tif	2	TRUE	1702.17	738.836	63.7506	49.5433	119274
ama-1/CA1200 EtOH	rep5	24hr	d1	tifs	../tifs/Snap-83122-Image Export-07.tif	3	TRUE	1745.18	715.884	56.6076	52.0054	120338
ama-1/CA1200 EtOH	rep5	24hr	d1	tifs	../tifs/Snap-83120-Image Export-05.tif	0	TRUE	1492.7	688.067	61.8843	48.9744	107351
ama-1/CA1200 EtOH	rep5	24hr	d1	tifs	../tifs/Snap-83120-Image Export-05.tif	1	TRUE	772.365	552.646	51.5492	39.5241	70149.4
ama-1/CA1200 EtOH	rep5	24hr	d1	tifs	../tifs/Snap-83120-Image Export-05.tif	3	TRUE	1190.13	625.424	57.6338	45.0535	93124.1
ama-1/CA1200 EtOH	rep5	24hr	d1	tifs	../tifs/Snap-83120-Image Export-05.tif	4	TRUE	1037.3	582.11	63.7506	43.6485	81760.9
ama-1/CA1200 EtOH	rep5	24hr	d1	tifs	../tifs/Snap-83121-Image Export-06.tif	1	TRUE	1162.8	626.719	59.3047	43.9042	90249.7
ama-1/CA1200 EtOH	rep5	24hr	d1	tifs	../tifs/Snap-83121-Image Export-06.tif	2	TRUE	1229.12	643.014	53.4108	45.2367	94299.9
ama-1/CA1200 EtOH	rep5	24hr	d1	tifs	../tifs/Snap-83121-Image Export-06.tif	3	TRUE	1501.83	715.125	64.3607	48.3264	111068
ama-1/CA1200 EtOH	rep5	24hr	d1	tifs	../tifs/Snap-83130-Image Export-15.tif	0	TRUE	1190.46	677.802	51.5492	43.6914	95948.8
ama-1/CA1200 EtOH	rep5	24hr	d1	tifs	../tifs/Snap-83130-Image Export-15.tif	1	TRUE	1471.39	742.091	59.3047	47.4909	110438
ama-1/CA1200 EtOH	rep5	24hr	d1	tifs	../tifs/Snap-83130-Image Export-15.tif	2	TRUE	1057.55	648.192	50.3993	41.2925	87140.6
ama-1/CA1200 EtOH	rep5	24hr	d1	tifs	../tifs/Snap-83130-Image Export-15.tif	6	TRUE	1005.68	667.927	51.5492	40.314	86080.8
ama-1/CA1200 EtOH	rep5	24hr	d1	tifs	../tifs/Snap-83129-Image Export-14.tif	0	TRUE	1763.09	750.043	57.6338	50.2835	121986
ama-1/CA1200 EtOH	rep5	24hr	d1	tifs	../tifs/Snap-83129-Image Export-14.tif	3	TRUE	1151.22	647.748	57.6338	44.2921	92021.9
ama-1/CA1200 EtOH	rep5	24hr	d1	tifs	../tifs/Snap-83132-Image Export-17.tif	0	TRUE	1333.18	670.164	57.6338	46.5484	100204
ama-1/CA1200 EtOH	rep5	24hr	d1	tifs	../tifs/Snap-83132-Image Export-17.tif	2	TRUE	1547.89	696.908	61.8843	50.0146	110711
ama-1/CA1200 EtOH	rep5	24hr	d1	tifs	../tifs/Snap-83131-Image Export-16.tif	1	TRUE	1400.99	652.705	56.6076	49.3336	102551
ama-1/CA1200 EtOH	rep5	24hr	d1	tifs	../tifs/Snap-83131-Image Export-16.tif	2	TRUE	1263.37	642.661	56.6076	45.5627	96184.9
ama-1/CA1200 EtOH	rep5	24hr	d1	tifs	../tifs/Snap-83131-Image Export-16.tif	3	TRUE	1459.31	696.149	61.8843	48.4224	107953
ama-1/CA1200 EtOH	rep5	24hr	d1	tifs	../tifs/Snap-83128-Image Export-13.tif	0	TRUE	663.272	491.114	50.0101	37.993	59959.5
ama-1/CA1200 EtOH	rep5	24hr	d1	tifs	../tifs/Snap-83119-Image Export-04.tif	1	TRUE	1509.86	709.724	62.5126	49.5751	110336
ama-1/CA1200 EtOH	rep5	24hr	d1	tifs	../tifs/Snap-83119-Image Export-04.tif	2	TRUE	924.486	608.502	56.2613	40.8983	79236.5
ama-1/CA1200 EtOH	rep5	24hr	d1	tifs	../tifs/Snap-83119-Image Export-04.tif	3	TRUE	1768.67	772.145	62.5126	49.4969	123914
ama-1/CA1200 EtOH	rep5	24hr	d1	tifs	../tifs/Snap-83134-Image Export-19.tif	0	TRUE	871.222	562.598	45.5099	40.5673	74200
ama-1/CA1200 EtOH	rep5	24hr	d1	tifs	../tifs/Snap-83134-Image Export-19.tif	1	TRUE	1533.58	760.493	58.9743	45.8499	114175
ama-1/CA1200 EtOH	rep5	24hr	d1	tifs	../tifs/Snap-83134-Image Export-19.tif	2	TRUE	828.453	551.796	50.3993	40.2296	72448.6
ama-1/CA1200 EtOH	rep5	24hr	d1	tifs	../tifs/Snap-83135-Image Export-20.tif	2	TRUE	653.361	543.622	45.5099	35.1896	62838.8
ama-1/CA1200 EtOH	rep5	24hr	d1	tifs	../tifs/Snap-83135-Image Export-20.tif	4	TRUE	1545.7	761.788	61.5678	45.8967	113741
ama-1/CA1200 EtOH	rep5	24hr	d1	tifs	../tifs/Snap-83135-Image Export-20.tif	5	TRUE	1050.94	616.492	51.5492	43.3532	85782.6
ama-1/CA1200 EtOH	rep5	24hr	d1	tifs	../tifs/Snap-83135-Image Export-20.tif	8	TRUE	392.04	460.486	44.2031	28.6465	44317.4
ama-1/CA1200 EtOH	rep5	24hr	d1	tifs	../tifs/Snap-83135-Image Export-20.tif	9	TRUE	653.224	603.675	53.4108	33.4595	64305.3
ama-1/CA1200 EtOH	rep5	24hr	d1	tifs	../tifs/Snap-83133-Image Export-18.tif	0	TRUE	1456.41	694.188	59.3047	48.1195	106530
ama-1/CA1200 EtOH	rep5	24hr	d1	tifs	../tifs/Snap-83133-Image Export-18.tif	1	TRUE	1578.46	702.623	62.8244	50.6128	112692
ama-1/CA1200 EtOH	rep5	24hr	d1	tifs	../tifs/Snap-83133-Image Export-18.tif	2	TRUE	1298.43	626.405	57.6338	46.6882	98146.4
ama-1/CA1200 EtOH	rep5	24hr	d1	tifs	../tifs/Snap-83133-Image Export-18.tif	3	TRUE	2017.35	770.666	61.5678	53.0938	132690
ama-1/CA1200 EtOH	rep5	24hr	d1	tifs	../tifs/Snap-83133-Image Export-18.tif	4	TRUE	1465.13	676.729	59.3047	49.8522	105608
ama-1/CA1200 EtOH	rep5	24hr	d1	tifs	../tifs/Snap-83137-Image Export-22.tif	0	TRUE	794.442	575.192	50.3993	39.3327	72193.1
ama-1/CA1200 EtOH	rep5	24hr	d1	tifs	../tifs/Snap-83137-Image Export-22.tif	2	TRUE	1250.77	620.69	51.5492	47.5615	93984.3
ama-1/CA1200 EtOH	rep5	24hr	d1	tifs	../tifs/Snap-83137-Image Export-22.tif	3	TRUE	1194.71	631.584	51.5492	44.5343	93118.2
ama-1/CA1200 EtOH	rep5	24hr	d1	tifs	../tifs/Snap-83137-Image Export-22.tif	5	TRUE	767.898	584.569	47.6082	36.494	70521.2
ama-1/CA1200 EtOH	rep5	24hr	d1	tifs	../tifs/Snap-83137-Image Export-22.tif	6	TRUE	1170.4	638.019	53.4108	43.7795	91841.3
ama-1/CA1200 EtOH	rep5	24hr	d1	tifs	../tifs/Snap-83137-Image Export-22.tif	7	TRUE	667.3	506.52	48.8239	35.9569	60035.7
ama-1/CA1200 EtOH	rep5	24hr	d1	tifs	../tifs/Snap-83118-Image Export-03.tif	0	TRUE	1422.38	709.724	57.6338	47.4409	107385
ama-1/CA1200 EtOH	rep5	24hr	d1	tifs	../tifs/Snap-83136-Image Export-21.tif	0	TRUE	1487.27	722.005	62.8244	47.3021	109378
ama-1/CA1200 EtOH	rep5	24hr	d1	tifs	../tifs/Snap-83136-Image Export-21.tif	1	TRUE	1396.65	706.599	58.9743	46.6877	104629
ama-1/CA1200 EtOH	rep5	24hr	d1	tifs	../tifs/Snap-83117-Image Export-02.tif	1	TRUE	286.826	404.133	39.5364	26.9311	34853.4
ama-1/CA1200 EtOH	rep5	24hr	d1	tifs	../tifs/Snap-83117-Image Export-02.tif	3	TRUE	1197.35	667.574	56.2613	45.0167	95481.6
ama-1/CA1200 EtOH	rep5	24hr	d1	tifs	../tifs/Snap-83117-Image Export-02.tif	4	TRUE	1656.75	738.705	62.8244	50.1769	116558
ama-1/CA1200 EtOH	rep5	24hr	d1	tifs	../tifs/Snap-83117-Image Export-02.tif	6	TRUE	1132.43	626.811	53.4108	44.9891	90379.7
ama-1/CA1200 EtOH	rep5	24hr	d1	tifs	../tifs/Snap-83123-Image Export-08.tif	1	TRUE	967.751	575.951	55.913	43.5001	79614.7
ama-1/CA1200 EtOH	rep5	24hr	d1	tifs	../tifs/Snap-83123-Image Export-08.tif	4	TRUE	1351.28	657.217	62.5126	47.8925	100749
ama-1/CA1200 EtOH	rep5	24hr	d1	tifs	../tifs/Snap-83123-Image Export-08.tif	5	TRUE	1595.53	706.062	63.7506	50.1039	114142
ama-1/CA1200 EtOH	rep5	24hr	d1	tifs	../tifs/Snap-83116-Image Export-01.tif	2	TRUE	1792.9	749.063	68.7639	52.1454	122135
ama-1/CA1200 EtOH	rep5	24hr	d1	tifs	../tifs/Snap-83116-Image Export-01.tif	3	TRUE	1535.55	717.991	62.5126	49.2525	111790
ama-1/CA1200 EtOH	rep5	24hr	d1	tifs	../tifs/Snap-83139-Image Export-24.tif	1	TRUE	319.828	394.626	47.6082	27.8093	36353.7
ama-1/CA1200 EtOH	rep5	24hr	d1	tifs	../tifs/Snap-83139-Image Export-24.tif	2	TRUE	1576.76	752.633	61.5678	48.9197	116319
ama-1/CA1200 EtOH	rep5	24hr	d1	tifs	../tifs/Snap-83139-Image Export-24.tif	3	TRUE	1375.78	651.632	61.5678	48.1628	101089
ama-1/CA1200 EtOH	rep5	24hr	d1	tifs	../tifs/Snap-83139-Image Export-24.tif	4	TRUE	1201.29	664.357	57.6338	44.5002	93849.1
ama-1/CA1200 EtOH	rep5	24hr	d1	tifs	../tifs/Snap-83124-Image Export-09.tif	1	TRUE	1405.13	747.232	57.6338	45.4602	107627
ama-1/CA1352 1mM aux	rep3	24hr	d1	tifs	../tifs/Snap-82361-Image Export-02.tif	0	TRUE	2176.61	786.256	76.3064	56.5218	138904
ama-1/CA1352 1mM aux	rep3	24hr	d1	tifs	../tifs/Snap-82361-Image Export-02.tif	1	TRUE	2088.61	763.174	69.0474	56.0509	135986
ama-1/CA1352 1mM aux	rep3	24hr	d1	tifs	../tifs/Snap-82366-Image Export-07.tif	0	TRUE	1776.26	741.203	58.9743	50.9529	121447
ama-1/CA1352 1mM aux	rep3	24hr	d1	tifs	../tifs/Snap-82364-Image Export-05.tif	0	TRUE	2135.82	788.938	69.0474	54.8532	138925
ama-1/CA1352 1mM aux	rep3	24hr	d1	tifs	../tifs/Snap-82388-Image Export-29.tif	1	TRUE	2037.57	797.556	62.5126	54.4504	137062
ama-1/CA1352 1mM aux	rep3	24hr	d1	tifs	../tifs/Snap-82388-Image Export-29.tif	2	TRUE	2178.75	748.879	71.2753	57.8844	135731
ama-1/CA1352 1mM aux	rep3	24hr	d1	tifs	../tifs/Snap-82388-Image Export-29.tif	3	TRUE	2100.51	770.85	69.8912	54.6655	135491
ama-1/CA1352 1mM aux	rep3	24hr	d1	tifs	../tifs/Snap-82388-Image Export-29.tif	4	TRUE	1926.96	800.682	63.7506	52.515	132735
ama-1/CA1352 1mM aux	rep3	24hr	d1	tifs	../tifs/Snap-82388-Image Export-29.tif	5	TRUE	1739.05	775.048	64.3607	49.9211	123151
ama-1/CA1352 1mM aux	rep3	24hr	d1	tifs	../tifs/Snap-82362-Image Export-03.tif	0	TRUE	2150.5	819.252	67.3281	53.3661	139883
ama-1/CA1352 1mM aux	rep3	24hr	d1	tifs	../tifs/Snap-82365-Image Export-06.tif	0	TRUE	1162.89	644.308	56.6076	43.9249	91230
ama-1/CA1352 1mM aux	rep3	24hr	d1	tifs	../tifs/Snap-82360-Image Export-01.tif	0	TRUE	2238.67	790.01	67.3281	56.4642	141572
ama-1/CA1352 1mM aux	rep3	24hr	d1	tifs	../tifs/Snap-82360-Image Export-01.tif	1	TRUE	1476.09	649.043	66.4518	51.3181	104041
ama-1/CA1352 1mM aux	rep3	24hr	d1	tifs	../tifs/Snap-82363-Image Export-04.tif	0	TRUE	2006.48	764.599	72.9016	54.2208	132778
ama-1/CA1352 1mM aux	rep3	24hr	d1	tifs	../tifs/Snap-82363-Image Export-04.tif	1	TRUE	2490.21	794.024	69.8912	59.9913	150569
ama-1/CA1352 1mM aux	rep3	24hr	d1	tifs	../tifs/Snap-82363-Image Export-04.tif	2	TRUE	2024.57	781.3	71.2753	54.1665	133424
ama-1/CA1352 1mM aux	rep3	24hr	d1	tifs	../tifs/Snap-82373-Image Export-14.tif	0	TRUE	2117.95	782.725	75.0151	55.9884	137846
ama-1/CA1352 1mM aux	rep3	24hr	d1	tifs	../tifs/Snap-82373-Image Export-14.tif	1	TRUE	1698.5	699.497	69.8912	52.8885	117204
ama-1/CA1352 1mM aux	rep3	24hr	d1	tifs	../tifs/Snap-82374-Image Export-15.tif	0	TRUE	2020.32	760.623	66.4518	54.7948	132835
ama-1/CA1352 1mM aux	rep3	24hr	d1	tifs	../tifs/Snap-82371-Image Export-12.tif	0	TRUE	2269.11	775.271	65.2651	56.5096	142311
ama-1/CA1352 1mM aux	rep3	24hr	d1	tifs	../tifs/Snap-82371-Image Export-12.tif	1	TRUE	2265.4	780.671	82.2225	57.6817	140733
ama-1/CA1352 1mM aux	rep3	24hr	d1	tifs	../tifs/Snap-82371-Image Export-12.tif	2	TRUE	2235.54	808.358	69.8912	56.1068	144393
ama-1/CA1352 1mM aux	rep3	24hr	d1	tifs	../tifs/Snap-82376-Image Export-17.tif	0	TRUE	2464.7	848.011	68.7639	58.1487	154482
ama-1/CA1352 1mM aux	rep3	24hr	d1	tifs	../tifs/Snap-82376-Image Export-17.tif	1	TRUE	2092.96	791.305	66.4518	55.0627	137422
ama-1/CA1352 1mM aux	rep3	24hr	d1	tifs	../tifs/Snap-82387-Image Export-28.tif	0	TRUE	1775.16	775.585	62.5126	51.0657	126315
ama-1/CA1352 1mM aux	rep3	24hr	d1	tifs	../tifs/Snap-82370-Image Export-11.tif	0	TRUE	2213.6	810.855	75.2751	55.5633	141988
ama-1/CA1352 1mM aux	rep3	24hr	d1	tifs	../tifs/Snap-82370-Image Export-11.tif	1	TRUE	1686.84	712.314	67.3281	51.7135	117346
ama-1/CA1352 1mM aux	rep3	24hr	d1	tifs	../tifs/Snap-82375-Image Export-16.tif	0	TRUE	2132.92	767.725	71.2753	56.4021	135669
ama-1/CA1352 1mM aux	rep3	24hr	d1	tifs	../tifs/Snap-82375-Image Export-16.tif	1	TRUE	1516.04	714.811	71.2753	47.201	110110
ama-1/CA1352 1mM aux	rep3	24hr	d1	tifs	../tifs/Snap-82369-Image Export-10.tif	0	TRUE	2318.62	771.701	83.4022	58.1346	142461
ama-1/CA1352 1mM aux	rep3	24hr	d1	tifs	../tifs/Snap-82369-Image Export-10.tif	3	TRUE	2045.31	764.691	72.9016	54.0079	132895
ama-1/CA1352 1mM aux	rep3	24hr	d1	tifs	../tifs/Snap-82377-Image Export-18.tif	1	TRUE	2243.05	778.933	71.2753	56.6162	141383
ama-1/CA1352 1mM aux	rep3	24hr	d1	tifs	../tifs/Snap-82386-Image Export-27.tif	1	TRUE	2202.11	814.831	71.2753	54.9164	143056
ama-1/CA1352 1mM aux	rep3	24hr	d1	tifs	../tifs/Snap-82381-Image Export-22.tif	0	TRUE	2025.56	757.589	67.6177	55.4432	132665
ama-1/CA1352 1mM aux	rep3	24hr	d1	tifs	../tifs/Snap-82384-Image Export-25.tif	1	TRUE	2145.14	784.648	69.8912	56.0117	139654
ama-1/CA1352 1mM aux	rep3	24hr	d1	tifs	../tifs/Snap-82384-Image Export-25.tif	2	TRUE	1979.83	786.256	71.2753	53.059	131984
ama-1/CA1352 1mM aux	rep3	24hr	d1	tifs	../tifs/Snap-82368-Image Export-09.tif	0	TRUE	2260.47	833.233	75.2751	55.6465	145979
ama-1/CA1352 1mM aux	rep3	24hr	d1	tifs	../tifs/Snap-82368-Image Export-09.tif	1	TRUE	1679.76	675.971	62.8244	52.3397	114904
ama-1/CA1352 1mM aux	rep3	24hr	d1	tifs	../tifs/Snap-82385-Image Export-26.tif	0	TRUE	2218.84	804.252	67.3281	56.013	142198
ama-1/CA1352 1mM aux	rep3	24hr	d1	tifs	../tifs/Snap-82385-Image Export-26.tif	1	TRUE	2056.43	750.488	66.4518	54.8963	133497
ama-1/CA1352 1mM aux	rep3	24hr	d1	tifs	../tifs/Snap-82385-Image Export-26.tif	2	TRUE	1632.97	752.633	62.5126	49.4668	118718
ama-1/CA1352 1mM aux	rep3	24hr	d1	tifs	../tifs/Snap-82382-Image Export-23.tif	0	TRUE	2067.34	763.933	65.2651	55.5322	134960
ama-1/CA1352 1mM aux	rep3	24hr	d1	tifs	../tifs/Snap-82382-Image Export-23.tif	1	TRUE	2139.59	789.512	81.5065	54.2402	137006
ama-1/CA1352 1mM aux	rep3	24hr	d1	tifs	../tifs/Snap-82380-Image Export-21.tif	0	TRUE	2087.46	792.063	63.7506	54.0029	135311
ama-1/CA1352 1mM aux	rep3	24hr	d1	tifs	../tifs/Snap-82383-Image Export-24.tif	0	TRUE	1894.84	738.744	67.3281	54.1765	127394
ama-1/CA1352 1mM aux	rep3	24hr	d1	tifs	../tifs/Snap-82383-Image Export-24.tif	1	TRUE	2188.43	836.933	66.4518	54.8627	144555
ama-1/CA1352 1mM aux	rep3	24hr	d1	tifs	../tifs/Snap-82383-Image Export-24.tif	2	TRUE	1807.42	751.652	71.2753	51.9286	123672
ama-1/CA1352 1mM aux	rep3	24hr	d1	tifs	../tifs/Snap-82393-Image Export-34.tif	0	TRUE	2210.46	767.817	75.0151	57.0755	139224
ama-1/CA1352 1mM aux	rep3	24hr	d1	tifs	../tifs/Snap-82393-Image Export-34.tif	1	TRUE	2179.33	800.942	77.3238	55.746	141147
ama-1/CA1352 1mM aux	rep3	24hr	d1	tifs	../tifs/Snap-82379-Image Export-20.tif	0	TRUE	1857.69	773.31	61.5678	51.8083	127034
ama-1/CA1352 1mM aux	rep3	24hr	d1	tifs	../tifs/Snap-82379-Image Export-20.tif	1	TRUE	1884.41	773.44	62.5126	51.6127	128321
ama-1/CA1352 1mM aux	rep3	24hr	d1	tifs	../tifs/Snap-82378-Image Export-19.tif	0	TRUE	2035.22	804.566	62.8244	53.6289	135999
ama-1/CA1352 1mM aux	rep3	24hr	d1	tifs	../tifs/Snap-82367-Image Export-08.tif	0	TRUE	1941.22	754.87	75.2751	53.1819	128137
ama-1/CA1352 1mM aux	rep3	24hr	d1	tifs	../tifs/Snap-82367-Image Export-08.tif	1	TRUE	2000.95	766.744	72.9016	53.9421	132480
ama-1/CA1352 1mM aux	rep3	24hr	d1	tifs	../tifs/Snap-82391-Image Export-32.tif	1	TRUE	2271.62	807.285	67.3281	55.7511	144541
ama-1/CA1352 1mM aux	rep3	24hr	d1	tifs	../tifs/Snap-82390-Image Export-31.tif	0	TRUE	2413.14	815.145	75.2751	58.6689	150869
ama-1/CA1352 1mM aux	rep3	24hr	d1	tifs	../tifs/Snap-82390-Image Export-31.tif	1	TRUE	2019.92	762.768	67.3281	54.9803	132725
ama-1/CA1352 1mM aux	rep3	24hr	d1	tifs	../tifs/Snap-82395-Image Export-36.tif	0	TRUE	2380.65	793.58	67.3281	56.9705	147221
ama-1/CA1352 1mM aux	rep3	24hr	d1	tifs	../tifs/Snap-82395-Image Export-36.tif	1	TRUE	2724.25	815.774	75.0151	61.3099	161246
ama-1/CA1352 1mM aux	rep3	24hr	d1	tifs	../tifs/Snap-82395-Image Export-36.tif	2	TRUE	2161.95	780.227	77.3238	55.3897	139909
ama-1/CA1352 1mM aux	rep3	24hr	d1	tifs	../tifs/Snap-82392-Image Export-33.tif	2	TRUE	2138.47	771.609	67.3281	56.3479	136200
ama-1/CA1352 1mM aux	rep3	24hr	d1	tifs	../tifs/Snap-82392-Image Export-33.tif	3	TRUE	1792.52	745.309	62.5126	50.6073	123666
ama-1/CA1352 1mM aux	rep3	24hr	d1	tifs	../tifs/Snap-82389-Image Export-30.tif	1	TRUE	2287.86	738.077	72.9016	59.3324	140984
ama-1/CA1352 1mM aux	rep3	24hr	d1	tifs	../tifs/Snap-82389-Image Export-30.tif	2	TRUE	2461.74	791.435	76.0499	60.1924	149164
ama-1/CA1352 1mM aux	rep3	24hr	d1	tifs	../tifs/Snap-82389-Image Export-30.tif	3	TRUE	1931.85	762.952	57.6338	53.4518	129445
ama-1/CA1352 1mM aux	rep3	24hr	d1	tifs	../tifs/Snap-82389-Image Export-30.tif	4	TRUE	2199.29	759.198	69.0474	57.1203	139886
ama-1/CA1352 1mM aux	rep4	24hr	d1	tifs	../tifs/Snap-82780-Image Export-01.tif	0	TRUE	3586.05	816.44	80.0552	70.6254	183209
ama-1/CA1352 1mM aux	rep4	24hr	d1	tifs	../tifs/Snap-82780-Image Export-01.tif	1	TRUE	3232.23	825.281	71.2753	67.1929	174221
ama-1/CA1352 1mM aux	rep4	24hr	d1	tifs	../tifs/Snap-82782-Image Export-03.tif	1	TRUE	3134.52	807.822	77.3238	66.2688	170939
ama-1/CA1352 1mM aux	rep4	24hr	d1	tifs	../tifs/Snap-82782-Image Export-03.tif	4	TRUE	3120.48	815.904	85.0263	65.5015	171112
ama-1/CA1352 1mM aux	rep4	24hr	d1	tifs	../tifs/Snap-82785-Image Export-06.tif	1	TRUE	3549.28	815.812	103.477	70.7296	179657
ama-1/CA1352 1mM aux	rep4	24hr	d1	tifs	../tifs/Snap-82785-Image Export-06.tif	6	TRUE	3911.68	859.034	91.0197	70.9589	195209
ama-1/CA1352 1mM aux	rep4	24hr	d1	tifs	../tifs/Snap-82785-Image Export-06.tif	11	TRUE	3225.44	821.841	76.3064	66.2552	174451
ama-1/CA1352 1mM aux	rep4	24hr	d1	tifs	../tifs/Snap-82785-Image Export-06.tif	12	TRUE	3667.58	823.894	91.0197	69.6859	185604
ama-1/CA1352 1mM aux	rep4	24hr	d1	tifs	../tifs/Snap-82784-Image Export-05.tif	0	TRUE	2762.29	802.291	69.8912	60.9638	159227
ama-1/CA1352 1mM aux	rep4	24hr	d1	tifs	../tifs/Snap-82784-Image Export-05.tif	1	TRUE	3575.58	818.049	75.0151	70.913	183088
ama-1/CA1352 1mM aux	rep4	24hr	d1	tifs	../tifs/Snap-82784-Image Export-05.tif	2	TRUE	3340.81	875.735	81.2664	66.7047	181489
ama-1/CA1352 1mM aux	rep4	24hr	d1	tifs	../tifs/Snap-82808-Image Export-29.tif	0	TRUE	2901.84	822.155	69.0474	62.7824	165140
ama-1/CA1352 1mM aux	rep4	24hr	d1	tifs	../tifs/Snap-82808-Image Export-29.tif	1	TRUE	2814.52	825.725	76.3064	61.9525	162364
ama-1/CA1352 1mM aux	rep4	24hr	d1	tifs	../tifs/Snap-82781-Image Export-02.tif	0	TRUE	2702.16	780.855	81.2664	63.7073	155200
ama-1/CA1352 1mM aux	rep4	24hr	d1	tifs	../tifs/Snap-82781-Image Export-02.tif	1	TRUE	3229.66	877.566	80.0552	63.4604	179534
ama-1/CA1352 1mM aux	rep4	24hr	d1	tifs	../tifs/Snap-82781-Image Export-02.tif	2	TRUE	3330.67	845.957	84.1021	67.7223	179943
ama-1/CA1352 1mM aux	rep4	24hr	d1	tifs	../tifs/Snap-82786-Image Export-07.tif	1	TRUE	2976.75	828.092	77.3238	64.3743	167777
ama-1/CA1352 1mM aux	rep4	24hr	d1	tifs	../tifs/Snap-82786-Image Export-07.tif	3	TRUE	3094.09	857.74	83.8695	62.7941	172702
ama-1/CA1352 1mM aux	rep4	24hr	d1	tifs	../tifs/Snap-82786-Image Export-07.tif	4	TRUE	3251.05	860.421	88.4062	65.6361	179465
ama-1/CA1352 1mM aux	rep4	24hr	d1	tifs	../tifs/Snap-82786-Image Export-07.tif	5	TRUE	2549.31	785.498	76.0499	61.4175	150486
ama-1/CA1352 1mM aux	rep4	24hr	d1	tifs	../tifs/Snap-82786-Image Export-07.tif	6	TRUE	3178.82	818.493	79.0729	66.4301	171377
ama-1/CA1352 1mM aux	rep4	24hr	d1	tifs	../tifs/Snap-82786-Image Export-07.tif	7	TRUE	3030.96	848.271	80.0552	63.5602	171288
ama-1/CA1352 1mM aux	rep4	24hr	d1	tifs	../tifs/Snap-82783-Image Export-04.tif	0	TRUE	3205.46	838.894	79.0729	64.9613	175633
ama-1/CA1352 1mM aux	rep4	24hr	d1	tifs	../tifs/Snap-82783-Image Export-04.tif	1	TRUE	3333.98	881.764	88.4062	64.9088	181459
ama-1/CA1352 1mM aux	rep4	24hr	d1	tifs	../tifs/Snap-82783-Image Export-04.tif	2	TRUE	2925.02	822.155	87.07	63.0155	164708
ama-1/CA1352 1mM aux	rep4	24hr	d1	tifs	../tifs/Snap-82792-Image Export-13.tif	0	TRUE	2591.13	847.474	73.1691	59.5582	156970
ama-1/CA1352 1mM aux	rep4	24hr	d1	tifs	../tifs/Snap-82792-Image Export-13.tif	4	TRUE	2872.13	855.058	71.2753	62.09	166405
ama-1/CA1352 1mM aux	rep4	24hr	d1	tifs	../tifs/Snap-82792-Image Export-13.tif	5	TRUE	2740.76	842.74	78.3281	59.6709	162072
ama-1/CA1352 1mM aux	rep4	24hr	d1	tifs	../tifs/Snap-82792-Image Export-13.tif	7	TRUE	2785.54	870.242	72.9016	60.3177	165451
ama-1/CA1352 1mM aux	rep4	24hr	d1	tifs	../tifs/Snap-82792-Image Export-13.tif	8	TRUE	2791.06	857.295	79.0729	60.3084	164624
ama-1/CA1352 1mM aux	rep4	24hr	d1	tifs	../tifs/Snap-82795-Image Export-16.tif	0	TRUE	2116.87	842.388	63.7506	52.7492	142804
ama-1/CA1352 1mM aux	rep4	24hr	d1	tifs	../tifs/Snap-82789-Image Export-10.tif	0	TRUE	2498.69	821.044	75.5343	59.0533	153966
ama-1/CA1352 1mM aux	rep4	24hr	d1	tifs	../tifs/Snap-82790-Image Export-11.tif	1	TRUE	2660.9	831.126	78.3281	59.2934	159429
ama-1/CA1352 1mM aux	rep4	24hr	d1	tifs	../tifs/Snap-82790-Image Export-11.tif	2	TRUE	2560.58	845.643	67.3281	57.9996	154208
ama-1/CA1352 1mM aux	rep4	24hr	d1	tifs	../tifs/Snap-82791-Image Export-12.tif	4	TRUE	2647.66	835.064	76.3064	60.4028	158718
ama-1/CA1352 1mM aux	rep4	24hr	d1	tifs	../tifs/Snap-82791-Image Export-12.tif	7	TRUE	2593.9	807.914	76.0499	61.0339	154832
ama-1/CA1352 1mM aux	rep4	24hr	d1	tifs	../tifs/Snap-82791-Image Export-12.tif	12	TRUE	2434.35	796.798	69.8912	59.0352	149109
ama-1/CA1352 1mM aux	rep4	24hr	d1	tifs	../tifs/Snap-82796-Image Export-17.tif	0	TRUE	2319.12	821.933	59.3047	56.8385	147917
ama-1/CA1352 1mM aux	rep4	24hr	d1	tifs	../tifs/Snap-82796-Image Export-17.tif	1	TRUE	2393.11	847.068	69.0474	56.866	150224
ama-1/CA1352 1mM aux	rep4	24hr	d1	tifs	../tifs/Snap-82794-Image Export-15.tif	0	TRUE	2719.79	897.837	75.2751	58.6129	168222
ama-1/CA1352 1mM aux	rep4	24hr	d1	tifs	../tifs/Snap-82794-Image Export-15.tif	1	TRUE	2194.78	830.812	70.7249	54.7931	142695
ama-1/CA1352 1mM aux	rep4	24hr	d1	tifs	../tifs/Snap-82807-Image Export-28.tif	0	TRUE	2979.3	867.967	77.3238	63.1815	169960
ama-1/CA1352 1mM aux	rep4	24hr	d1	tifs	../tifs/Snap-82807-Image Export-28.tif	2	TRUE	2895.21	838.097	82.2225	62.6874	165955
ama-1/CA1352 1mM aux	rep4	24hr	d1	tifs	../tifs/Snap-82802-Image Export-23.tif	7	TRUE	2339.85	809.43	69.8912	57.219	145764
ama-1/CA1352 1mM aux	rep4	24hr	d1	tifs	../tifs/Snap-82805-Image Export-26.tif	0	TRUE	2416.35	789.382	63.7506	59.4649	147105
ama-1/CA1352 1mM aux	rep4	24hr	d1	tifs	../tifs/Snap-82805-Image Export-26.tif	1	TRUE	2838.49	845.237	75.2751	63.0458	165653
ama-1/CA1352 1mM aux	rep4	24hr	d1	tifs	../tifs/Snap-82805-Image Export-26.tif	2	TRUE	2839.79	822.599	81.5065	61.6682	162359
ama-1/CA1352 1mM aux	rep4	24hr	d1	tifs	../tifs/Snap-82800-Image Export-21.tif	0	TRUE	2779.39	788.716	83.4022	62.5943	158790
ama-1/CA1352 1mM aux	rep4	24hr	d1	tifs	../tifs/Snap-82800-Image Export-21.tif	1	TRUE	3075.34	868.595	81.2664	63.7019	174815
ama-1/CA1352 1mM aux	rep4	24hr	d1	tifs	../tifs/Snap-82800-Image Export-21.tif	2	TRUE	2973.57	847.604	87.5176	61.9787	167927
ama-1/CA1352 1mM aux	rep4	24hr	d1	tifs	../tifs/Snap-82788-Image Export-09.tif	0	TRUE	2601.36	791.657	69.8912	60.8	152315
ama-1/CA1352 1mM aux	rep4	24hr	d1	tifs	../tifs/Snap-82801-Image Export-22.tif	0	TRUE	2660.49	845.329	79.5656	58.8808	158334
ama-1/CA1352 1mM aux	rep4	24hr	d1	tifs	../tifs/Snap-82801-Image Export-22.tif	1	TRUE	3015.83	835.286	75.2751	64.6238	169677
ama-1/CA1352 1mM aux	rep4	24hr	d1	tifs	../tifs/Snap-82806-Image Export-27.tif	0	TRUE	2566.07	817.643	69.8912	58.8072	154072
ama-1/CA1352 1mM aux	rep4	24hr	d1	tifs	../tifs/Snap-82797-Image Export-18.tif	0	TRUE	2863.85	852.117	79.0729	62.1953	167509
ama-1/CA1352 1mM aux	rep4	24hr	d1	tifs	../tifs/Snap-82804-Image Export-25.tif	2	TRUE	2461.49	839.078	75.2751	57.3237	153190
ama-1/CA1352 1mM aux	rep4	24hr	d1	tifs	../tifs/Snap-82803-Image Export-24.tif	0	TRUE	2562.49	796.169	71.2753	59.6161	154136
ama-1/CA1352 1mM aux	rep4	24hr	d1	tifs	../tifs/Snap-82799-Image Export-20.tif	0	TRUE	2787.82	839.744	72.9016	60.88	163280
ama-1/CA1352 1mM aux	rep4	24hr	d1	tifs	../tifs/Snap-82810-Image Export-31.tif	1	TRUE	2913.03	862.252	78.3281	62.9239	168654
ama-1/CA1352 1mM aux	rep4	24hr	d1	tifs	../tifs/Snap-82810-Image Export-31.tif	2	TRUE	2497.39	815.145	72.9016	59.3065	150213
ama-1/CA1352 1mM aux	rep4	24hr	d1	tifs	../tifs/Snap-82809-Image Export-30.tif	0	TRUE	2982.73	821.083	79.5656	63.749	169817
ama-1/CA1352 1mM aux	rep4	24hr	d1	tifs	../tifs/Snap-82787-Image Export-08.tif	0	TRUE	3019.91	823.358	85.0263	63.7994	169577
ama-1/CA1352 1mM aux	rep4	24hr	d1	tifs	../tifs/Snap-82787-Image Export-08.tif	2	TRUE	3277.44	844.219	94.5987	66.2936	177213
ama-1/CA1352 1mM aux	rep4	24hr	d1	tifs	../tifs/Snap-82787-Image Export-08.tif	3	TRUE	3140.43	816.662	84.1021	65.2858	171776
ama-1/CA1352 1mM aux	rep4	24hr	d1	tifs	../tifs/Snap-82787-Image Export-08.tif	4	TRUE	3371.43	825.947	84.1021	67.053	180635
ama-1/CA1352 1mM aux	rep4	24hr	d1	tifs	../tifs/Snap-82787-Image Export-08.tif	6	TRUE	2975.09	809.208	83.4022	65.1046	165071
ama-1/CA1352 1mM aux	rep4	24hr	d1	tifs	../tifs/Snap-82787-Image Export-08.tif	7	TRUE	3419.44	867.523	88.4062	66.3603	183062
ama-1/CA1352 1mM aux	rep4	24hr	d1	tifs	../tifs/Snap-82787-Image Export-08.tif	9	TRUE	3581.15	859.348	85.0263	69.332	188107
ama-1/CA1352 1mM aux	rep4	24hr	d1	tifs	../tifs/Snap-82787-Image Export-08.tif	10	TRUE	2812.7	768.483	79.5656	64.9689	156560
ama-1/CA1352 1mM aux	rep4	24hr	d1	tifs	../tifs/Snap-82798-Image Export-19.tif	0	TRUE	2503.64	855.15	72.9016	56.8708	155331
ama-1/CA1352 1mM aux	rep5	24hr	d1	tifs	../tifs/Snap-83111-Image Export-24.tif	0	TRUE	2185.98	775.048	69.8912	56.0717	139231
ama-1/CA1352 1mM aux	rep5	24hr	d1	tifs	../tifs/Snap-83095-Image Export-08.tif	0	TRUE	2888.58	808.71	75.2751	63.3112	164145
ama-1/CA1352 1mM aux	rep5	24hr	d1	tifs	../tifs/Snap-83095-Image Export-08.tif	1	TRUE	2201.17	711.463	75.2751	58.2087	134599
ama-1/CA1352 1mM aux	rep5	24hr	d1	tifs	../tifs/Snap-83095-Image Export-08.tif	2	TRUE	2538.3	790.585	69.0474	58.6793	151688
ama-1/CA1352 1mM aux	rep5	24hr	d1	tifs	../tifs/Snap-83095-Image Export-08.tif	3	TRUE	2772.5	797.594	76.0499	62.6131	159445
ama-1/CA1352 1mM aux	rep5	24hr	d1	tifs	../tifs/Snap-83114-Image Export-27.tif	0	TRUE	1596.51	734.063	67.3281	49.871	115032
ama-1/CA1352 1mM aux	rep5	24hr	d1	tifs	../tifs/Snap-83109-Image Export-22.tif	4	TRUE	1916.03	802.957	65.2651	51.2499	130359
ama-1/CA1352 1mM aux	rep5	24hr	d1	tifs	../tifs/Snap-83096-Image Export-09.tif	2	TRUE	2826.45	801.218	76.0499	63.7527	160913
ama-1/CA1352 1mM aux	rep5	24hr	d1	tifs	../tifs/Snap-83096-Image Export-09.tif	4	TRUE	2939.56	825.411	79.0729	63.2697	168911
ama-1/CA1352 1mM aux	rep5	24hr	d1	tifs	../tifs/Snap-83107-Image Export-20.tif	1	TRUE	2159.89	827.112	70.7249	54.3509	142883
ama-1/CA1352 1mM aux	rep5	24hr	d1	tifs	../tifs/Snap-83105-Image Export-18.tif	0	TRUE	2206.24	792.952	69.0474	56.2509	139827
ama-1/CA1352 1mM aux	rep5	24hr	d1	tifs	../tifs/Snap-83106-Image Export-19.tif	0	TRUE	2147.3	793.71	75.2751	55.3953	139057
ama-1/CA1352 1mM aux	rep5	24hr	d1	tifs	../tifs/Snap-83104-Image Export-17.tif	0	TRUE	2657.69	864.841	73.1691	59.2776	160897
ama-1/CA1352 1mM aux	rep5	24hr	d1	tifs	../tifs/Snap-83104-Image Export-17.tif	2	TRUE	2489.52	817.643	79.0729	57.8184	152617
ama-1/CA1352 1mM aux	rep5	24hr	d1	tifs	../tifs/Snap-83104-Image Export-17.tif	3	TRUE	2442.67	810.947	76.3064	58.5444	151295
ama-1/CA1352 1mM aux	rep5	24hr	d1	tifs	../tifs/Snap-83104-Image Export-17.tif	4	TRUE	2731.15	826.982	83.4022	60.6639	158463
ama-1/CA1352 1mM aux	rep5	24hr	d1	tifs	../tifs/Snap-83100-Image Export-13.tif	2	TRUE	2786.42	839.3	78.3281	62.7066	163420
ama-1/CA1352 1mM aux	rep5	24hr	d1	tifs	../tifs/Snap-83100-Image Export-13.tif	3	TRUE	2678.04	812.778	79.0729	60.9901	156892
ama-1/CA1352 1mM aux	rep5	24hr	d1	tifs	../tifs/Snap-83098-Image Export-11.tif	0	TRUE	2429.54	793.45	81.5065	58.6187	147652
ama-1/CA1352 1mM aux	rep5	24hr	d1	tifs	../tifs/Snap-83102-Image Export-15.tif	0	TRUE	2510.12	793.358	78.3281	58.961	151359
ama-1/CA1352 1mM aux	rep5	24hr	d1	tifs	../tifs/Snap-83102-Image Export-15.tif	1	TRUE	2634.75	808.672	75.2751	61.5949	156049
ama-1/CA1352 1mM aux	rep5	24hr	d1	tifs	../tifs/Snap-83102-Image Export-15.tif	2	TRUE	2776.2	816.884	85.0263	61.1397	160597
ama-1/CA1352 1mM aux	rep5	24hr	d1	tifs	../tifs/Snap-83102-Image Export-15.tif	3	TRUE	2614.37	802.903	71.2753	61.0577	155582
ama-1/CA1352 1mM aux	rep5	24hr	d1	tifs	../tifs/Snap-83103-Image Export-16.tif	0	TRUE	2754.88	768.797	69.8912	63.3747	156461
ama-1/CA1352 1mM aux	rep5	24hr	d1	tifs	../tifs/Snap-83103-Image Export-16.tif	3	TRUE	2675.95	806.933	85.0263	61.7254	156684
ama-1/CA1352 1mM aux	rep5	24hr	d1	tifs	../tifs/Snap-83099-Image Export-12.tif	0	TRUE	2829.96	838.764	75.5343	62.6051	163747
ama-1/CA1352 1mM aux	rep5	24hr	d1	tifs	../tifs/Snap-83099-Image Export-12.tif	1	TRUE	2136.12	717.178	69.8912	58.1995	134404
ama-1/CA1352 1mM aux	rep5	24hr	d1	tifs	../tifs/Snap-83101-Image Export-14.tif	0	TRUE	2461.74	820.768	75.5343	56.9567	150877
ama-1/CA1352 1mM aux	rep5	24hr	d1	tifs	../tifs/Snap-83101-Image Export-14.tif	1	TRUE	2526.92	820.416	78.3281	58.236	153663
ama-1/CA1352 1mM aux	rep5	24hr	d1	tifs	../tifs/Snap-83101-Image Export-14.tif	3	TRUE	2352.97	785.72	76.0499	58.3404	146819
ama-1/CA1352 1mM aux	rep5	24hr	d1	tifs	../tifs/Snap-83115-Image Export-28.tif	0	TRUE	2763.82	799.295	68.7639	62.57	160436
ama-1/CA1352 1mM aux	rep5	24hr	d1	tifs	../tifs/Snap-83115-Image Export-28.tif	1	TRUE	2624.02	822.469	77.3238	61.3769	155345
ama-1/CA1352 1mM aux	rep5	24hr	d1	tifs	../tifs/Snap-83097-Image Export-10.tif	0	TRUE	2192.12	820.102	71.2753	55.1858	142709
ama-1/CA1352 1mM aux	rep5	24hr	d1	tifs	../tifs/Snap-83094-Image Export-07.tif	0	TRUE	2222.93	777.416	66.4518	56.659	138717
ama-1/CA1352 1mM aux	rep5	24hr	d1	tifs	../tifs/Snap-83088-Image Export-01.tif	1	TRUE	2463.35	804.604	67.6177	58.5913	149763
ama-1/CA1352 1mM aux	rep5	24hr	d1	tifs	../tifs/Snap-83088-Image Export-01.tif	2	TRUE	2342.58	794.116	79.0729	57.2593	144719
ama-1/CA1352 1mM aux	rep5	24hr	d1	tifs	../tifs/Snap-83088-Image Export-01.tif	3	TRUE	2056.38	800.498	70.7249	53.9668	135608
ama-1/CA1352 1mM aux	rep5	24hr	d1	tifs	../tifs/Snap-83089-Image Export-02.tif	0	TRUE	1845.45	758.126	62.5126	52.5861	124760
ama-1/CA1352 1mM aux	rep5	24hr	d1	tifs	../tifs/Snap-83090-Image Export-03.tif	0	TRUE	2616.28	816.662	77.3238	60.3885	157603
ama-1/CA1352 1mM aux	rep5	24hr	d1	tifs	../tifs/Snap-83092-Image Export-05.tif	0	TRUE	2427.88	799.739	79.0729	59.5573	148324
ama-1/CA1352 1mM aux	rep5	24hr	d1	tifs	../tifs/Snap-83092-Image Export-05.tif	1	TRUE	2107.05	761.251	70.7249	56.7811	134858
ama-1/CA1352 1mM aux	rep5	24hr	d1	tifs	../tifs/Snap-83093-Image Export-06.tif	0	TRUE	2699.26	811.798	69.8912	61.7724	159044
ama-1/CA1352 1mM aux	rep5	24hr	d1	tifs	../tifs/Snap-83091-Image Export-04.tif	0	TRUE	2402.68	818.937	75.5343	56.0633	150089
ama-1/CA1352 EtOH	rep3	24hr	d1	tifs	../tifs/Snap-82352-Image Export-25.tif	0	TRUE	2192.79	761.696	75.2751	56.6275	137796
ama-1/CA1352 EtOH	rep3	24hr	d1	tifs	../tifs/Snap-82352-Image Export-25.tif	1	TRUE	2390.76	792.638	70.7249	56.7988	145685
ama-1/CA1352 EtOH	rep3	24hr	d1	tifs	../tifs/Snap-82352-Image Export-25.tif	2	TRUE	1941.47	725.889	69.8912	54.0675	126492
ama-1/CA1352 EtOH	rep3	24hr	d1	tifs	../tifs/Snap-82329-Image Export-02.tif	0	TRUE	2511.93	833.991	75.2751	58.93	154492
ama-1/CA1352 EtOH	rep3	24hr	d1	tifs	../tifs/Snap-82330-Image Export-03.tif	0	TRUE	2264.08	795.189	69.8912	56.8247	143369
ama-1/CA1352 EtOH	rep3	24hr	d1	tifs	../tifs/Snap-82337-Image Export-10.tif	1	TRUE	2415.94	767.503	69.0474	59.0107	145134
ama-1/CA1352 EtOH	rep3	24hr	d1	tifs	../tifs/Snap-82351-Image Export-24.tif	0	TRUE	2251.84	793.672	75.0151	57.0517	142622
ama-1/CA1352 EtOH	rep3	24hr	d1	tifs	../tifs/Snap-82351-Image Export-24.tif	1	TRUE	2190.22	742.091	79.0729	57.5261	137305
ama-1/CA1352 EtOH	rep3	24hr	d1	tifs	../tifs/Snap-82328-Image Export-01.tif	0	TRUE	1976.64	739.686	64.3607	54.8548	129964
ama-1/CA1352 EtOH	rep3	24hr	d1	tifs	../tifs/Snap-82328-Image Export-01.tif	1	TRUE	1597.63	771.387	57.6338	47.2798	117003
ama-1/CA1352 EtOH	rep3	24hr	d1	tifs	../tifs/Snap-82334-Image Export-07.tif	0	TRUE	2178.18	789.474	62.8244	55.5124	139832
ama-1/CA1352 EtOH	rep3	24hr	d1	tifs	../tifs/Snap-82353-Image Export-26.tif	1	TRUE	2510.53	793.082	81.5065	59.2019	147307
ama-1/CA1352 EtOH	rep3	24hr	d1	tifs	../tifs/Snap-82353-Image Export-26.tif	2	TRUE	2342.84	799.517	68.7639	56.9872	146024
ama-1/CA1352 EtOH	rep3	24hr	d1	tifs	../tifs/Snap-82348-Image Export-21.tif	0	TRUE	2059.54	737.633	69.0474	56.206	131016
ama-1/CA1352 EtOH	rep3	24hr	d1	tifs	../tifs/Snap-82333-Image Export-06.tif	0	TRUE	1944.49	752.633	68.7639	52.7842	128197
ama-1/CA1352 EtOH	rep3	24hr	d1	tifs	../tifs/Snap-82331-Image Export-04.tif	0	TRUE	1573.83	729.551	67.3281	48.972	113783
ama-1/CA1352 EtOH	rep3	24hr	d1	tifs	../tifs/Snap-82331-Image Export-04.tif	1	TRUE	1590.16	709.41	62.5126	48.3324	111246
ama-1/CA1352 EtOH	rep3	24hr	d1	tifs	../tifs/Snap-82357-Image Export-30.tif	1	TRUE	2063.74	840.465	67.6177	53.157	140418
ama-1/CA1352 EtOH	rep3	24hr	d1	tifs	../tifs/Snap-82332-Image Export-05.tif	0	TRUE	2310.81	750.396	71.2753	58.9583	140393
ama-1/CA1352 EtOH	rep3	24hr	d1	tifs	../tifs/Snap-82332-Image Export-05.tif	1	TRUE	2567.48	817.421	72.9016	58.3133	154889
ama-1/CA1352 EtOH	rep3	24hr	d1	tifs	../tifs/Snap-82332-Image Export-05.tif	2	TRUE	2414.74	777.194	77.3238	60.1582	145957
ama-1/CA1352 EtOH	rep3	24hr	d1	tifs	../tifs/Snap-82349-Image Export-22.tif	0	TRUE	2140.82	750.894	77.3238	57.2463	133831
ama-1/CA1352 EtOH	rep3	24hr	d1	tifs	../tifs/Snap-82349-Image Export-22.tif	1	TRUE	2351.77	798.667	82.2225	57.7156	144272
ama-1/CA1352 EtOH	rep3	24hr	d1	tifs	../tifs/Snap-82347-Image Export-20.tif	0	TRUE	1991.53	749.599	64.3607	55.9408	130998
ama-1/CA1352 EtOH	rep3	24hr	d1	tifs	../tifs/Snap-82347-Image Export-20.tif	1	TRUE	2182.1	778.71	65.2651	56.2445	138505
ama-1/CA1352 EtOH	rep3	24hr	d1	tifs	../tifs/Snap-82347-Image Export-20.tif	2	TRUE	1835.83	725.575	67.6177	54.1762	122347
ama-1/CA1352 EtOH	rep3	24hr	d1	tifs	../tifs/Snap-82358-Image Export-31.tif	1	TRUE	2309.46	788.532	75.5343	57.769	143516
ama-1/CA1352 EtOH	rep3	24hr	d1	tifs	../tifs/Snap-82358-Image Export-31.tif	3	TRUE	2136.83	779.691	67.6177	55.5394	138251
ama-1/CA1352 EtOH	rep3	24hr	d1	tifs	../tifs/Snap-82358-Image Export-31.tif	4	TRUE	2274.1	777.768	63.7506	57.1416	141068
ama-1/CA1352 EtOH	rep3	24hr	d1	tifs	../tifs/Snap-82358-Image Export-31.tif	5	TRUE	2334.12	781.3	72.9016	58.1547	144258
ama-1/CA1352 EtOH	rep3	24hr	d1	tifs	../tifs/Snap-82359-Image Export-32.tif	2	TRUE	1791.72	615.067	69.8912	55.464	111331
ama-1/CA1352 EtOH	rep3	24hr	d1	tifs	../tifs/Snap-82359-Image Export-32.tif	3	TRUE	2310.95	801.034	70.7249	58.1167	144908
ama-1/CA1352 EtOH	rep3	24hr	d1	tifs	../tifs/Snap-82359-Image Export-32.tif	5	TRUE	1793.94	773.126	75.0151	51.7249	124828
ama-1/CA1352 EtOH	rep3	24hr	d1	tifs	../tifs/Snap-82359-Image Export-32.tif	6	TRUE	2160.82	752.503	75.0151	56.233	136673
ama-1/CA1352 EtOH	rep3	24hr	d1	tifs	../tifs/Snap-82359-Image Export-32.tif	7	TRUE	2331.79	775.937	65.2651	58.5622	144209
ama-1/CA1352 EtOH	rep3	24hr	d1	tifs	../tifs/Snap-82359-Image Export-32.tif	8	TRUE	1967.18	801.662	75.2751	52.6534	133563
ama-1/CA1352 EtOH	rep3	24hr	d1	tifs	../tifs/Snap-82345-Image Export-18.tif	0	TRUE	2447.91	782.372	69.0474	60.4216	148611
ama-1/CA1352 EtOH	rep3	24hr	d1	tifs	../tifs/Snap-82345-Image Export-18.tif	1	TRUE	2663.71	805.454	67.3281	62.1975	155714
ama-1/CA1352 EtOH	rep3	24hr	d1	tifs	../tifs/Snap-82339-Image Export-12.tif	0	TRUE	2789.46	820.102	79.5656	62.2847	160874
ama-1/CA1352 EtOH	rep3	24hr	d1	tifs	../tifs/Snap-82339-Image Export-12.tif	1	TRUE	2580.37	751.782	69.0474	60.9192	150731
ama-1/CA1352 EtOH	rep3	24hr	d1	tifs	../tifs/Snap-82339-Image Export-12.tif	2	TRUE	2454.03	752.097	76.0499	60.2565	145107
ama-1/CA1352 EtOH	rep3	24hr	d1	tifs	../tifs/Snap-82339-Image Export-12.tif	4	TRUE	2214.27	762.14	68.7639	55.8217	137887
ama-1/CA1352 EtOH	rep3	24hr	d1	tifs	../tifs/Snap-82338-Image Export-11.tif	0	TRUE	2477.95	796.262	63.7506	59.9983	149744
ama-1/CA1352 EtOH	rep3	24hr	d1	tifs	../tifs/Snap-82338-Image Export-11.tif	1	TRUE	2504.92	809.745	69.0474	59.9744	151582
ama-1/CA1352 EtOH	rep3	24hr	d1	tifs	../tifs/Snap-82346-Image Export-19.tif	0	TRUE	2089.08	755.406	64.3607	55.0514	134258
ama-1/CA1352 EtOH	rep3	24hr	d1	tifs	../tifs/Snap-82346-Image Export-19.tif	1	TRUE	2269.58	820.102	63.7506	55.8245	144186
ama-1/CA1352 EtOH	rep3	24hr	d1	tifs	../tifs/Snap-82346-Image Export-19.tif	2	TRUE	2340.08	761.565	67.3281	58.2412	144242
ama-1/CA1352 EtOH	rep3	24hr	d1	tifs	../tifs/Snap-82344-Image Export-17.tif	0	TRUE	2485.04	795.855	67.3281	59.6529	149417
ama-1/CA1352 EtOH	rep3	24hr	d1	tifs	../tifs/Snap-82344-Image Export-17.tif	2	TRUE	2080.02	760.845	71.2753	54.2702	134232
ama-1/CA1352 EtOH	rep3	24hr	d1	tifs	../tifs/Snap-82340-Image Export-13.tif	0	TRUE	2660.39	789.734	78.3281	62.2425	154282
ama-1/CA1352 EtOH	rep3	24hr	d1	tifs	../tifs/Snap-82340-Image Export-13.tif	1	TRUE	2568.4	770.72	76.0499	62.1339	150937
ama-1/CA1352 EtOH	rep3	24hr	d1	tifs	../tifs/Snap-82342-Image Export-15.tif	0	TRUE	2052.94	720.84	73.1691	56.8308	129708
ama-1/CA1352 EtOH	rep3	24hr	d1	tifs	../tifs/Snap-82342-Image Export-15.tif	1	TRUE	2403.3	790.585	67.6177	57.6459	147090
ama-1/CA1352 EtOH	rep3	24hr	d1	tifs	../tifs/Snap-82341-Image Export-14.tif	0	TRUE	2338.1	761.788	69.0474	57.5676	142444
ama-1/CA1352 EtOH	rep3	24hr	d1	tifs	../tifs/Snap-82341-Image Export-14.tif	1	TRUE	2438.23	793.932	75.2751	58.3795	148973
ama-1/CA1352 EtOH	rep3	24hr	d1	tifs	../tifs/Snap-82341-Image Export-14.tif	2	TRUE	2496.58	803.623	65.2651	59.8834	151421
ama-1/CA1352 EtOH	rep3	24hr	d1	tifs	../tifs/Snap-82341-Image Export-14.tif	3	TRUE	2457.23	802.015	75.5343	57.8681	148845
ama-1/CA1352 EtOH	rep3	24hr	d1	tifs	../tifs/Snap-82341-Image Export-14.tif	4	TRUE	2138.45	758.662	62.8244	57.0672	135538
ama-1/CA1352 EtOH	rep3	24hr	d1	tifs	../tifs/Snap-82343-Image Export-16.tif	0	TRUE	2317.63	752.189	76.3064	58.6904	139522
ama-1/CA1352 EtOH	rep3	24hr	d1	tifs	../tifs/Snap-82343-Image Export-16.tif	1	TRUE	2402.78	772.145	68.7639	58.8509	145950
ama-1/CA1352 EtOH	rep3	24hr	d1	tifs	../tifs/Snap-82343-Image Export-16.tif	2	TRUE	2354.63	737.319	72.9016	59.9332	142280
ama-1/CA1352 EtOH	rep3	24hr	d1	tifs	../tifs/Snap-82355-Image Export-28.tif	0	TRUE	2043.31	765.986	71.2753	54.0857	133413
ama-1/CA1352 EtOH	rep3	24hr	d1	tifs	../tifs/Snap-82355-Image Export-28.tif	1	TRUE	1407.21	715.662	58.9743	46.8215	106772
ama-1/CA1352 EtOH	rep3	24hr	d1	tifs	../tifs/Snap-82356-Image Export-29.tif	0	TRUE	2046.03	775.271	67.3281	53.4035	133378
ama-1/CA1352 EtOH	rep3	24hr	d1	tifs	../tifs/Snap-82356-Image Export-29.tif	1	TRUE	2140.37	797.594	66.4518	53.9083	137984
ama-1/CA1352 EtOH	rep3	24hr	d1	tifs	../tifs/Snap-82356-Image Export-29.tif	2	TRUE	1960.92	802.107	69.8912	51.2212	133881
ama-1/CA1352 EtOH	rep3	24hr	d1	tifs	../tifs/Snap-82336-Image Export-09.tif	1	TRUE	2646.98	750.71	87.07	64.1288	150462
ama-1/CA1352 EtOH	rep3	24hr	d1	tifs	../tifs/Snap-82335-Image Export-08.tif	1	TRUE	2243.48	731.918	75.2751	58.8628	137993
ama-1/CA1352 EtOH	rep3	24hr	d1	tifs	../tifs/Snap-82335-Image Export-08.tif	2	TRUE	2673.16	799.831	85.0263	61.1837	156097
ama-1/CA1352 EtOH	rep3	24hr	d1	tifs	../tifs/Snap-82335-Image Export-08.tif	3	TRUE	2374.29	786.793	78.3281	59.1115	144051
ama-1/CA1352 EtOH	rep3	24hr	d1	tifs	../tifs/Snap-82335-Image Export-08.tif	6	TRUE	2166.26	754.464	76.0499	57.3964	135239
ama-1/CA1352 EtOH	rep4	24hr	d1	tifs	../tifs/Snap-82937-Image Export-17.tif	0	TRUE	3112.13	854.262	77.3238	63.2351	173151
ama-1/CA1352 EtOH	rep4	24hr	d1	tifs	../tifs/Snap-82937-Image Export-17.tif	1	TRUE	2753.29	856.223	76.3064	60.3726	162271
ama-1/CA1352 EtOH	rep4	24hr	d1	tifs	../tifs/Snap-82936-Image Export-16.tif	1	TRUE	3292.94	874.57	84.1021	64.9347	181900
ama-1/CA1352 EtOH	rep4	24hr	d1	tifs	../tifs/Snap-82936-Image Export-16.tif	2	TRUE	4129.45	858.812	88.4062	74.2914	201771
ama-1/CA1352 EtOH	rep4	24hr	d1	tifs	../tifs/Snap-82935-Image Export-15.tif	0	TRUE	4157.32	809.154	93.7689	77.8993	196479
ama-1/CA1352 EtOH	rep4	24hr	d1	tifs	../tifs/Snap-82935-Image Export-15.tif	1	TRUE	3644.67	834.88	81.2664	70.8467	186098
ama-1/CA1352 EtOH	rep4	24hr	d1	tifs	../tifs/Snap-82935-Image Export-15.tif	3	TRUE	4089.32	844.923	87.07	74.5962	199148
ama-1/CA1352 EtOH	rep4	24hr	d1	tifs	../tifs/Snap-82935-Image Export-15.tif	4	TRUE	3228.15	799.739	88.4062	67.9791	171420
ama-1/CA1352 EtOH	rep4	24hr	d1	tifs	../tifs/Snap-82935-Image Export-15.tif	5	TRUE	3778.63	844.349	88.8471	71.3231	190478
ama-1/CA1352 EtOH	rep4	24hr	d1	tifs	../tifs/Snap-82934-Image Export-14.tif	0	TRUE	3098.05	779.431	83.4022	67.6676	167971
ama-1/CA1352 EtOH	rep4	24hr	d1	tifs	../tifs/Snap-82934-Image Export-14.tif	2	TRUE	2807.47	783.537	87.5176	62.9211	156249
ama-1/CA1352 EtOH	rep4	24hr	d1	tifs	../tifs/Snap-82933-Image Export-13.tif	0	TRUE	4209.61	929.759	95.4213	72.4594	209452
ama-1/CA1352 EtOH	rep4	24hr	d1	tifs	../tifs/Snap-82933-Image Export-13.tif	1	TRUE	3213.01	819.029	85.0263	66.7562	172540
ama-1/CA1352 EtOH	rep4	24hr	d1	tifs	../tifs/Snap-82932-Image Export-12.tif	0	TRUE	3662.78	875.237	88.8471	69.1899	190800
ama-1/CA1352 EtOH	rep4	24hr	d1	tifs	../tifs/Snap-82931-Image Export-11.tif	2	TRUE	4338.52	817.919	104.79	77.3675	200932
ama-1/CA1352 EtOH	rep4	24hr	d1	tifs	../tifs/Snap-82930-Image Export-10.tif	0	TRUE	3203.42	812.02	87.07	66.9347	171987
ama-1/CA1352 EtOH	rep4	24hr	d1	tifs	../tifs/Snap-82930-Image Export-10.tif	1	TRUE	4541.87	892.474	93.7689	76.2462	214160
ama-1/CA1352 EtOH	rep4	24hr	d1	tifs	../tifs/Snap-82942-Image Export-22.tif	0	TRUE	3094.78	801.754	93.7689	66.9381	168275
ama-1/CA1352 EtOH	rep4	24hr	d1	tifs	../tifs/Snap-82942-Image Export-22.tif	1	TRUE	2777.05	835.508	75.2751	60.427	162427
ama-1/CA1352 EtOH	rep4	24hr	d1	tifs	../tifs/Snap-82943-Image Export-23.tif	0	TRUE	3048.5	841.131	77.3238	63.5084	171135
ama-1/CA1352 EtOH	rep4	24hr	d1	tifs	../tifs/Snap-82943-Image Export-23.tif	1	TRUE	2665.46	841.093	81.2664	59.5873	159957
ama-1/CA1352 EtOH	rep4	24hr	d1	tifs	../tifs/Snap-82940-Image Export-20.tif	1	TRUE	2372.87	848.011	63.7506	57.0065	151746
ama-1/CA1352 EtOH	rep4	24hr	d1	tifs	../tifs/Snap-82940-Image Export-20.tif	3	TRUE	2514.53	837.247	71.2753	56.9203	154207
ama-1/CA1352 EtOH	rep4	24hr	d1	tifs	../tifs/Snap-82941-Image Export-21.tif	0	TRUE	2300.17	810.763	78.3281	55.5045	145523
ama-1/CA1352 EtOH	rep4	24hr	d1	tifs	../tifs/Snap-82925-Image Export-05.tif	0	TRUE	3167.62	854.04	87.7406	64.2403	174603
ama-1/CA1352 EtOH	rep4	24hr	d1	tifs	../tifs/Snap-82924-Image Export-04.tif	0	TRUE	3291.66	964.639	75.2751	62.6444	192484
ama-1/CA1352 EtOH	rep4	24hr	d1	tifs	../tifs/Snap-82927-Image Export-07.tif	1	TRUE	3886.88	888.774	97.2468	69.4429	198170
ama-1/CA1352 EtOH	rep4	24hr	d1	tifs	../tifs/Snap-82927-Image Export-07.tif	2	TRUE	3406.82	890.605	79.5656	66.0761	185814
ama-1/CA1352 EtOH	rep4	24hr	d1	tifs	../tifs/Snap-82926-Image Export-06.tif	0	TRUE	3242.03	914.223	77.3238	63.7199	181438
ama-1/CA1352 EtOH	rep4	24hr	d1	tifs	../tifs/Snap-82921-Image Export-01.tif	0	TRUE	2641.12	827.648	88.4062	60.8682	156639
ama-1/CA1352 EtOH	rep4	24hr	d1	tifs	../tifs/Snap-82921-Image Export-01.tif	1	TRUE	2263.6	842.112	65.2651	56.1298	147786
ama-1/CA1352 EtOH	rep4	24hr	d1	tifs	../tifs/Snap-82923-Image Export-03.tif	0	TRUE	3065.37	858.72	73.1691	64.774	172608
ama-1/CA1352 EtOH	rep4	24hr	d1	tifs	../tifs/Snap-82922-Image Export-02.tif	0	TRUE	2609.02	862.03	72.9016	57.1956	158930
ama-1/CA1352 EtOH	rep4	24hr	d1	tifs	../tifs/Snap-82922-Image Export-02.tif	1	TRUE	2712.98	897.706	71.2753	57.8073	166776
ama-1/CA1352 EtOH	rep4	24hr	d1	tifs	../tifs/Snap-82939-Image Export-19.tif	0	TRUE	2755.96	838.542	81.2664	60.4003	163806
ama-1/CA1352 EtOH	rep4	24hr	d1	tifs	../tifs/Snap-82939-Image Export-19.tif	1	TRUE	3153.88	866.856	77.3238	65.1637	176596
ama-1/CA1352 EtOH	rep4	24hr	d1	tifs	../tifs/Snap-82939-Image Export-19.tif	2	TRUE	2461.89	825.281	71.2753	58.1564	151552
ama-1/CA1352 EtOH	rep4	24hr	d1	tifs	../tifs/Snap-82928-Image Export-08.tif	0	TRUE	3242.11	844.257	84.1021	65.0889	178787
ama-1/CA1352 EtOH	rep4	24hr	d1	tifs	../tifs/Snap-82929-Image Export-09.tif	1	TRUE	3539.52	858.59	91.0197	68.9064	184654
ama-1/CA1352 EtOH	rep4	24hr	d1	tifs	../tifs/Snap-82929-Image Export-09.tif	2	TRUE	3084.49	813.406	85.0263	66.0595	168407
ama-1/CA1352 EtOH	rep4	24hr	d1	tifs	../tifs/Snap-82929-Image Export-09.tif	3	TRUE	3444.24	847.474	81.2664	68.7242	180623
ama-1/CA1352 EtOH	rep5	24hr	d1	tifs	../tifs/Snap-83078-Image Export-22.tif	1	TRUE	2345.36	821.397	72.9016	57.3539	146826
ama-1/CA1352 EtOH	rep5	24hr	d1	tifs	../tifs/Snap-83078-Image Export-22.tif	2	TRUE	2521.2	843.184	65.2651	59.0312	153330
ama-1/CA1352 EtOH	rep5	24hr	d1	tifs	../tifs/Snap-83078-Image Export-22.tif	4	TRUE	2160.11	755.444	75.2751	55.5374	136368
ama-1/CA1352 EtOH	rep5	24hr	d1	tifs	../tifs/Snap-83057-Image Export-01.tif	0	TRUE	2349.41	802.513	69.8912	57.4876	145418
ama-1/CA1352 EtOH	rep5	24hr	d1	tifs	../tifs/Snap-83057-Image Export-01.tif	1	TRUE	2942.82	877.344	75.5343	60.9866	170164
ama-1/CA1352 EtOH	rep5	24hr	d1	tifs	../tifs/Snap-83057-Image Export-01.tif	2	TRUE	2608.19	842.388	75.0151	59.0243	159426
ama-1/CA1352 EtOH	rep5	24hr	d1	tifs	../tifs/Snap-83065-Image Export-09.tif	0	TRUE	2949.42	870.02	71.2753	62.3953	170871
ama-1/CA1352 EtOH	rep5	24hr	d1	tifs	../tifs/Snap-83065-Image Export-09.tif	1	TRUE	3139.02	850.508	81.5065	63.9225	174748
ama-1/CA1352 EtOH	rep5	24hr	d1	tifs	../tifs/Snap-83064-Image Export-08.tif	3	TRUE	3020.33	846.846	86.8453	63.3481	170350
ama-1/CA1352 EtOH	rep5	24hr	d1	tifs	../tifs/Snap-83064-Image Export-08.tif	6	TRUE	3288.48	853.189	84.1021	66.1888	177155
ama-1/CA1352 EtOH	rep5	24hr	d1	tifs	../tifs/Snap-83064-Image Export-08.tif	8	TRUE	3053.88	839.966	81.2664	63.1785	170627
ama-1/CA1352 EtOH	rep5	24hr	d1	tifs	../tifs/Snap-83064-Image Export-08.tif	9	TRUE	2218.49	761.343	68.7639	57.507	138147
ama-1/CA1352 EtOH	rep5	24hr	d1	tifs	../tifs/Snap-83064-Image Export-08.tif	10	TRUE	2953.58	864.305	81.2664	62.3963	168658
ama-1/CA1352 EtOH	rep5	24hr	d1	tifs	../tifs/Snap-83064-Image Export-08.tif	11	TRUE	3271.89	915.204	85.0263	63.1735	184732
ama-1/CA1352 EtOH	rep5	24hr	d1	tifs	../tifs/Snap-83087-Image Export-31.tif	0	TRUE	2007.27	819.029	61.8843	52.675	136373
ama-1/CA1352 EtOH	rep5	24hr	d1	tifs	../tifs/Snap-83086-Image Export-30.tif	0	TRUE	2585.34	840.595	75.2751	59.237	156626
ama-1/CA1352 EtOH	rep5	24hr	d1	tifs	../tifs/Snap-83086-Image Export-30.tif	1	TRUE	2206.81	783.575	76.3064	56.0766	140234
ama-1/CA1352 EtOH	rep5	24hr	d1	tifs	../tifs/Snap-83086-Image Export-30.tif	2	TRUE	2433.06	844.571	69.8912	55.8562	150553
ama-1/CA1352 EtOH	rep5	24hr	d1	tifs	../tifs/Snap-83075-Image Export-19.tif	0	TRUE	2243.51	792.285	69.0474	55.2476	141911
ama-1/CA1352 EtOH	rep5	24hr	d1	tifs	../tifs/Snap-83075-Image Export-19.tif	1	TRUE	2264.32	777.86	63.7506	57.3136	142120
ama-1/CA1352 EtOH	rep5	24hr	d1	tifs	../tifs/Snap-83074-Image Export-18.tif	0	TRUE	2802.96	850.822	81.2664	61.4244	164485
ama-1/CA1352 EtOH	rep5	24hr	d1	tifs	../tifs/Snap-83074-Image Export-18.tif	1	TRUE	2645.04	814.923	84.1021	61.0599	156455
ama-1/CA1352 EtOH	rep5	24hr	d1	tifs	../tifs/Snap-83074-Image Export-18.tif	3	TRUE	2448.11	800.276	69.8912	59.8976	149257
ama-1/CA1352 EtOH	rep5	24hr	d1	tifs	../tifs/Snap-83083-Image Export-27.tif	0	TRUE	1835.77	743.922	61.8843	52.357	125077
ama-1/CA1352 EtOH	rep5	24hr	d1	tifs	../tifs/Snap-83082-Image Export-26.tif	1	TRUE	2206	794.783	67.6177	56.3568	140564
ama-1/CA1352 EtOH	rep5	24hr	d1	tifs	../tifs/Snap-83082-Image Export-26.tif	2	TRUE	2376.72	855.058	76.0499	55.9863	150613
ama-1/CA1352 EtOH	rep5	24hr	d1	tifs	../tifs/Snap-83058-Image Export-02.tif	0	TRUE	2342.7	808.488	75.2751	56.6973	147330
ama-1/CA1352 EtOH	rep5	24hr	d1	tifs	../tifs/Snap-83058-Image Export-02.tif	1	TRUE	2697.49	833.141	76.0499	59.6866	160778
ama-1/CA1352 EtOH	rep5	24hr	d1	tifs	../tifs/Snap-83081-Image Export-25.tif	0	TRUE	2606.57	829.609	71.2753	59.4375	157564
ama-1/CA1352 EtOH	rep5	24hr	d1	tifs	../tifs/Snap-83059-Image Export-03.tif	0	TRUE	3128.11	862.788	76.0499	64.5003	175350
ama-1/CA1352 EtOH	rep5	24hr	d1	tifs	../tifs/Snap-83059-Image Export-03.tif	1	TRUE	2767.2	821.749	71.2753	62.3801	159520
ama-1/CA1352 EtOH	rep5	24hr	d1	tifs	../tifs/Snap-83077-Image Export-21.tif	0	TRUE	2323.92	775.807	71.2753	57.6225	143132
ama-1/CA1352 EtOH	rep5	24hr	d1	tifs	../tifs/Snap-83077-Image Export-21.tif	1	TRUE	2593.98	828.498	69.0474	58.8437	156691
ama-1/CA1352 EtOH	rep5	24hr	d1	tifs	../tifs/Snap-83076-Image Export-20.tif	0	TRUE	2130.51	747.99	69.0474	56.5783	134471
ama-1/CA1352 EtOH	rep5	24hr	d1	tifs	../tifs/Snap-83076-Image Export-20.tif	1	TRUE	2550.59	816.662	71.2753	59.0135	154029
ama-1/CA1352 EtOH	rep5	24hr	d1	tifs	../tifs/Snap-83070-Image Export-14.tif	0	TRUE	3103.22	825.059	80.0552	66.4255	169544
ama-1/CA1352 EtOH	rep5	24hr	d1	tifs	../tifs/Snap-83070-Image Export-14.tif	1	TRUE	3133.79	836.082	80.0552	64.2948	171732
ama-1/CA1352 EtOH	rep5	24hr	d1	tifs	../tifs/Snap-83070-Image Export-14.tif	2	TRUE	2961.94	814.609	82.2225	64.0542	166166
ama-1/CA1352 EtOH	rep5	24hr	d1	tifs	../tifs/Snap-83071-Image Export-15.tif	0	TRUE	3032.86	823.856	82.2225	65.4966	169957
ama-1/CA1352 EtOH	rep5	24hr	d1	tifs	../tifs/Snap-83071-Image Export-15.tif	2	TRUE	2721.6	855.242	73.1691	60.5855	162779
ama-1/CA1352 EtOH	rep5	24hr	d1	tifs	../tifs/Snap-83071-Image Export-15.tif	6	TRUE	2959.21	837.339	87.5176	63.019	168680
ama-1/CA1352 EtOH	rep5	24hr	d1	tifs	../tifs/Snap-83072-Image Export-16.tif	1	TRUE	2816.24	840.687	69.8912	62.0348	164822
ama-1/CA1352 EtOH	rep5	24hr	d1	tifs	../tifs/Snap-83072-Image Export-16.tif	2	TRUE	3071.39	837.875	85.0263	64.9711	171040
ama-1/CA1352 EtOH	rep5	24hr	d1	tifs	../tifs/Snap-83073-Image Export-17.tif	0	TRUE	2572.73	798.223	69.8912	59.818	152645
ama-1/CA1352 EtOH	rep5	24hr	d1	tifs	../tifs/Snap-83073-Image Export-17.tif	1	TRUE	2813.89	822.691	67.3281	62.5331	161565
ama-1/CA1352 EtOH	rep5	24hr	d1	tifs	../tifs/Snap-83073-Image Export-17.tif	3	TRUE	2917.24	837.691	75.5343	62.2064	165669
ama-1/CA1352 EtOH	rep5	24hr	d1	tifs	../tifs/Snap-83073-Image Export-17.tif	4	TRUE	2669.76	836.397	69.8912	60.078	158321
ama-1/CA1352 EtOH	rep5	24hr	d1	tifs	../tifs/Snap-83073-Image Export-17.tif	5	TRUE	2740.05	846.624	69.8912	60.0515	162341
ama-1/CA1352 EtOH	rep5	24hr	d1	tifs	../tifs/Snap-83069-Image Export-13.tif	0	TRUE	2751.2	818.899	76.0499	60.8693	160574
ama-1/CA1352 EtOH	rep5	24hr	d1	tifs	../tifs/Snap-83069-Image Export-13.tif	1	TRUE	2895	807.285	85.0263	62.4575	164836
ama-1/CA1352 EtOH	rep5	24hr	d1	tifs	../tifs/Snap-83068-Image Export-12.tif	0	TRUE	2432.34	799.073	67.3281	58.6806	147982
ama-1/CA1352 EtOH	rep5	24hr	d1	tifs	../tifs/Snap-83084-Image Export-28.tif	0	TRUE	2199.29	814.923	69.8912	55.7283	142408
ama-1/CA1352 EtOH	rep5	24hr	d1	tifs	../tifs/Snap-83084-Image Export-28.tif	1	TRUE	2298.92	822.377	71.2753	55.9141	146679
ama-1/CA1352 EtOH	rep5	24hr	d1	tifs	../tifs/Snap-83066-Image Export-10.tif	0	TRUE	2255.08	793.932	64.3607	55.689	143701
ama-1/CA1352 EtOH	rep5	24hr	d1	tifs	../tifs/Snap-83062-Image Export-06.tif	0	TRUE	2576.51	875.291	76.0499	56.8707	157961
ama-1/CA1352 EtOH	rep5	24hr	d1	tifs	../tifs/Snap-83063-Image Export-07.tif	0	TRUE	2962.94	814.831	78.3281	63.3775	165881
ama-1/CA1352 EtOH	rep5	24hr	d1	tifs	../tifs/Snap-83063-Image Export-07.tif	1	TRUE	3213.76	899.798	69.8912	64.69	181134
ama-1/CA1352 EtOH	rep5	24hr	d1	tifs	../tifs/Snap-83063-Image Export-07.tif	2	TRUE	2858.59	846.624	80.0552	60.9898	166008
ama-1/CA1352 EtOH	rep5	24hr	d1	tifs	../tifs/Snap-83060-Image Export-04.tif	1	TRUE	3028.64	867.209	75.2751	62.7264	173477
ama-1/CA1352 EtOH	rep5	24hr	d1	tifs	../tifs/Snap-83060-Image Export-04.tif	2	TRUE	3690.61	873.59	81.5065	69.5393	190988
ama-1/CA1352 EtOH	rep5	24hr	d1	tifs	../tifs/Snap-83060-Image Export-04.tif	3	TRUE	3123.32	830.367	83.8695	64.4557	170787
ama-1/CA1352 EtOH	rep5	24hr	d1	tifs	../tifs/Snap-83060-Image Export-04.tif	4	TRUE	3663.97	884.89	83.4022	67.2701	190615
ama-1/CA1352 EtOH	rep5	24hr	d1	tifs	../tifs/Snap-83060-Image Export-04.tif	8	TRUE	2873.67	848.455	78.3281	61.0771	164545
ama-1/CA1352 EtOH	rep5	24hr	d1	tifs	../tifs/Snap-83061-Image Export-05.tif	0	TRUE	2957.07	826.039	83.4022	63.5435	164378
ama-1/CA1352 EtOH	rep5	24hr	d1	tifs	../tifs/Snap-83061-Image Export-05.tif	1	TRUE	3192.91	869.17	84.1021	64.5641	177703
ama-1/CA1352 EtOH	rep5	24hr	d1	tifs	../tifs/Snap-83061-Image Export-05.tif	3	TRUE	3260.19	836.358	88.4062	66.7334	173637
CA1200 1mM aux	rep2	24hr	d1	tifs	../tifs/Snap-82073-Image Export-27.tif	0	TRUE	1845.68	745.845	69.8912	52.3449	124273
CA1200 1mM aux	rep2	24hr	d1	tifs	../tifs/Snap-82073-Image Export-27.tif	1	TRUE	2107.68	804.068	67.3281	53.9755	137474
CA1200 1mM aux	rep2	24hr	d1	tifs	../tifs/Snap-82072-Image Export-26.tif	1	TRUE	2776.83	805.102	75.2751	63.3084	160739
CA1200 1mM aux	rep2	24hr	d1	tifs	../tifs/Snap-82072-Image Export-26.tif	3	TRUE	2436.71	797.686	75.0151	59.8891	148226
CA1200 1mM aux	rep2	24hr	d1	tifs	../tifs/Snap-82072-Image Export-26.tif	4	TRUE	2637.85	803.401	75.2751	59.9079	156178
CA1200 1mM aux	rep2	24hr	d1	tifs	../tifs/Snap-82071-Image Export-25.tif	1	TRUE	2546.48	757.367	81.2664	62.3144	147309
CA1200 1mM aux	rep2	24hr	d1	tifs	../tifs/Snap-82071-Image Export-25.tif	5	TRUE	2461.89	789.29	81.2664	59.0196	148069
CA1200 1mM aux	rep2	24hr	d1	tifs	../tifs/Snap-82071-Image Export-25.tif	6	TRUE	2596.87	790.362	73.1691	61.0373	153385
CA1200 1mM aux	rep2	24hr	d1	tifs	../tifs/Snap-82071-Image Export-25.tif	7	TRUE	2330.27	772.995	71.2753	57.836	142822
CA1200 1mM aux	rep2	24hr	d1	tifs	../tifs/Snap-82070-Image Export-24.tif	3	TRUE	2485.59	788.532	70.7249	58.3614	149644
CA1200 1mM aux	rep2	24hr	d1	tifs	../tifs/Snap-82070-Image Export-24.tif	11	TRUE	2574.79	808.894	75.2751	59.7367	153565
CA1200 1mM aux	rep2	24hr	d1	tifs	../tifs/Snap-82068-Image Export-22.tif	0	TRUE	2380.98	780.135	73.1691	59.0479	143674
CA1200 1mM aux	rep2	24hr	d1	tifs	../tifs/Snap-82068-Image Export-22.tif	1	TRUE	2326.7	801.7	76.3064	57.6714	146422
CA1200 1mM aux	rep2	24hr	d1	tifs	../tifs/Snap-82068-Image Export-22.tif	3	TRUE	2384.64	771.295	77.3238	59.7326	144361
CA1200 1mM aux	rep2	24hr	d1	tifs	../tifs/Snap-82068-Image Export-22.tif	4	TRUE	2326.42	812.112	75.5343	58.1855	146929
CA1200 1mM aux	rep2	24hr	d1	tifs	../tifs/Snap-82069-Image Export-23.tif	0	TRUE	2340.24	786.386	76.3064	57.1158	145278
CA1200 1mM aux	rep2	24hr	d1	tifs	../tifs/Snap-82069-Image Export-23.tif	1	TRUE	2799.56	797.464	71.2753	62.5433	158845
CA1200 1mM aux	rep2	24hr	d1	tifs	../tifs/Snap-82069-Image Export-23.tif	7	TRUE	2324.72	740.575	63.7506	59.1272	138735
CA1200 1mM aux	rep2	24hr	d1	tifs	../tifs/Snap-82069-Image Export-23.tif	10	TRUE	2751.93	825.097	79.5656	60.8433	160634
CA1200 1mM aux	rep2	24hr	d1	tifs	../tifs/Snap-82058-Image Export-12.tif	0	TRUE	1331.18	738.613	56.6076	44.5469	104851
CA1200 1mM aux	rep2	24hr	d1	tifs	../tifs/Snap-82059-Image Export-13.tif	0	TRUE	1831.99	701.956	66.4518	53.4877	122686
CA1200 1mM aux	rep2	24hr	d1	tifs	../tifs/Snap-82059-Image Export-13.tif	1	TRUE	2105.64	781.966	68.7639	55.6519	136051
CA1200 1mM aux	rep2	24hr	d1	tifs	../tifs/Snap-82059-Image Export-13.tif	2	TRUE	2053.78	704.768	69.0474	56.5369	129384
CA1200 1mM aux	rep2	24hr	d1	tifs	../tifs/Snap-82059-Image Export-13.tif	4	TRUE	2351.01	756.517	75.5343	58.9668	142780
CA1200 1mM aux	rep2	24hr	d1	tifs	../tifs/Snap-82077-Image Export-31.tif	0	TRUE	2306.74	794.431	70.7249	57.3123	145131
CA1200 1mM aux	rep2	24hr	d1	tifs	../tifs/Snap-82077-Image Export-31.tif	1	TRUE	1901.12	754.019	63.7506	52.5155	128477
CA1200 1mM aux	rep2	24hr	d1	tifs	../tifs/Snap-82076-Image Export-30.tif	2	TRUE	2592.04	841.575	75.2751	59.0009	158149
CA1200 1mM aux	rep2	24hr	d1	tifs	../tifs/Snap-82047-Image Export-01.tif	0	TRUE	2625.21	805.232	73.1691	59.8196	156285
CA1200 1mM aux	rep2	24hr	d1	tifs	../tifs/Snap-82078-Image Export-32.tif	0	TRUE	2175.21	785.184	67.6177	55.7026	139926
CA1200 1mM aux	rep2	24hr	d1	tifs	../tifs/Snap-82078-Image Export-32.tif	3	TRUE	1668.56	754.908	62.8244	49.0352	119680
CA1200 1mM aux	rep2	24hr	d1	tifs	../tifs/Snap-82057-Image Export-11.tif	1	TRUE	2543.61	788.087	76.3064	61.3198	151975
CA1200 1mM aux	rep2	24hr	d1	tifs	../tifs/Snap-82057-Image Export-11.tif	2	TRUE	2212.15	726.203	75.5343	58.0995	134221
CA1200 1mM aux	rep2	24hr	d1	tifs	../tifs/Snap-82056-Image Export-10.tif	0	TRUE	2497.15	748.657	76.3064	60.474	147374
CA1200 1mM aux	rep2	24hr	d1	tifs	../tifs/Snap-82056-Image Export-10.tif	1	TRUE	2583.99	803.401	89.5044	58.0108	151836
CA1200 1mM aux	rep2	24hr	d1	tifs	../tifs/Snap-82056-Image Export-10.tif	2	TRUE	2467.18	786.072	73.1691	60.0903	148007
CA1200 1mM aux	rep2	24hr	d1	tifs	../tifs/Snap-82056-Image Export-10.tif	3	TRUE	2395	755.72	79.0729	60.3936	144306
CA1200 1mM aux	rep2	24hr	d1	tifs	../tifs/Snap-82056-Image Export-10.tif	4	TRUE	2698.09	778.304	78.3281	63.0066	153761
CA1200 1mM aux	rep2	24hr	d1	tifs	../tifs/Snap-82067-Image Export-21.tif	0	TRUE	2609.66	757.405	75.5343	61.8549	148944
CA1200 1mM aux	rep2	24hr	d1	tifs	../tifs/Snap-82067-Image Export-21.tif	1	TRUE	2731.62	816.532	79.0729	60.5618	158913
CA1200 1mM aux	rep2	24hr	d1	tifs	../tifs/Snap-82066-Image Export-20.tif	0	TRUE	2323.24	771.571	76.0499	57.914	143424
CA1200 1mM aux	rep2	24hr	d1	tifs	../tifs/Snap-82066-Image Export-20.tif	1	TRUE	2540.61	796.798	68.7639	60.7028	152047
CA1200 1mM aux	rep2	24hr	d1	tifs	../tifs/Snap-82053-Image Export-07.tif	0	TRUE	1952.55	734.193	69.8912	54.1261	127812
CA1200 1mM aux	rep2	24hr	d1	tifs	../tifs/Snap-82053-Image Export-07.tif	1	TRUE	2340.24	754.019	71.2753	56.914	140755
CA1200 1mM aux	rep2	24hr	d1	tifs	../tifs/Snap-82052-Image Export-06.tif	1	TRUE	1878.86	720.932	63.7506	54.6579	123603
CA1200 1mM aux	rep2	24hr	d1	tifs	../tifs/Snap-82052-Image Export-06.tif	3	TRUE	1885.4	740.13	69.0474	52.4247	126330
CA1200 1mM aux	rep2	24hr	d1	tifs	../tifs/Snap-82051-Image Export-05.tif	0	TRUE	2531.86	753.705	72.9016	62.1613	149271
CA1200 1mM aux	rep2	24hr	d1	tifs	../tifs/Snap-82050-Image Export-04.tif	0	TRUE	1896.52	694.763	69.8912	54.0746	121349
CA1200 1mM aux	rep2	24hr	d1	tifs	../tifs/Snap-82064-Image Export-18.tif	0	TRUE	2756.77	819.88	73.1691	62.7666	159887
CA1200 1mM aux	rep2	24hr	d1	tifs	../tifs/Snap-82064-Image Export-18.tif	1	TRUE	2657.44	802.015	75.2751	61.0034	155750
CA1200 1mM aux	rep2	24hr	d1	tifs	../tifs/Snap-82062-Image Export-16.tif	0	TRUE	2909.21	788.087	81.5065	63.3286	161282
CA1200 1mM aux	rep2	24hr	d1	tifs	../tifs/Snap-82062-Image Export-16.tif	1	TRUE	2518.79	717.899	75.5343	62.4278	143404
CA1200 1mM aux	rep2	24hr	d1	tifs	../tifs/Snap-82062-Image Export-16.tif	4	TRUE	2488.68	763.619	76.3064	60.3548	149147
CA1200 1mM aux	rep2	24hr	d1	tifs	../tifs/Snap-82060-Image Export-14.tif	0	TRUE	2700.11	808.986	78.3281	62.0933	156515
CA1200 1mM aux	rep2	24hr	d1	tifs	../tifs/Snap-82060-Image Export-14.tif	1	TRUE	2807.38	772.903	71.2753	65.3104	157876
CA1200 1mM aux	rep2	24hr	d1	tifs	../tifs/Snap-82061-Image Export-15.tif	0	TRUE	2217.35	801.792	72.9016	55.781	140935
CA1200 1mM aux	rep2	24hr	d1	tifs	../tifs/Snap-82061-Image Export-15.tif	1	TRUE	2459.63	762.73	75.5343	61.3665	147123
CA1200 1mM aux	rep2	24hr	d1	tifs	../tifs/Snap-82061-Image Export-15.tif	2	TRUE	2141.27	751.782	76.3064	56.0589	136605
CA1200 1mM aux	rep2	24hr	d1	tifs	../tifs/Snap-82054-Image Export-08.tif	1	TRUE	1351.12	703.029	56.2613	45.6998	103346
CA1200 1mM aux	rep2	24hr	d1	tifs	../tifs/Snap-82054-Image Export-08.tif	4	TRUE	1413.73	696.816	58.9743	47.5961	105020
CA1200 1mM aux	rep2	24hr	d1	tifs	../tifs/Snap-82075-Image Export-29.tif	2	TRUE	1963.5	757.812	62.8244	54.4403	130169
CA1200 1mM aux	rep2	24hr	d1	tifs	../tifs/Snap-82075-Image Export-29.tif	4	TRUE	2367.65	814.517	75.0151	58.006	146399
CA1200 1mM aux	rep2	24hr	d1	tifs	../tifs/Snap-82075-Image Export-29.tif	5	TRUE	2265.39	774.604	77.3238	57.9128	141702
CA1200 1mM aux	rep3	24hr	d1	tifs	../tifs/Snap-82573-Image Export-29.tif	1	TRUE	2159.21	817.735	62.8244	55.271	142659
CA1200 1mM aux	rep3	24hr	d1	tifs	../tifs/Snap-82573-Image Export-29.tif	2	TRUE	1985.15	781.614	63.7506	53.8875	132064
CA1200 1mM aux	rep3	24hr	d1	tifs	../tifs/Snap-82573-Image Export-29.tif	3	TRUE	1490.64	726.555	57.6338	47.4338	110338
CA1200 1mM aux	rep3	24hr	d1	tifs	../tifs/Snap-82573-Image Export-29.tif	6	TRUE	1639.47	766.836	61.5678	49.2776	118908
CA1200 1mM aux	rep3	24hr	d1	tifs	../tifs/Snap-82572-Image Export-28.tif	1	TRUE	1828.34	791.971	57.6338	51.694	127510
CA1200 1mM aux	rep3	24hr	d1	tifs	../tifs/Snap-82572-Image Export-28.tif	2	TRUE	1516.48	793.174	61.5678	45.7402	115215
CA1200 1mM aux	rep3	24hr	d1	tifs	../tifs/Snap-82572-Image Export-28.tif	3	TRUE	1510.37	734.952	61.8843	46.5772	111051
CA1200 1mM aux	rep3	24hr	d1	tifs	../tifs/Snap-82553-Image Export-09.tif	0	TRUE	2146.8	773.754	72.9016	55.6015	138205
CA1200 1mM aux	rep3	24hr	d1	tifs	../tifs/Snap-82553-Image Export-09.tif	1	TRUE	2424.07	795.763	75.5343	58.1257	147927
CA1200 1mM aux	rep3	24hr	d1	tifs	../tifs/Snap-82552-Image Export-08.tif	1	TRUE	2137.33	781.078	69.8912	56.2326	137443
CA1200 1mM aux	rep3	24hr	d1	tifs	../tifs/Snap-82552-Image Export-08.tif	2	TRUE	1671.86	700.884	58.9743	51.7583	116903
CA1200 1mM aux	rep3	24hr	d1	tifs	../tifs/Snap-82560-Image Export-16.tif	0	TRUE	2036.43	790.547	62.8244	54.1493	136274
CA1200 1mM aux	rep3	24hr	d1	tifs	../tifs/Snap-82560-Image Export-16.tif	1	TRUE	1986.39	791.305	73.1691	53.4229	134049
CA1200 1mM aux	rep3	24hr	d1	tifs	../tifs/Snap-82560-Image Export-16.tif	3	TRUE	1580.66	715.846	61.5678	49.7606	114089
CA1200 1mM aux	rep3	24hr	d1	tifs	../tifs/Snap-82561-Image Export-17.tif	1	TRUE	2038.65	778.396	69.8912	54.3833	135352
CA1200 1mM aux	rep3	24hr	d1	tifs	../tifs/Snap-82561-Image Export-17.tif	2	TRUE	1602.98	738.483	50.3993	48.292	116514
CA1200 1mM aux	rep3	24hr	d1	tifs	../tifs/Snap-82561-Image Export-17.tif	3	TRUE	1823.32	777.952	66.4518	50.9196	126295
CA1200 1mM aux	rep3	24hr	d1	tifs	../tifs/Snap-82561-Image Export-17.tif	4	TRUE	2021.39	783.039	67.3281	52.9163	134080
CA1200 1mM aux	rep3	24hr	d1	tifs	../tifs/Snap-82561-Image Export-17.tif	5	TRUE	1615.89	712.85	59.3047	50.6429	115373
CA1200 1mM aux	rep3	24hr	d1	tifs	../tifs/Snap-82561-Image Export-17.tif	6	TRUE	1997.9	761.251	65.2651	55.3391	131483
CA1200 1mM aux	rep3	24hr	d1	tifs	../tifs/Snap-82555-Image Export-11.tif	0	TRUE	1471.74	702.715	56.6076	47.9412	108735
CA1200 1mM aux	rep3	24hr	d1	tifs	../tifs/Snap-82567-Image Export-23.tif	0	TRUE	1776.8	798.223	69.8912	49.3064	126009
CA1200 1mM aux	rep3	24hr	d1	tifs	../tifs/Snap-82567-Image Export-23.tif	1	TRUE	1937.52	758.126	71.2753	53.9153	128433
CA1200 1mM aux	rep3	24hr	d1	tifs	../tifs/Snap-82567-Image Export-23.tif	2	TRUE	1776.55	783.131	57.6338	50.2078	124438
CA1200 1mM aux	rep3	24hr	d1	tifs	../tifs/Snap-82566-Image Export-22.tif	0	TRUE	1768.47	698.831	62.8244	53.9046	119049
CA1200 1mM aux	rep3	24hr	d1	tifs	../tifs/Snap-82566-Image Export-22.tif	3	TRUE	2128.58	821.749	72.9016	54.8628	140954
CA1200 1mM aux	rep3	24hr	d1	tifs	../tifs/Snap-82566-Image Export-22.tif	4	TRUE	1722.96	735.044	71.2753	51.8879	120247
CA1200 1mM aux	rep3	24hr	d1	tifs	../tifs/Snap-82566-Image Export-22.tif	7	TRUE	1464.75	720.526	58.9743	46.7673	109358
CA1200 1mM aux	rep3	24hr	d1	tifs	../tifs/Snap-82557-Image Export-13.tif	4	TRUE	1696.52	755.758	63.7506	50.2573	120360
CA1200 1mM aux	rep3	24hr	d1	tifs	../tifs/Snap-82557-Image Export-13.tif	5	TRUE	1928.43	726.425	68.7639	53.7417	126766
CA1200 1mM aux	rep3	24hr	d1	tifs	../tifs/Snap-82565-Image Export-21.tif	0	TRUE	1898.82	793.396	59.3047	51.68	131333
CA1200 1mM aux	rep3	24hr	d1	tifs	../tifs/Snap-82565-Image Export-21.tif	2	TRUE	1930.32	776.879	77.3238	52.3118	128986
CA1200 1mM aux	rep3	24hr	d1	tifs	../tifs/Snap-82565-Image Export-21.tif	5	TRUE	1583.61	698.739	62.5126	51.3626	112699
CA1200 1mM aux	rep3	24hr	d1	tifs	../tifs/Snap-82562-Image Export-18.tif	2	TRUE	2466.68	831.754	70.7249	58.6635	152184
CA1200 1mM aux	rep3	24hr	d1	tifs	../tifs/Snap-82562-Image Export-18.tif	3	TRUE	2215.41	819.121	65.2651	54.269	144125
CA1200 1mM aux	rep3	24hr	d1	tifs	../tifs/Snap-82563-Image Export-19.tif	2	TRUE	1736	768.261	57.6338	50.0956	124285
CA1200 1mM aux	rep3	24hr	d1	tifs	../tifs/Snap-82563-Image Export-19.tif	3	TRUE	2262.13	824.3	73.1691	55.4615	145100
CA1200 1mM aux	rep3	24hr	d1	tifs	../tifs/Snap-82564-Image Export-20.tif	0	TRUE	2094.76	809.967	69.8912	54.2764	138473
CA1200 1mM aux	rep3	24hr	d1	tifs	../tifs/Snap-82564-Image Export-20.tif	3	TRUE	2014.22	753.889	64.3607	55.0623	132414
CA1200 1mM aux	rep3	24hr	d1	tifs	../tifs/Snap-82564-Image Export-20.tif	4	TRUE	2020.75	780.319	71.2753	54.1526	132433
CA1200 1mM aux	rep3	24hr	d1	tifs	../tifs/Snap-82556-Image Export-12.tif	1	TRUE	2336.57	852.875	69.8912	56.0553	151227
CA1200 1mM aux	rep3	24hr	d1	tifs	../tifs/Snap-82549-Image Export-05.tif	2	TRUE	2752.56	817.198	69.0474	61.8413	159772
CA1200 1mM aux	rep3	24hr	d1	tifs	../tifs/Snap-82548-Image Export-04.tif	0	TRUE	1905.83	731.198	71.2753	54.2586	125517
CA1200 1mM aux	rep3	24hr	d1	tifs	../tifs/Snap-82548-Image Export-04.tif	1	TRUE	1607.31	729.367	59.3047	49.4619	116215
CA1200 1mM aux	rep3	24hr	d1	tifs	../tifs/Snap-82551-Image Export-07.tif	0	TRUE	1771.92	716.734	61.8843	53.2469	120118
CA1200 1mM aux	rep3	24hr	d1	tifs	../tifs/Snap-82551-Image Export-07.tif	1	TRUE	1627.42	717.715	57.6338	50.3379	114991
CA1200 1mM aux	rep3	24hr	d1	tifs	../tifs/Snap-82551-Image Export-07.tif	2	TRUE	2344.75	802.421	71.2753	56.7333	145561
CA1200 1mM aux	rep3	24hr	d1	tifs	../tifs/Snap-82551-Image Export-07.tif	3	TRUE	1770.4	732.898	65.2651	50.6534	120957
CA1200 1mM aux	rep3	24hr	d1	tifs	../tifs/Snap-82550-Image Export-06.tif	0	TRUE	1671.46	729.995	63.7506	50.9934	116904
CA1200 1mM aux	rep3	24hr	d1	tifs	../tifs/Snap-82550-Image Export-06.tif	1	TRUE	1960.02	704.416	75.2751	55.2239	124810
CA1200 1mM aux	rep3	24hr	d1	tifs	../tifs/Snap-82550-Image Export-06.tif	2	TRUE	2338.27	793.488	70.7249	57.5454	145554
CA1200 1mM aux	rep3	24hr	d1	tifs	../tifs/Snap-82550-Image Export-06.tif	3	TRUE	2356.47	811.706	71.2753	56.4171	146470
CA1200 1mM aux	rep3	24hr	d1	tifs	../tifs/Snap-82550-Image Export-06.tif	6	TRUE	2425.21	825.503	67.6177	57.3426	150678
CA1200 1mM aux	rep3	24hr	d1	tifs	../tifs/Snap-82550-Image Export-06.tif	8	TRUE	2424.97	803.493	81.5065	57.8927	149068
CA1200 1mM aux	rep3	24hr	d1	tifs	../tifs/Snap-82550-Image Export-06.tif	9	TRUE	2054.2	795.097	69.8912	54.6178	135633
CA1200 1mM aux	rep3	24hr	d1	tifs	../tifs/Snap-82550-Image Export-06.tif	15	TRUE	2047.11	786.478	69.8912	53.2346	134000
CA1200 1mM aux	rep3	24hr	d1	tifs	../tifs/Snap-82569-Image Export-25.tif	0	TRUE	2268.51	856.889	81.5065	55.1747	147406
CA1200 1mM aux	rep3	24hr	d1	tifs	../tifs/Snap-82569-Image Export-25.tif	1	TRUE	2154.66	814.923	73.1691	55.7344	141332
CA1200 1mM aux	rep3	24hr	d1	tifs	../tifs/Snap-82569-Image Export-25.tif	2	TRUE	2152.63	816.44	65.2651	54.982	140625
CA1200 1mM aux	rep3	24hr	d1	tifs	../tifs/Snap-82569-Image Export-25.tif	4	TRUE	1765.4	757.145	65.2651	51.0078	123233
CA1200 1mM aux	rep3	24hr	d1	tifs	../tifs/Snap-82568-Image Export-24.tif	1	TRUE	1752	767.319	62.5126	50.4746	124680
CA1200 1mM aux	rep3	24hr	d1	tifs	../tifs/Snap-82568-Image Export-24.tif	5	TRUE	2135.93	791.121	69.8912	55.9168	138971
CA1200 1mM aux	rep3	24hr	d1	tifs	../tifs/Snap-82559-Image Export-15.tif	0	TRUE	2404.57	822.691	69.8912	57.9737	149493
CA1200 1mM aux	rep3	24hr	d1	tifs	../tifs/Snap-82559-Image Export-15.tif	1	TRUE	2091.7	810.097	71.2753	54.5872	137831
CA1200 1mM aux	rep3	24hr	d1	tifs	../tifs/Snap-82558-Image Export-14.tif	0	TRUE	2334.71	817.957	65.2651	56.2904	147902
CA1200 1mM aux	rep3	24hr	d1	tifs	../tifs/Snap-82558-Image Export-14.tif	1	TRUE	1887.8	704.362	64.3607	54.9629	124885
CA1200 1mM aux	rep3	24hr	d1	tifs	../tifs/Snap-82571-Image Export-27.tif	0	TRUE	1790.09	756.111	66.4518	51.6469	123779
CA1200 1mM aux	rep3	24hr	d1	tifs	../tifs/Snap-82571-Image Export-27.tif	1	TRUE	1715.03	754.464	61.5678	50.7602	120694
CA1200 1mM aux	rep3	24hr	d1	tifs	../tifs/Snap-82571-Image Export-27.tif	2	TRUE	1201.94	629.4	56.6076	46.4641	93112
CA1200 1mM aux	rep3	24hr	d1	tifs	../tifs/Snap-82571-Image Export-27.tif	3	TRUE	1561.78	733.971	62.5126	48.8878	114796
CA1200 1mM aux	rep3	24hr	d1	tifs	../tifs/Snap-82570-Image Export-26.tif	2	TRUE	1748.18	762.768	68.7639	51.2886	122360
CA1200 1mM aux	rep3	24hr	d1	tifs	../tifs/Snap-82570-Image Export-26.tif	4	TRUE	1630.07	752.449	62.5126	48.6043	116361
CA1200 1mM aux	rep3	24hr	d1	tifs	../tifs/Snap-82570-Image Export-26.tif	5	TRUE	1804.08	746.696	61.5678	52.6111	123318
CA1200 1mM aux	rep3	24hr	d1	tifs	../tifs/Snap-82570-Image Export-26.tif	6	TRUE	927.748	644.308	51.5492	38.9615	82242.7
CA1200 1mM aux	rep3	24hr	d1	tifs	../tifs/Snap-82547-Image Export-03.tif	0	TRUE	1608.37	727.72	69.0474	49.4521	115049
CA1200 1mM aux	rep3	24hr	d1	tifs	../tifs/Snap-82574-Image Export-30.tif	1	TRUE	2359.02	794.875	72.9016	57.6097	148020
CA1200 1mM aux	rep3	24hr	d1	tifs	../tifs/Snap-82546-Image Export-02.tif	0	TRUE	2625.83	853.411	69.8912	59.4133	159332
CA1200 1mM aux	rep3	24hr	d1	tifs	../tifs/Snap-82546-Image Export-02.tif	1	TRUE	2340.56	833.049	75.2751	57.3928	148953
CA1200 1mM aux	rep3	24hr	d1	tifs	../tifs/Snap-82546-Image Export-02.tif	2	TRUE	1848.67	753.521	61.5678	52.7629	124957
CA1200 1mM aux	rep3	24hr	d1	tifs	../tifs/Snap-82545-Image Export-01.tif	0	TRUE	2064.87	796.706	69.8912	53.6091	137479
CA1200 1mM aux	rep4	24hr	d1	tifs	../tifs/Snap-82816-Image Export-06.tif	0	TRUE	2002	862.826	61.5678	51.2351	140045
CA1200 1mM aux	rep4	24hr	d1	tifs	../tifs/Snap-82817-Image Export-07.tif	0	TRUE	1455.44	874.847	57.6338	43.231	119475
CA1200 1mM aux	rep4	24hr	d1	tifs	../tifs/Snap-82814-Image Export-04.tif	1	TRUE	2049.95	863.455	62.5126	52.4051	142105
CA1200 1mM aux	rep4	24hr	d1	tifs	../tifs/Snap-82814-Image Export-04.tif	2	TRUE	1999.34	872.073	67.3281	51.8285	141203
CA1200 1mM aux	rep4	24hr	d1	tifs	../tifs/Snap-82814-Image Export-04.tif	3	TRUE	1846.53	841.223	57.6338	50.1006	132208
CA1200 1mM aux	rep4	24hr	d1	tifs	../tifs/Snap-82814-Image Export-04.tif	5	TRUE	1885.75	876.585	65.2651	48.9629	136173
CA1200 1mM aux	rep4	24hr	d1	tifs	../tifs/Snap-82815-Image Export-05.tif	0	TRUE	1696.13	814.517	57.6338	48.2377	122470
CA1200 1mM aux	rep4	24hr	d1	tifs	../tifs/Snap-82815-Image Export-05.tif	1	TRUE	1797.85	866.802	61.8843	47.8132	131595
CA1200 1mM aux	rep4	24hr	d1	tifs	../tifs/Snap-82812-Image Export-02.tif	3	TRUE	2408.66	908.194	66.4518	54.8339	157782
CA1200 1mM aux	rep4	24hr	d1	tifs	../tifs/Snap-82812-Image Export-02.tif	5	TRUE	2045.81	864.749	63.7506	52.0723	142937
CA1200 1mM aux	rep4	24hr	d1	tifs	../tifs/Snap-82812-Image Export-02.tif	7	TRUE	1888.05	877.788	55.913	49.8399	136705
CA1200 1mM aux	rep4	24hr	d1	tifs	../tifs/Snap-82813-Image Export-03.tif	2	TRUE	2242.55	864.749	57.6338	54.077	148369
CA1200 1mM aux	rep4	24hr	d1	tifs	../tifs/Snap-82813-Image Export-03.tif	5	TRUE	2321.38	849.305	63.7506	56.2574	148737
CA1200 1mM aux	rep4	24hr	d1	tifs	../tifs/Snap-82813-Image Export-03.tif	9	TRUE	2194.63	897.745	66.4518	52.2519	147562
CA1200 1mM aux	rep4	24hr	d1	tifs	../tifs/Snap-82811-Image Export-01.tif	1	TRUE	2358.23	881.764	75.5343	55.8177	155063
CA1200 1mM aux	rep4	24hr	d1	tifs	../tifs/Snap-82811-Image Export-01.tif	2	TRUE	2146.36	833.141	71.2753	54.0092	143693
CA1200 1mM aux	rep4	24hr	d1	tifs	../tifs/Snap-82828-Image Export-18.tif	0	TRUE	2113.5	875.605	64.3607	53.0115	144645
CA1200 1mM aux	rep4	24hr	d1	tifs	../tifs/Snap-82828-Image Export-18.tif	1	TRUE	1651.2	840.595	57.6338	46.9521	124783
CA1200 1mM aux	rep4	24hr	d1	tifs	../tifs/Snap-82829-Image Export-19.tif	0	TRUE	1838.14	834.842	56.6076	49.7102	134233
CA1200 1mM aux	rep4	24hr	d1	tifs	../tifs/Snap-82829-Image Export-19.tif	1	TRUE	1911.07	884.576	67.3281	48.637	139817
CA1200 1mM aux	rep4	24hr	d1	tifs	../tifs/Snap-82836-Image Export-26.tif	1	TRUE	2236.17	869.04	64.3607	53.7851	150778
CA1200 1mM aux	rep4	24hr	d1	tifs	../tifs/Snap-82836-Image Export-26.tif	4	TRUE	2270.81	829.609	75.0151	55.7855	147503
CA1200 1mM aux	rep4	24hr	d1	tifs	../tifs/Snap-82836-Image Export-26.tif	5	TRUE	2369.08	881.45	71.2753	54.5258	155335
CA1200 1mM aux	rep4	24hr	d1	tifs	../tifs/Snap-82836-Image Export-26.tif	6	TRUE	1800.25	788.087	56.2613	51.4282	128045
CA1200 1mM aux	rep4	24hr	d1	tifs	../tifs/Snap-82836-Image Export-26.tif	7	TRUE	2325.16	857.387	65.2651	55.1327	151568
CA1200 1mM aux	rep4	24hr	d1	tifs	../tifs/Snap-82836-Image Export-26.tif	8	TRUE	2254.1	866.894	68.7639	54.5166	149161
CA1200 1mM aux	rep4	24hr	d1	tifs	../tifs/Snap-82836-Image Export-26.tif	11	TRUE	2162.5	821.841	69.8912	54.2044	141511
CA1200 1mM aux	rep4	24hr	d1	tifs	../tifs/Snap-82836-Image Export-26.tif	12	TRUE	2078.16	837.339	62.8244	53.1584	140920
CA1200 1mM aux	rep4	24hr	d1	tifs	../tifs/Snap-82836-Image Export-26.tif	13	TRUE	2242.85	854.836	63.7506	55.2194	148141
CA1200 1mM aux	rep4	24hr	d1	tifs	../tifs/Snap-82837-Image Export-27.tif	2	TRUE	2067.82	836.841	67.6177	52.1804	140620
CA1200 1mM aux	rep4	24hr	d1	tifs	../tifs/Snap-82837-Image Export-27.tif	3	TRUE	2255.72	849.619	61.5678	54.9928	149582
CA1200 1mM aux	rep4	24hr	d1	tifs	../tifs/Snap-82837-Image Export-27.tif	4	TRUE	2401.89	861.402	64.3607	56.699	154347
CA1200 1mM aux	rep4	24hr	d1	tifs	../tifs/Snap-82837-Image Export-27.tif	5	TRUE	2439.85	852.377	69.8912	57.0818	155399
CA1200 1mM aux	rep4	24hr	d1	tifs	../tifs/Snap-82837-Image Export-27.tif	6	TRUE	2077.1	845.513	62.5126	53.3604	143035
CA1200 1mM aux	rep4	24hr	d1	tifs	../tifs/Snap-82834-Image Export-24.tif	0	TRUE	2106.64	861.363	67.3281	52.7448	143363
CA1200 1mM aux	rep4	24hr	d1	tifs	../tifs/Snap-82834-Image Export-24.tif	1	TRUE	2298.72	907.213	69.8912	54.1481	153747
CA1200 1mM aux	rep4	24hr	d1	tifs	../tifs/Snap-82835-Image Export-25.tif	1	TRUE	2225.31	869.262	67.3281	55.4806	148250
CA1200 1mM aux	rep4	24hr	d1	tifs	../tifs/Snap-82835-Image Export-25.tif	3	TRUE	1936.72	822.913	58.9743	52.1602	135323
CA1200 1mM aux	rep4	24hr	d1	tifs	../tifs/Snap-82835-Image Export-25.tif	4	TRUE	2264.73	878.194	66.4518	54.4677	150308
CA1200 1mM aux	rep4	24hr	d1	tifs	../tifs/Snap-82835-Image Export-25.tif	7	TRUE	1920.93	807.155	63.7506	52.024	132311
CA1200 1mM aux	rep4	24hr	d1	tifs	../tifs/Snap-82835-Image Export-25.tif	8	TRUE	2034.91	820.01	64.3607	52.6601	138342
CA1200 1mM aux	rep4	24hr	d1	tifs	../tifs/Snap-82835-Image Export-25.tif	10	TRUE	2055.71	855.372	67.6177	51.1072	140407
CA1200 1mM aux	rep4	24hr	d1	tifs	../tifs/Snap-82832-Image Export-22.tif	0	TRUE	2191.73	884.446	70.7249	53.8388	148525
CA1200 1mM aux	rep4	24hr	d1	tifs	../tifs/Snap-82832-Image Export-22.tif	1	TRUE	2254.75	909.451	65.2651	53.6152	151976
CA1200 1mM aux	rep4	24hr	d1	tifs	../tifs/Snap-82833-Image Export-23.tif	0	TRUE	1898.99	842.832	68.7639	51.5386	135619
CA1200 1mM aux	rep4	24hr	d1	tifs	../tifs/Snap-82830-Image Export-20.tif	0	TRUE	1824.64	851.488	55.913	49.072	133780
CA1200 1mM aux	rep4	24hr	d1	tifs	../tifs/Snap-82830-Image Export-20.tif	1	TRUE	1902.8	880.377	58.9743	49.5144	137181
CA1200 1mM aux	rep4	24hr	d1	tifs	../tifs/Snap-82831-Image Export-21.tif	0	TRUE	2051.11	847.604	69.8912	51.8645	141041
CA1200 1mM aux	rep4	24hr	d1	tifs	../tifs/Snap-82831-Image Export-21.tif	1	TRUE	1893.33	851.044	56.2613	50.3539	135957
CA1200 1mM aux	rep4	24hr	d1	tifs	../tifs/Snap-82819-Image Export-09.tif	1	TRUE	1330.17	793.526	51.5492	43.5568	108594
CA1200 1mM aux	rep4	24hr	d1	tifs	../tifs/Snap-82819-Image Export-09.tif	2	TRUE	1927.22	880.784	62.5126	49.9542	138594
CA1200 1mM aux	rep4	24hr	d1	tifs	../tifs/Snap-82818-Image Export-08.tif	0	TRUE	1935.72	877.696	63.7506	50.2807	139915
CA1200 1mM aux	rep4	24hr	d1	tifs	../tifs/Snap-82818-Image Export-08.tif	2	TRUE	1582.92	825.817	67.3281	46.4785	120777
CA1200 1mM aux	rep4	24hr	d1	tifs	../tifs/Snap-82818-Image Export-08.tif	5	TRUE	2019.21	912.484	62.5126	49.3103	143317
CA1200 1mM aux	rep4	24hr	d1	tifs	../tifs/Snap-82827-Image Export-17.tif	1	TRUE	1831.3	828.314	61.8843	49.0315	132163
CA1200 1mM aux	rep4	24hr	d1	tifs	../tifs/Snap-82826-Image Export-16.tif	0	TRUE	1652.42	806.971	62.5126	47.8508	123622
CA1200 1mM aux	rep4	24hr	d1	tifs	../tifs/Snap-82826-Image Export-16.tif	2	TRUE	1338.04	718.029	50.3993	46.2299	104420
CA1200 1mM aux	rep4	24hr	d1	tifs	../tifs/Snap-82825-Image Export-15.tif	0	TRUE	1931.22	819.252	68.7639	51.7212	134642
CA1200 1mM aux	rep4	24hr	d1	tifs	../tifs/Snap-82825-Image Export-15.tif	1	TRUE	2138.28	869.3	65.2651	53.8636	145455
CA1200 1mM aux	rep4	24hr	d1	tifs	../tifs/Snap-82825-Image Export-15.tif	2	TRUE	1997.85	878.731	59.3047	51.5344	141414
CA1200 1mM aux	rep4	24hr	d1	tifs	../tifs/Snap-82825-Image Export-15.tif	5	TRUE	1891.93	857.87	56.6076	50.1079	136799
CA1200 1mM aux	rep4	24hr	d1	tifs	../tifs/Snap-82825-Image Export-15.tif	7	TRUE	1682.36	810.503	65.2651	48.462	123784
CA1200 1mM aux	rep4	24hr	d1	tifs	../tifs/Snap-82824-Image Export-14.tif	0	TRUE	1699.03	830.551	53.7754	48.0396	126060
CA1200 1mM aux	rep4	24hr	d1	tifs	../tifs/Snap-82823-Image Export-13.tif	0	TRUE	1755.96	865.508	50.3993	47.542	131030
CA1200 1mM aux	rep4	24hr	d1	tifs	../tifs/Snap-82823-Image Export-13.tif	1	TRUE	1538.96	820.01	58.9743	46.1146	119889
CA1200 1mM aux	rep4	24hr	d1	tifs	../tifs/Snap-82822-Image Export-12.tif	0	TRUE	1979.83	842.112	65.2651	52.1725	137129
CA1200 1mM aux	rep4	24hr	d1	tifs	../tifs/Snap-82822-Image Export-12.tif	1	TRUE	1741.59	807.691	56.6076	50.3998	126897
CA1200 1mM aux	rep4	24hr	d1	tifs	../tifs/Snap-82821-Image Export-11.tif	1	TRUE	2201.26	908.156	62.5126	52.4441	151335
CA1200 1mM aux	rep4	24hr	d1	tifs	../tifs/Snap-82820-Image Export-10.tif	0	TRUE	1623.83	850.194	64.3607	45.7733	124227
CA1200 1mM aux	rep4	24hr	d1	tifs	../tifs/Snap-82840-Image Export-30.tif	2	TRUE	2211.73	863.233	65.2651	54.0109	145664
CA1200 1mM aux	rep4	24hr	d1	tifs	../tifs/Snap-82840-Image Export-30.tif	3	TRUE	2280.06	856.445	62.5126	55.0172	149907
CA1200 1mM aux	rep4	24hr	d1	tifs	../tifs/Snap-82839-Image Export-29.tif	0	TRUE	2257.98	860.551	68.7639	53.6051	148845
CA1200 1mM aux	rep4	24hr	d1	tifs	../tifs/Snap-82839-Image Export-29.tif	1	TRUE	2116.62	830.812	71.2753	53.2679	141214
CA1200 1mM aux	rep4	24hr	d1	tifs	../tifs/Snap-82838-Image Export-28.tif	0	TRUE	2349.76	910.431	67.6177	53.2091	155566
CA1200 1mM aux	rep4	24hr	d1	tifs	../tifs/Snap-82838-Image Export-28.tif	1	TRUE	1641.74	841.223	58.9743	47.2699	124715
CA1200 1mM aux	rep5	24hr	d1	tifs	../tifs/Snap-83030-Image Export-09.tif	0	TRUE	2611.31	832.643	72.9016	60.4796	157351
CA1200 1mM aux	rep5	24hr	d1	tifs	../tifs/Snap-83030-Image Export-09.tif	1	TRUE	2645.3	799.647	73.1691	61.4342	155175
CA1200 1mM aux	rep5	24hr	d1	tifs	../tifs/Snap-83030-Image Export-09.tif	2	TRUE	2450.27	733.879	69.8912	61.2785	142184
CA1200 1mM aux	rep5	24hr	d1	tifs	../tifs/Snap-83049-Image Export-28.tif	1	TRUE	2200.65	828.406	66.4518	55.9504	143943
CA1200 1mM aux	rep5	24hr	d1	tifs	../tifs/Snap-83049-Image Export-28.tif	2	TRUE	2010.05	795.855	67.3281	54.0971	133275
CA1200 1mM aux	rep5	24hr	d1	tifs	../tifs/Snap-83039-Image Export-18.tif	0	TRUE	2082.71	779.783	62.8244	55.8161	135725
CA1200 1mM aux	rep5	24hr	d1	tifs	../tifs/Snap-83039-Image Export-18.tif	1	TRUE	1640.01	735.488	61.5678	48.5602	116811
CA1200 1mM aux	rep5	24hr	d1	tifs	../tifs/Snap-83040-Image Export-19.tif	1	TRUE	2159.74	812.464	69.8912	54.275	141122
CA1200 1mM aux	rep5	24hr	d1	tifs	../tifs/Snap-83040-Image Export-19.tif	2	TRUE	2253.58	800.59	72.9016	55.1742	142216
CA1200 1mM aux	rep5	24hr	d1	tifs	../tifs/Snap-83044-Image Export-23.tif	0	TRUE	2355.33	808.358	71.2753	57.55	148019
CA1200 1mM aux	rep5	24hr	d1	tifs	../tifs/Snap-83044-Image Export-23.tif	2	TRUE	2322.03	808.672	81.2664	57.6942	145455
CA1200 1mM aux	rep5	24hr	d1	tifs	../tifs/Snap-83044-Image Export-23.tif	3	TRUE	2391.51	826.039	73.1691	57.1144	148046
CA1200 1mM aux	rep5	24hr	d1	tifs	../tifs/Snap-83044-Image Export-23.tif	4	TRUE	2336.15	815.682	72.9016	57.4022	146133
CA1200 1mM aux	rep5	24hr	d1	tifs	../tifs/Snap-83025-Image Export-04.tif	0	TRUE	2507.11	823.894	75.5343	58.2581	153405
CA1200 1mM aux	rep5	24hr	d1	tifs	../tifs/Snap-83025-Image Export-04.tif	2	TRUE	2062.95	754.15	64.3607	55.0013	133097
CA1200 1mM aux	rep5	24hr	d1	tifs	../tifs/Snap-83038-Image Export-17.tif	0	TRUE	2679.32	848.141	75.0151	59.1334	161677
CA1200 1mM aux	rep5	24hr	d1	tifs	../tifs/Snap-83038-Image Export-17.tif	1	TRUE	2541.55	795.005	72.9016	59.1226	151902
CA1200 1mM aux	rep5	24hr	d1	tifs	../tifs/Snap-83027-Image Export-06.tif	0	TRUE	2873.64	823.228	75.0151	63.6485	164133
CA1200 1mM aux	rep5	24hr	d1	tifs	../tifs/Snap-83027-Image Export-06.tif	3	TRUE	2876.82	800.314	77.3238	64.9388	162510
CA1200 1mM aux	rep5	24hr	d1	tifs	../tifs/Snap-83027-Image Export-06.tif	6	TRUE	2949.79	835.546	85.0263	61.9908	166603
CA1200 1mM aux	rep5	24hr	d1	tifs	../tifs/Snap-83042-Image Export-21.tif	0	TRUE	2392.05	799.111	75.2751	57.8765	147692
CA1200 1mM aux	rep5	24hr	d1	tifs	../tifs/Snap-83042-Image Export-21.tif	1	TRUE	2240.69	799.739	71.2753	57.0238	141994
CA1200 1mM aux	rep5	24hr	d1	tifs	../tifs/Snap-83045-Image Export-24.tif	0	TRUE	2150.99	817.735	70.7249	54.9736	141839
CA1200 1mM aux	rep5	24hr	d1	tifs	../tifs/Snap-83045-Image Export-24.tif	1	TRUE	2202.8	764.285	67.6177	57.3616	138421
CA1200 1mM aux	rep5	24hr	d1	tifs	../tifs/Snap-83024-Image Export-03.tif	2	TRUE	2829.91	822.691	69.8912	63.1479	163113
CA1200 1mM aux	rep5	24hr	d1	tifs	../tifs/Snap-83024-Image Export-03.tif	4	TRUE	2719.82	828.943	69.8912	61.8867	160263
CA1200 1mM aux	rep5	24hr	d1	tifs	../tifs/Snap-83024-Image Export-03.tif	5	TRUE	2566.88	840.465	69.8912	59.2462	155804
CA1200 1mM aux	rep5	24hr	d1	tifs	../tifs/Snap-83043-Image Export-22.tif	0	TRUE	2418.53	810.411	75.2751	57.8739	149811
CA1200 1mM aux	rep5	24hr	d1	tifs	../tifs/Snap-83043-Image Export-22.tif	1	TRUE	2945.78	860.551	76.3064	62.2904	169555
CA1200 1mM aux	rep5	24hr	d1	tifs	../tifs/Snap-83041-Image Export-20.tif	2	TRUE	2153.17	787.865	67.3281	54.0399	140412
CA1200 1mM aux	rep5	24hr	d1	tifs	../tifs/Snap-83046-Image Export-25.tif	0	TRUE	1932.53	751.246	67.6177	52.6411	128522
CA1200 1mM aux	rep5	24hr	d1	tifs	../tifs/Snap-83046-Image Export-25.tif	1	TRUE	2234.39	819.252	69.8912	55.3462	144765
CA1200 1mM aux	rep5	24hr	d1	tifs	../tifs/Snap-83046-Image Export-25.tif	2	TRUE	2514.33	832.42	73.1691	57.6218	153689
CA1200 1mM aux	rep5	24hr	d1	tifs	../tifs/Snap-83048-Image Export-27.tif	0	TRUE	1957.04	772.903	75.0151	54.5248	130211
CA1200 1mM aux	rep5	24hr	d1	tifs	../tifs/Snap-83048-Image Export-27.tif	1	TRUE	2646.23	850.378	68.7639	58.384	160543
CA1200 1mM aux	rep5	24hr	d1	tifs	../tifs/Snap-83048-Image Export-27.tif	2	TRUE	2208.88	818.271	69.8912	54.9879	143033
CA1200 1mM aux	rep5	24hr	d1	tifs	../tifs/Snap-83048-Image Export-27.tif	3	TRUE	2225.23	797.334	76.0499	56.6186	142965
CA1200 1mM aux	rep5	24hr	d1	tifs	../tifs/Snap-83052-Image Export-31.tif	2	TRUE	2124.56	789.29	75.0151	54.8344	138569
CA1200 1mM aux	rep5	24hr	d1	tifs	../tifs/Snap-83052-Image Export-31.tif	4	TRUE	2174.42	800.942	66.4518	55.1259	140738
CA1200 1mM aux	rep5	24hr	d1	tifs	../tifs/Snap-83055-Image Export-34.tif	4	TRUE	2251.85	787.903	72.9016	57.9142	140724
CA1200 1mM aux	rep5	24hr	d1	tifs	../tifs/Snap-83055-Image Export-34.tif	5	TRUE	2100.44	809.967	67.3281	54.6113	138261
CA1200 1mM aux	rep5	24hr	d1	tifs	../tifs/Snap-83051-Image Export-30.tif	0	TRUE	2206.94	784.555	70.7249	56.774	139355
CA1200 1mM aux	rep5	24hr	d1	tifs	../tifs/Snap-83051-Image Export-30.tif	1	TRUE	2092.27	838.986	65.2651	53.9648	139871
CA1200 1mM aux	rep5	24hr	d1	tifs	../tifs/Snap-83056-Image Export-35.tif	0	TRUE	2550.56	829.479	69.8912	58.554	154630
CA1200 1mM aux	rep5	24hr	d1	tifs	../tifs/Snap-83056-Image Export-35.tif	1	TRUE	2955.77	805.324	77.3238	64.8583	165713
CA1200 1mM aux	rep5	24hr	d1	tifs	../tifs/Snap-83034-Image Export-13.tif	2	TRUE	2187.56	757.053	69.8912	56.6006	137008
CA1200 1mM aux	rep5	24hr	d1	tifs	../tifs/Snap-83053-Image Export-32.tif	1	TRUE	2321.05	806.657	69.8912	57.171	145789
CA1200 1mM aux	rep5	24hr	d1	tifs	../tifs/Snap-83053-Image Export-32.tif	2	TRUE	1958.2	758.218	69.8912	54.0326	129644
CA1200 1mM aux	rep5	24hr	d1	tifs	../tifs/Snap-83053-Image Export-32.tif	3	TRUE	1807.58	736.652	68.7639	53.2764	122723
CA1200 1mM aux	rep5	24hr	d1	tifs	../tifs/Snap-83054-Image Export-33.tif	1	TRUE	1849.41	726.647	65.2651	52.7475	124391
CA1200 1mM aux	rep5	24hr	d1	tifs	../tifs/Snap-83054-Image Export-33.tif	4	TRUE	2237.04	798.353	65.2651	56.0818	141130
CA1200 1mM aux	rep5	24hr	d1	tifs	../tifs/Snap-83033-Image Export-12.tif	0	TRUE	1981.2	777.86	75.0151	53.1352	132375
CA1200 1mM aux	rep5	24hr	d1	tifs	../tifs/Snap-83031-Image Export-10.tif	0	TRUE	2224.32	800.146	75.2751	56.5572	142828
CA1200 1mM aux	rep5	24hr	d1	tifs	../tifs/Snap-83031-Image Export-10.tif	1	TRUE	2433.97	796.928	67.3281	57.1765	149001
CA1200 1mM aux	rep5	24hr	d1	tifs	../tifs/Snap-83031-Image Export-10.tif	2	TRUE	2326.65	824.3	69.0474	55.5843	146904
CA1200 1mM aux	rep5	24hr	d1	tifs	../tifs/Snap-83036-Image Export-15.tif	3	TRUE	2828.68	834.75	76.0499	62.4833	166665
CA1200 1mM aux	rep5	24hr	d1	tifs	../tifs/Snap-83036-Image Export-15.tif	4	TRUE	2596.47	834.88	68.7639	59.5954	158046
CA1200 1mM aux	rep5	24hr	d1	tifs	../tifs/Snap-83036-Image Export-15.tif	6	TRUE	2448.28	774.29	75.0151	60.1393	146786
CA1200 1mM aux	rep5	24hr	d1	tifs	../tifs/Snap-83035-Image Export-14.tif	0	TRUE	2640.76	814.517	75.0151	61.8055	157374
CA1200 1mM aux	rep5	24hr	d1	tifs	../tifs/Snap-83035-Image Export-14.tif	2	TRUE	2948.66	830.551	81.2664	63.1433	166955
CA1200 1mM aux	rep5	24hr	d1	tifs	../tifs/Snap-83035-Image Export-14.tif	3	TRUE	2575.32	795.319	85.0263	61.2125	152313
CA1200 1mM aux	rep5	24hr	d1	tifs	../tifs/Snap-83028-Image Export-07.tif	1	TRUE	2458.03	781.706	77.3238	59.9719	147937
CA1200 1mM aux	rep5	24hr	d1	tifs	../tifs/Snap-83028-Image Export-07.tif	2	TRUE	2625.62	808.672	69.8912	60.619	156499
CA1352 1mM aux	rep3	24hr	d1	tifs	../tifs/Snap-82524-Image Export-16.tif	0	TRUE	2409.54	805.232	69.8912	57.6034	148073
CA1352 1mM aux	rep3	24hr	d1	tifs	../tifs/Snap-82524-Image Export-16.tif	2	TRUE	2283.43	801.218	77.3238	57.6028	144124
CA1352 1mM aux	rep3	24hr	d1	tifs	../tifs/Snap-82525-Image Export-17.tif	0	TRUE	2083.7	793.266	67.3281	55.1802	136534
CA1352 1mM aux	rep3	24hr	d1	tifs	../tifs/Snap-82525-Image Export-17.tif	1	TRUE	2030.76	777.102	65.2651	54.187	134704
CA1352 1mM aux	rep3	24hr	d1	tifs	../tifs/Snap-82520-Image Export-12.tif	0	TRUE	2508.56	830.904	75.5343	58.5365	154610
CA1352 1mM aux	rep3	24hr	d1	tifs	../tifs/Snap-82520-Image Export-12.tif	1	TRUE	2365.76	776.879	67.3281	57.9882	143802
CA1352 1mM aux	rep3	24hr	d1	tifs	../tifs/Snap-82520-Image Export-12.tif	2	TRUE	2332.53	767.595	78.3281	58.791	141102
CA1352 1mM aux	rep3	24hr	d1	tifs	../tifs/Snap-82520-Image Export-12.tif	3	TRUE	1997.99	744.643	67.3281	54.9991	130066
CA1352 1mM aux	rep3	24hr	d1	tifs	../tifs/Snap-82521-Image Export-13.tif	0	TRUE	2171.27	782.502	67.6177	54.6472	139498
CA1352 1mM aux	rep3	24hr	d1	tifs	../tifs/Snap-82521-Image Export-13.tif	1	TRUE	2114.1	811.576	63.7506	54.9664	139543
CA1352 1mM aux	rep3	24hr	d1	tifs	../tifs/Snap-82542-Image Export-34.tif	0	TRUE	1777.12	763.619	75.0151	50.242	123956
CA1352 1mM aux	rep3	24hr	d1	tifs	../tifs/Snap-82543-Image Export-35.tif	0	TRUE	2438.4	790.048	80.0552	57.4795	147729
CA1352 1mM aux	rep3	24hr	d1	tifs	../tifs/Snap-82523-Image Export-15.tif	0	TRUE	2150.16	804.16	69.8912	55.7646	139311
CA1352 1mM aux	rep3	24hr	d1	tifs	../tifs/Snap-82523-Image Export-15.tif	1	TRUE	2403.9	833.585	71.2753	57.6271	150843
CA1352 1mM aux	rep3	24hr	d1	tifs	../tifs/Snap-82523-Image Export-15.tif	2	TRUE	2389.01	828.444	69.0474	57.5405	148756
CA1352 1mM aux	rep3	24hr	d1	tifs	../tifs/Snap-82523-Image Export-15.tif	3	TRUE	2284.23	810.503	71.2753	56.9403	145606
CA1352 1mM aux	rep3	24hr	d1	tifs	../tifs/Snap-82523-Image Export-15.tif	4	TRUE	1853.53	725.353	62.5126	52.4457	124320
CA1352 1mM aux	rep3	24hr	d1	tifs	../tifs/Snap-82522-Image Export-14.tif	1	TRUE	2037.85	729.643	76.0499	56.2425	129847
CA1352 1mM aux	rep3	24hr	d1	tifs	../tifs/Snap-82522-Image Export-14.tif	2	TRUE	2210.84	764.155	67.3281	56.6202	139696
CA1352 1mM aux	rep3	24hr	d1	tifs	../tifs/Snap-82522-Image Export-14.tif	3	TRUE	2184.82	774.29	75.0151	56.8455	139236
CA1352 1mM aux	rep3	24hr	d1	tifs	../tifs/Snap-82541-Image Export-33.tif	0	TRUE	1977.33	785.536	71.2753	53.0713	132504
CA1352 1mM aux	rep3	24hr	d1	tifs	../tifs/Snap-82540-Image Export-32.tif	0	TRUE	1809.57	760.899	65.2651	52.1194	125729
CA1352 1mM aux	rep3	24hr	d1	tifs	../tifs/Snap-82517-Image Export-09.tif	0	TRUE	2094.33	769.241	75.0151	55.2426	135475
CA1352 1mM aux	rep3	24hr	d1	tifs	../tifs/Snap-82517-Image Export-09.tif	1	TRUE	2258.93	794.247	69.8912	56.6969	142832
CA1352 1mM aux	rep3	24hr	d1	tifs	../tifs/Snap-82544-Image Export-36.tif	0	TRUE	2067.16	781.966	62.8244	55.4669	135472
CA1352 1mM aux	rep3	24hr	d1	tifs	../tifs/Snap-82544-Image Export-36.tif	1	TRUE	1832.71	762.232	67.6177	51.6953	125452
CA1352 1mM aux	rep3	24hr	d1	tifs	../tifs/Snap-82544-Image Export-36.tif	2	TRUE	2016.12	717.4	67.6177	55.9481	129437
CA1352 1mM aux	rep3	24hr	d1	tifs	../tifs/Snap-82544-Image Export-36.tif	3	TRUE	1875.03	722.541	62.5126	53.8403	124473
CA1352 1mM aux	rep3	24hr	d1	tifs	../tifs/Snap-82544-Image Export-36.tif	9	TRUE	1451.74	730.531	66.4518	46.3316	109491
CA1352 1mM aux	rep3	24hr	d1	tifs	../tifs/Snap-82544-Image Export-36.tif	10	TRUE	1828.94	742.904	66.4518	51.6441	123856
CA1352 1mM aux	rep3	24hr	d1	tifs	../tifs/Snap-82516-Image Export-08.tif	0	TRUE	2230.02	780.671	67.6177	57.8873	140869
CA1352 1mM aux	rep3	24hr	d1	tifs	../tifs/Snap-82516-Image Export-08.tif	1	TRUE	2438.89	805.324	79.0729	58.5061	148928
CA1352 1mM aux	rep3	24hr	d1	tifs	../tifs/Snap-82516-Image Export-08.tif	2	TRUE	2418.35	799.295	75.2751	58.8282	149316
CA1352 1mM aux	rep3	24hr	d1	tifs	../tifs/Snap-82516-Image Export-08.tif	3	TRUE	2267.63	784.555	75.2751	57.3656	141095
CA1352 1mM aux	rep3	24hr	d1	tifs	../tifs/Snap-82537-Image Export-29.tif	0	TRUE	2051.97	776.213	75.0151	54.0677	134938
CA1352 1mM aux	rep3	24hr	d1	tifs	../tifs/Snap-82537-Image Export-29.tif	1	TRUE	2301.35	814.961	71.2753	56.5698	147038
CA1352 1mM aux	rep3	24hr	d1	tifs	../tifs/Snap-82537-Image Export-29.tif	3	TRUE	2532.4	827.962	69.8912	58.1668	154099
CA1352 1mM aux	rep3	24hr	d1	tifs	../tifs/Snap-82536-Image Export-28.tif	0	TRUE	2121.9	769.203	69.8912	56.5118	136012
CA1352 1mM aux	rep3	24hr	d1	tifs	../tifs/Snap-82536-Image Export-28.tif	2	TRUE	1805.12	734.637	64.3607	52.8328	122809
CA1352 1mM aux	rep3	24hr	d1	tifs	../tifs/Snap-82536-Image Export-28.tif	4	TRUE	1734.44	719.063	61.5678	50.7162	119813
CA1352 1mM aux	rep3	24hr	d1	tifs	../tifs/Snap-82536-Image Export-28.tif	6	TRUE	1957.85	788.087	63.7506	53.4732	131361
CA1352 1mM aux	rep3	24hr	d1	tifs	../tifs/Snap-82532-Image Export-24.tif	0	TRUE	1861.06	802.237	67.3281	50.6952	128285
CA1352 1mM aux	rep3	24hr	d1	tifs	../tifs/Snap-82532-Image Export-24.tif	1	TRUE	2070.32	833.455	64.3607	54.0267	140222
CA1352 1mM aux	rep3	24hr	d1	tifs	../tifs/Snap-82529-Image Export-21.tif	0	TRUE	2168.94	830.682	69.0474	54.3232	142247
CA1352 1mM aux	rep3	24hr	d1	tifs	../tifs/Snap-82535-Image Export-27.tif	0	TRUE	2157.77	782.318	71.2753	54.9592	139185
CA1352 1mM aux	rep3	24hr	d1	tifs	../tifs/Snap-82535-Image Export-27.tif	2	TRUE	1725.14	733.343	66.4518	52.1426	121900
CA1352 1mM aux	rep3	24hr	d1	tifs	../tifs/Snap-82535-Image Export-27.tif	3	TRUE	301.989	428.065	22.5392	26.9986	37745.2
CA1352 1mM aux	rep3	24hr	d1	tifs	../tifs/Snap-82528-Image Export-20.tif	0	TRUE	2079.04	776.879	62.8244	55.3136	135406
CA1352 1mM aux	rep3	24hr	d1	tifs	../tifs/Snap-82528-Image Export-20.tif	1	TRUE	2107.4	816.44	65.2651	53.4537	138106
CA1352 1mM aux	rep3	24hr	d1	tifs	../tifs/Snap-82528-Image Export-20.tif	2	TRUE	1949.31	803.179	64.3607	51.6902	131479
CA1352 1mM aux	rep3	24hr	d1	tifs	../tifs/Snap-82534-Image Export-26.tif	0	TRUE	2030.44	784.87	62.8244	54.0926	134782
CA1352 1mM aux	rep3	24hr	d1	tifs	../tifs/Snap-82534-Image Export-26.tif	1	TRUE	1696.48	750.894	64.3607	51.2886	119512
CA1352 1mM aux	rep3	24hr	d1	tifs	../tifs/Snap-82534-Image Export-26.tif	2	TRUE	1708.15	756.739	67.3281	49.8975	120098
CA1352 1mM aux	rep3	24hr	d1	tifs	../tifs/Snap-82519-Image Export-11.tif	0	TRUE	2286.14	799.609	71.2753	57.147	144059
CA1352 1mM aux	rep3	24hr	d1	tifs	../tifs/Snap-82519-Image Export-11.tif	1	TRUE	2059.27	783.797	68.7639	53.2495	135224
CA1352 1mM aux	rep3	24hr	d1	tifs	../tifs/Snap-82518-Image Export-10.tif	0	TRUE	2792.78	838.45	81.5065	61.7183	163095
CA1352 1mM aux	rep3	24hr	d1	tifs	../tifs/Snap-82518-Image Export-10.tif	2	TRUE	2349.67	797.242	75.0151	57.1053	146727
CA1352 1mM aux	rep3	24hr	d1	tifs	../tifs/Snap-82531-Image Export-23.tif	0	TRUE	2123.45	834.75	62.5126	53.958	141475
CA1352 1mM aux	rep3	24hr	d1	tifs	../tifs/Snap-82531-Image Export-23.tif	1	TRUE	1759.43	774.512	67.3281	49.7706	124567
CA1352 1mM aux	rep3	24hr	d1	tifs	../tifs/Snap-82530-Image Export-22.tif	0	TRUE	2331.6	800.59	76.0499	57.1515	146556
CA1352 1mM aux	rep3	24hr	d1	tifs	../tifs/Snap-82530-Image Export-22.tif	1	TRUE	2216.27	806.971	67.6177	56.3714	142725
CA1352 1mM aux	rep3	24hr	d1	tifs	../tifs/Snap-82530-Image Export-22.tif	2	TRUE	1918.85	779.469	69.8912	52.4616	129709
CA1352 1mM aux	rep3	24hr	d1	tifs	../tifs/Snap-82515-Image Export-07.tif	1	TRUE	2367.66	833.677	69.8912	56.0706	148547
CA1352 1mM aux	rep3	24hr	d1	tifs	../tifs/Snap-82515-Image Export-07.tif	2	TRUE	2146.46	755.444	66.4518	56.5047	136687
CA1352 1mM aux	rep3	24hr	d1	tifs	../tifs/Snap-82515-Image Export-07.tif	3	TRUE	2243.04	777.638	69.8912	57.0684	141616
CA1352 1mM aux	rep3	24hr	d1	tifs	../tifs/Snap-82509-Image Export-01.tif	0	TRUE	2193.07	810.005	62.8244	55.2216	143500
CA1352 1mM aux	rep3	24hr	d1	tifs	../tifs/Snap-82509-Image Export-01.tif	1	TRUE	2186.61	819.788	67.6177	54.6443	141969
CA1352 1mM aux	rep3	24hr	d1	tifs	../tifs/Snap-82514-Image Export-06.tif	0	TRUE	1739.61	693.874	61.5678	51.9949	118537
CA1352 1mM aux	rep3	24hr	d1	tifs	../tifs/Snap-82514-Image Export-06.tif	1	TRUE	2013.45	744.735	69.8912	54.0894	130806
CA1352 1mM aux	rep3	24hr	d1	tifs	../tifs/Snap-82514-Image Export-06.tif	2	TRUE	2654.6	834.435	69.8912	59.3771	158215
CA1352 1mM aux	rep3	24hr	d1	tifs	../tifs/Snap-82539-Image Export-31.tif	0	TRUE	2115.47	827.242	64.3607	53.8254	141331
CA1352 1mM aux	rep3	24hr	d1	tifs	../tifs/Snap-82538-Image Export-30.tif	0	TRUE	2121.58	799.739	67.3281	55.4386	138285
CA1352 1mM aux	rep3	24hr	d1	tifs	../tifs/Snap-82538-Image Export-30.tif	1	TRUE	2047.1	784.87	67.3281	53.5344	135488
CA1352 1mM aux	rep3	24hr	d1	tifs	../tifs/Snap-82538-Image Export-30.tif	2	TRUE	2122.54	797.15	62.8244	54.9637	138849
CA1352 1mM aux	rep3	24hr	d1	tifs	../tifs/Snap-82511-Image Export-03.tif	1	TRUE	2312.15	801.478	76.3064	57.0033	145268
CA1352 1mM aux	rep3	24hr	d1	tifs	../tifs/Snap-82511-Image Export-03.tif	2	TRUE	1784.15	694.671	67.6177	53.7132	118348
CA1352 1mM aux	rep3	24hr	d1	tifs	../tifs/Snap-82511-Image Export-03.tif	3	TRUE	1842.77	703.029	72.9016	54.2687	121415
CA1352 1mM aux	rep3	24hr	d1	tifs	../tifs/Snap-82510-Image Export-02.tif	0	TRUE	2440.84	847.252	69.8912	57.3335	152279
CA1352 1mM aux	rep3	24hr	d1	tifs	../tifs/Snap-82510-Image Export-02.tif	1	TRUE	2143.25	813.314	69.0474	54.964	140975
CA1352 1mM aux	rep3	24hr	d1	tifs	../tifs/Snap-82512-Image Export-04.tif	0	TRUE	1847.23	689.898	67.3281	54.6774	121111
CA1352 1mM aux	rep3	24hr	d1	tifs	../tifs/Snap-82512-Image Export-04.tif	1	TRUE	2134.52	823.45	67.6177	54.2316	140929
CA1352 1mM aux	rep3	24hr	d1	tifs	../tifs/Snap-82513-Image Export-05.tif	0	TRUE	2333.59	803.087	67.6177	58.2794	146961
CA1352 1mM aux	rep3	24hr	d1	tifs	../tifs/Snap-82513-Image Export-05.tif	2	TRUE	2141.14	785.72	73.1691	56.2024	137934
CA1352 1mM aux	rep3	24hr	d1	tifs	../tifs/Snap-82527-Image Export-19.tif	0	TRUE	2321.68	807.507	66.4518	57.3266	144854
CA1352 1mM aux	rep3	24hr	d1	tifs	../tifs/Snap-82527-Image Export-19.tif	1	TRUE	2160.4	790.27	70.7249	54.8059	139860
CA1352 1mM aux	rep3	24hr	d1	tifs	../tifs/Snap-82527-Image Export-19.tif	3	TRUE	1996.36	787.773	67.3281	53.3727	133038
CA1352 1mM aux	rep3	24hr	d1	tifs	../tifs/Snap-82527-Image Export-19.tif	4	TRUE	2196.59	808.488	75.0151	54.0609	140769
CA1352 1mM aux	rep4	24hr	d1	tifs	../tifs/Snap-82919-Image Export-23.tif	3	TRUE	3976.75	865.692	101.763	70.0814	197353
CA1352 1mM aux	rep4	24hr	d1	tifs	../tifs/Snap-82919-Image Export-23.tif	4	TRUE	3539.55	885.87	77.3238	66.5243	190126
CA1352 1mM aux	rep4	24hr	d1	tifs	../tifs/Snap-82919-Image Export-23.tif	6	TRUE	2667.55	816.348	84.1021	59.8453	158589
CA1352 1mM aux	rep4	24hr	d1	tifs	../tifs/Snap-82919-Image Export-23.tif	7	TRUE	3773.36	823.45	93.7689	72.7645	187141
CA1352 1mM aux	rep4	24hr	d1	tifs	../tifs/Snap-82918-Image Export-22.tif	0	TRUE	3726.85	848.769	83.4022	71.9074	188909
CA1352 1mM aux	rep4	24hr	d1	tifs	../tifs/Snap-82918-Image Export-22.tif	1	TRUE	4211.58	855.15	93.7689	72.9669	202167
CA1352 1mM aux	rep4	24hr	d1	tifs	../tifs/Snap-82904-Image Export-08.tif	3	TRUE	2940.95	862.88	76.0499	62.5219	170854
CA1352 1mM aux	rep4	24hr	d1	tifs	../tifs/Snap-82905-Image Export-09.tif	1	TRUE	3035.1	865.47	80.0552	62.5584	172061
CA1352 1mM aux	rep4	24hr	d1	tifs	../tifs/Snap-82905-Image Export-09.tif	2	TRUE	3424.07	876.363	83.4022	67.0905	183752
CA1352 1mM aux	rep4	24hr	d1	tifs	../tifs/Snap-82914-Image Export-18.tif	0	TRUE	3537.76	886.092	88.4062	68.3335	188062
CA1352 1mM aux	rep4	24hr	d1	tifs	../tifs/Snap-82915-Image Export-19.tif	1	TRUE	3222.5	853.005	89.5044	65.9632	175712
CA1352 1mM aux	rep4	24hr	d1	tifs	../tifs/Snap-82916-Image Export-20.tif	0	TRUE	3744.49	864.305	81.2664	70.617	191484
CA1352 1mM aux	rep4	24hr	d1	tifs	../tifs/Snap-82916-Image Export-20.tif	1	TRUE	4005.75	908.194	88.8471	69.9664	202245
CA1352 1mM aux	rep4	24hr	d1	tifs	../tifs/Snap-82916-Image Export-20.tif	2	TRUE	3130.45	801.7	89.5044	66.0571	168280
CA1352 1mM aux	rep4	24hr	d1	tifs	../tifs/Snap-82917-Image Export-21.tif	0	TRUE	1312.05	585.235	66.4518	49.3205	92541.5
CA1352 1mM aux	rep4	24hr	d1	tifs	../tifs/Snap-82917-Image Export-21.tif	1	TRUE	3750.4	879.397	82.2225	69.1433	193558
CA1352 1mM aux	rep4	24hr	d1	tifs	../tifs/Snap-82913-Image Export-17.tif	0	TRUE	3149.94	820.638	82.2225	66.2593	171963
CA1352 1mM aux	rep4	24hr	d1	tifs	../tifs/Snap-82913-Image Export-17.tif	1	TRUE	3208.52	853.541	80.0552	66.0404	176247
CA1352 1mM aux	rep4	24hr	d1	tifs	../tifs/Snap-82920-Image Export-24.tif	0	TRUE	4036.96	869.89	103.098	72.3164	197138
CA1352 1mM aux	rep4	24hr	d1	tifs	../tifs/Snap-82912-Image Export-16.tif	0	TRUE	3352.6	854.522	81.2664	66.6586	180954
CA1352 1mM aux	rep4	24hr	d1	tifs	../tifs/Snap-82912-Image Export-16.tif	1	TRUE	3336.53	876.271	93.7689	64.4708	182188
CA1352 1mM aux	rep4	24hr	d1	tifs	../tifs/Snap-82912-Image Export-16.tif	3	TRUE	3179.3	805.769	81.2664	66.7989	171964
CA1352 1mM aux	rep4	24hr	d1	tifs	../tifs/Snap-82911-Image Export-15.tif	1	TRUE	2912.69	868.541	85.0263	62.9415	169447
CA1352 1mM aux	rep4	24hr	d1	tifs	../tifs/Snap-82911-Image Export-15.tif	3	TRUE	3000.44	850.822	75.5343	63.7741	171044
CA1352 1mM aux	rep4	24hr	d1	tifs	../tifs/Snap-82911-Image Export-15.tif	5	TRUE	3085.05	832.328	78.3281	65.1056	172923
CA1352 1mM aux	rep4	24hr	d1	tifs	../tifs/Snap-82910-Image Export-14.tif	0	TRUE	3412.52	852.783	88.8471	66.0907	182816
CA1352 1mM aux	rep4	24hr	d1	tifs	../tifs/Snap-82910-Image Export-14.tif	1	TRUE	3684.08	878.416	83.4022	69.1855	192463
CA1352 1mM aux	rep4	24hr	d1	tifs	../tifs/Snap-82897-Image Export-01.tif	0	TRUE	3542.26	800.406	83.8695	69.9427	181248
CA1352 1mM aux	rep4	24hr	d1	tifs	../tifs/Snap-82897-Image Export-01.tif	2	TRUE	4166.29	885.556	88.8471	73.8448	206468
CA1352 1mM aux	rep4	24hr	d1	tifs	../tifs/Snap-82908-Image Export-12.tif	1	TRUE	4571.63	878.01	104.042	74.86	208015
CA1352 1mM aux	rep4	24hr	d1	tifs	../tifs/Snap-82908-Image Export-12.tif	3	TRUE	4589.92	846.44	100.02	77.7794	210513
CA1352 1mM aux	rep4	24hr	d1	tifs	../tifs/Snap-82908-Image Export-12.tif	6	TRUE	4437.17	863.01	112.696	76.2258	205632
CA1352 1mM aux	rep4	24hr	d1	tifs	../tifs/Snap-82909-Image Export-13.tif	1	TRUE	2852.83	775.807	83.4022	63.859	161886
CA1352 1mM aux	rep4	24hr	d1	tifs	../tifs/Snap-82909-Image Export-13.tif	2	TRUE	3537.07	857.387	86.8453	67.2471	184417
CA1352 1mM aux	rep4	24hr	d1	tifs	../tifs/Snap-82907-Image Export-11.tif	0	TRUE	3170.72	838.672	76.0499	65.3927	173527
CA1352 1mM aux	rep4	24hr	d1	tifs	../tifs/Snap-82907-Image Export-11.tif	1	TRUE	3099.89	832.198	80.0552	64.1429	172207
CA1352 1mM aux	rep4	24hr	d1	tifs	../tifs/Snap-82906-Image Export-10.tif	0	TRUE	2683.63	807.193	76.3064	61.5042	156397
CA1352 1mM aux	rep4	24hr	d1	tifs	../tifs/Snap-82899-Image Export-03.tif	0	TRUE	3158.13	859.885	81.5065	64.7632	175880
CA1352 1mM aux	rep4	24hr	d1	tifs	../tifs/Snap-82899-Image Export-03.tif	1	TRUE	3182.49	849.749	77.3238	63.6603	175789
CA1352 1mM aux	rep4	24hr	d1	tifs	../tifs/Snap-82898-Image Export-02.tif	0	TRUE	3127.62	828	87.07	64.3106	171509
CA1352 1mM aux	rep4	24hr	d1	tifs	../tifs/Snap-82898-Image Export-02.tif	1	TRUE	3216.74	852.339	75.0151	64.3759	175876
CA1352 1mM aux	rep4	24hr	d1	tifs	../tifs/Snap-82900-Image Export-04.tif	2	TRUE	4078.28	861.179	88.8471	72.1365	196230
CA1352 1mM aux	rep4	24hr	d1	tifs	../tifs/Snap-82900-Image Export-04.tif	3	TRUE	3698.44	851.672	88.4062	68.7233	186469
CA1352 1mM aux	rep4	24hr	d1	tifs	../tifs/Snap-82903-Image Export-07.tif	2	TRUE	2889.34	878.547	75.2751	60.9124	168736
CA1352 1mM aux	rep4	24hr	d1	tifs	../tifs/Snap-82903-Image Export-07.tif	4	TRUE	1195.86	598.458	55.913	46.6527	91320.5
CA1352 1mM aux	rep4	24hr	d1	tifs	../tifs/Snap-82902-Image Export-06.tif	0	TRUE	3367.27	888.958	88.4062	65.2968	182392
CA1352 1mM aux	rep4	24hr	d1	tifs	../tifs/Snap-82902-Image Export-06.tif	1	TRUE	3165.04	828.943	83.8695	66.1828	172188
CA1352 1mM aux	rep5	24hr	d1	tifs	../tifs/Snap-82962-Image Export-10.tif	0	TRUE	3026	840.15	75.5343	64.5186	170526
CA1352 1mM aux	rep5	24hr	d1	tifs	../tifs/Snap-82963-Image Export-11.tif	0	TRUE	2926.46	761.657	76.0499	65.9821	158442
CA1352 1mM aux	rep5	24hr	d1	tifs	../tifs/Snap-82963-Image Export-11.tif	1	TRUE	3365.26	886.184	81.5065	65.5513	183305
CA1352 1mM aux	rep5	24hr	d1	tifs	../tifs/Snap-82990-Image Export-38.tif	0	TRUE	2086.48	783.353	62.5126	54.992	136361
CA1352 1mM aux	rep5	24hr	d1	tifs	../tifs/Snap-82991-Image Export-39.tif	0	TRUE	2498.85	856.981	68.7639	57.5232	156197
CA1352 1mM aux	rep5	24hr	d1	tifs	../tifs/Snap-82966-Image Export-14.tif	0	TRUE	3101.75	835.73	80.0552	64.333	172698
CA1352 1mM aux	rep5	24hr	d1	tifs	../tifs/Snap-82967-Image Export-15.tif	1	TRUE	2958.34	813.537	81.2664	64.4675	165667
CA1352 1mM aux	rep5	24hr	d1	tifs	../tifs/Snap-82967-Image Export-15.tif	2	TRUE	3164.51	839.522	80.0552	65.1816	175607
CA1352 1mM aux	rep5	24hr	d1	tifs	../tifs/Snap-82967-Image Export-15.tif	3	TRUE	3073.41	835.73	75.5343	64.9926	172526
CA1352 1mM aux	rep5	24hr	d1	tifs	../tifs/Snap-82967-Image Export-15.tif	4	TRUE	3614.81	855.15	82.2225	69.6014	189169
CA1352 1mM aux	rep5	24hr	d1	tifs	../tifs/Snap-82964-Image Export-12.tif	0	TRUE	2370.31	797.15	72.9016	58.3041	145063
CA1352 1mM aux	rep5	24hr	d1	tifs	../tifs/Snap-82980-Image Export-28.tif	3	TRUE	2817.94	885.556	73.1691	60.7533	167275
CA1352 1mM aux	rep5	24hr	d1	tifs	../tifs/Snap-82980-Image Export-28.tif	4	TRUE	2632.66	832.16	76.3064	59.2636	156395
CA1352 1mM aux	rep5	24hr	d1	tifs	../tifs/Snap-82981-Image Export-29.tif	3	TRUE	2781.71	812.464	79.0729	61.6742	160564
CA1352 1mM aux	rep5	24hr	d1	tifs	../tifs/Snap-82981-Image Export-29.tif	12	TRUE	3024.97	838.504	85.0263	62.3553	169731
CA1352 1mM aux	rep5	24hr	d1	tifs	../tifs/Snap-82969-Image Export-17.tif	1	TRUE	2770.85	775.14	81.5065	64.1751	156567
CA1352 1mM aux	rep5	24hr	d1	tifs	../tifs/Snap-82969-Image Export-17.tif	2	TRUE	2873.38	805.546	71.2753	63.7405	163277
CA1352 1mM aux	rep5	24hr	d1	tifs	../tifs/Snap-82974-Image Export-22.tif	3	TRUE	2805.18	798.039	75.2751	62.2495	160174
CA1352 1mM aux	rep5	24hr	d1	tifs	../tifs/Snap-82974-Image Export-22.tif	4	TRUE	2714	804.03	67.6177	61.8038	156938
CA1352 1mM aux	rep5	24hr	d1	tifs	../tifs/Snap-82983-Image Export-31.tif	0	TRUE	3293.49	914.001	79.5656	63.118	183563
CA1352 1mM aux	rep5	24hr	d1	tifs	../tifs/Snap-82983-Image Export-31.tif	1	TRUE	2780.97	813.406	82.2225	63.2134	160061
CA1352 1mM aux	rep5	24hr	d1	tifs	../tifs/Snap-82975-Image Export-23.tif	0	TRUE	2790.7	781.706	75.0151	63.6418	157590
CA1352 1mM aux	rep5	24hr	d1	tifs	../tifs/Snap-82975-Image Export-23.tif	2	TRUE	3212.83	847.512	80.0552	65.696	176634
CA1352 1mM aux	rep5	24hr	d1	tifs	../tifs/Snap-82975-Image Export-23.tif	3	TRUE	3203.35	844.441	75.0151	65.7924	177178
CA1352 1mM aux	rep5	24hr	d1	tifs	../tifs/Snap-82975-Image Export-23.tif	4	TRUE	3167.28	836.174	88.4062	65.9737	175201
CA1352 1mM aux	rep5	24hr	d1	tifs	../tifs/Snap-82982-Image Export-30.tif	4	TRUE	2671.74	813.353	77.3238	59.9418	157614
CA1352 1mM aux	rep5	24hr	d1	tifs	../tifs/Snap-82982-Image Export-30.tif	5	TRUE	2479.87	775.401	67.3281	59.7626	148414
CA1352 1mM aux	rep5	24hr	d1	tifs	../tifs/Snap-82971-Image Export-19.tif	0	TRUE	3147.67	848.233	77.3238	65.4017	175422
CA1352 1mM aux	rep5	24hr	d1	tifs	../tifs/Snap-82971-Image Export-19.tif	2	TRUE	3093.4	822.155	85.0263	65.7845	170092
CA1352 1mM aux	rep5	24hr	d1	tifs	../tifs/Snap-82971-Image Export-19.tif	3	TRUE	2719.28	762.546	78.3281	64.122	155366
CA1352 1mM aux	rep5	24hr	d1	tifs	../tifs/Snap-82970-Image Export-18.tif	0	TRUE	3335.53	858.146	88.8471	66.0052	182535
CA1352 1mM aux	rep5	24hr	d1	tifs	../tifs/Snap-82970-Image Export-18.tif	1	TRUE	3092.41	870.686	93.977	62.5951	173936
CA1352 1mM aux	rep5	24hr	d1	tifs	../tifs/Snap-82970-Image Export-18.tif	2	TRUE	2843.79	847.252	69.0474	62.7866	164864
CA1352 1mM aux	rep5	24hr	d1	tifs	../tifs/Snap-82987-Image Export-35.tif	1	TRUE	3465.66	859.256	85.0263	67.2547	185542
CA1352 1mM aux	rep5	24hr	d1	tifs	../tifs/Snap-82987-Image Export-35.tif	2	TRUE	3261.33	827.204	69.0474	66.4529	175181
CA1352 1mM aux	rep5	24hr	d1	tifs	../tifs/Snap-82986-Image Export-34.tif	1	TRUE	2958.82	795.005	81.5065	64.5528	164695
CA1352 1mM aux	rep5	24hr	d1	tifs	../tifs/Snap-82986-Image Export-34.tif	2	TRUE	2823.89	797.594	71.2753	63.2673	161242
CA1352 1mM aux	rep5	24hr	d1	tifs	../tifs/Snap-82973-Image Export-21.tif	1	TRUE	2725.81	816.662	75.5343	61.22	158972
CA1352 1mM aux	rep5	24hr	d1	tifs	../tifs/Snap-82973-Image Export-21.tif	2	TRUE	2964.67	843.184	73.1691	64.0123	168504
CA1352 1mM aux	rep5	24hr	d1	tifs	../tifs/Snap-82984-Image Export-32.tif	0	TRUE	2824.32	891.807	75.2751	58.6836	168078
CA1352 1mM aux	rep5	24hr	d1	tifs	../tifs/Snap-82985-Image Export-33.tif	1	TRUE	2599.99	812.15	72.9016	60.1414	155946
CA1352 1mM aux	rep5	24hr	d1	tifs	../tifs/Snap-82985-Image Export-33.tif	2	TRUE	2717.22	823.542	79.0729	60.6779	159281
CA1352 1mM aux	rep5	24hr	d1	tifs	../tifs/Snap-82985-Image Export-33.tif	3	TRUE	3005.77	886.721	75.2751	62.1893	175611
CA1352 1mM aux	rep5	24hr	d1	tifs	../tifs/Snap-82985-Image Export-33.tif	5	TRUE	2864.37	827.87	95.6259	61.6536	162009
CA1352 1mM aux	rep5	24hr	d1	tifs	../tifs/Snap-82985-Image Export-33.tif	6	TRUE	3344.77	885.334	80.0552	63.4855	183172
CA1352 1mM aux	rep5	24hr	d1	tifs	../tifs/Snap-82958-Image Export-06.tif	0	TRUE	3310.92	789.734	81.2664	70.0781	172088
CA1352 1mM aux	rep5	24hr	d1	tifs	../tifs/Snap-82958-Image Export-06.tif	1	TRUE	3195.72	846.088	76.0499	65.1789	176459
CA1352 1mM aux	rep5	24hr	d1	tifs	../tifs/Snap-82959-Image Export-07.tif	0	TRUE	3580.8	822.377	81.2664	71.6782	184091
CA1352 1mM aux	rep5	24hr	d1	tifs	../tifs/Snap-82959-Image Export-07.tif	1	TRUE	3325.15	866.58	83.8695	66.631	182221
CA1352 1mM aux	rep5	24hr	d1	tifs	../tifs/Snap-82977-Image Export-25.tif	0	TRUE	2965.77	862.068	73.1691	63.2935	170645
CA1352 1mM aux	rep5	24hr	d1	tifs	../tifs/Snap-82977-Image Export-25.tif	1	TRUE	2818.07	863.455	73.1691	60.7244	166517
CA1352 1mM aux	rep5	24hr	d1	tifs	../tifs/Snap-82977-Image Export-25.tif	2	TRUE	2721.73	856.759	75.2751	59.9704	162299
CA1352 1mM aux	rep5	24hr	d1	tifs	../tifs/Snap-82976-Image Export-24.tif	0	TRUE	2712.18	847.474	76.3064	60.812	160990
CA1352 1mM aux	rep5	24hr	d1	tifs	../tifs/Snap-82976-Image Export-24.tif	1	TRUE	2621.38	826.131	75.0151	59.4137	157152
CA1352 1mM aux	rep5	24hr	d1	tifs	../tifs/Snap-82993-Image Export-41.tif	0	TRUE	2739.86	833.179	75.2751	59.1044	160814
CA1352 1mM aux	rep5	24hr	d1	tifs	../tifs/Snap-82993-Image Export-41.tif	1	TRUE	2382.52	781.262	71.2753	58.899	145602
CA1352 1mM aux	rep5	24hr	d1	tifs	../tifs/Snap-82993-Image Export-41.tif	2	TRUE	2674.67	835.6	75.2751	61.1287	159693
CA1352 1mM aux	rep5	24hr	d1	tifs	../tifs/Snap-82993-Image Export-41.tif	3	TRUE	2310.34	790.455	71.2753	56.3629	143691
CA1352 1mM aux	rep5	24hr	d1	tifs	../tifs/Snap-82953-Image Export-01.tif	0	TRUE	3048.37	815.368	85.0263	64.4751	167924
CA1352 1mM aux	rep5	24hr	d1	tifs	../tifs/Snap-82978-Image Export-26.tif	0	TRUE	2372.65	801.348	76.3064	57.6602	147442
CA1352 1mM aux	rep5	24hr	d1	tifs	../tifs/Snap-82978-Image Export-26.tif	1	TRUE	2731.21	804.474	76.3064	61.9924	160195
CA1352 1mM aux	rep5	24hr	d1	tifs	../tifs/Snap-82978-Image Export-26.tif	2	TRUE	2756.76	837.025	72.9016	60.9344	161976
CA1352 1mM aux	rep5	24hr	d1	tifs	../tifs/Snap-82979-Image Export-27.tif	0	TRUE	3096.99	879.175	83.4022	62.4076	175958
CA1352 1mM aux	rep5	24hr	d1	tifs	../tifs/Snap-82979-Image Export-27.tif	1	TRUE	3017.38	836.305	88.4062	63.4168	170626
CA1352 1mM aux	rep5	24hr	d1	tifs	../tifs/Snap-82979-Image Export-27.tif	2	TRUE	2718.55	847.658	79.0729	61.0643	162217
CA1352 1mM aux	rep5	24hr	d1	tifs	../tifs/Snap-82979-Image Export-27.tif	3	TRUE	2843.15	801.164	75.2751	62.0591	161185
CA1352 1mM aux	rep5	24hr	d1	tifs	../tifs/Snap-82957-Image Export-05.tif	1	TRUE	2932.94	803.087	81.2664	65.2825	163955
CA1352 1mM aux	rep5	24hr	d1	tifs	../tifs/Snap-82957-Image Export-05.tif	2	TRUE	2895.93	817.957	84.1021	62.9566	164839
CA1352 1mM aux	rep5	24hr	d1	tifs	../tifs/Snap-82957-Image Export-05.tif	3	TRUE	2900.29	815.406	75.2751	62.0609	163897
CA1352 1mM aux	rep5	24hr	d1	tifs	../tifs/Snap-82956-Image Export-04.tif	0	TRUE	2838.62	839.078	81.5065	60.3537	162155
CA1352 1mM aux	rep5	24hr	d1	tifs	../tifs/Snap-82956-Image Export-04.tif	1	TRUE	3390.97	821.083	92.2988	68.4512	179545
CA1352 1mM aux	rep5	24hr	d1	tifs	../tifs/Snap-82954-Image Export-02.tif	0	TRUE	2757.63	793.044	77.3238	63.0334	158980
CA1352 1mM aux	rep5	24hr	d1	tifs	../tifs/Snap-82954-Image Export-02.tif	1	TRUE	3118.2	836.841	84.1021	63.4055	172206
CA1352 1mM aux	rep5	24hr	d1	tifs	../tifs/Snap-82961-Image Export-09.tif	1	TRUE	3277.19	839.744	95.6259	65.7736	175584
CA1352 1mM aux	rep5	24hr	d1	tifs	../tifs/Snap-82961-Image Export-09.tif	3	TRUE	3204.36	905.697	76.0499	63.5799	180407
CA1352 1mM aux	rep5	24hr	d1	tifs	../tifs/Snap-82960-Image Export-08.tif	2	TRUE	3729.79	855.779	91.0197	70.5218	189408
CA1352 1mM aux	rep5	24hr	d1	tifs	../tifs/Snap-82960-Image Export-08.tif	3	TRUE	3259.35	795.855	77.3238	69.2327	172254
CA1352 1mM aux	rep5	24hr	d1	tifs	../tifs/Snap-82960-Image Export-08.tif	4	TRUE	3344.58	846.18	81.2664	67.8173	180285
CA1352 1mM aux	rep5	24hr	d1	tifs	../tifs/Snap-82955-Image Export-03.tif	1	TRUE	2825.76	805.677	78.3281	62.6119	160037
CA1352 1mM aux	rep5	24hr	d1	tifs	../tifs/Snap-82988-Image Export-36.tif	1	TRUE	1964.29	726.333	68.7639	55.7478	127086
CA1352 1mM aux	rep5	24hr	d1	tifs	../tifs/Snap-82988-Image Export-36.tif	2	TRUE	2018.16	761.381	71.2753	53.4491	130900
CA1352 1mM aux	rep5	24hr	d1	tifs	../tifs/Snap-82988-Image Export-36.tif	3	TRUE	2207.11	779.599	68.7639	56.4779	138505
CA1352 1mM aux	rep5	24hr	d1	tifs	../tifs/Snap-82988-Image Export-36.tif	5	TRUE	2813.88	875.291	76.3064	60.1462	167488
CA1352 1mM aux	rep5	24hr	d1	tifs	../tifs/Snap-82989-Image Export-37.tif	0	TRUE	2494.37	820.416	77.3238	58.6484	153370
CA1352 1mM aux	rep5	24hr	d1	tifs	../tifs/Snap-82989-Image Export-37.tif	1	TRUE	2183.45	795.097	69.8912	56.5553	139833

## Sheet: Fig_4G
condition	genotype_treatment	time_point	replicate	worm_number	germcell_number
ama1_CA1352_0hr_aux	ama1_CA1352_aux	0hr	rep2	1	9
ama1_CA1352_0hr_aux	ama1_CA1352_aux	0hr	rep2	2	10
ama1_CA1352_0hr_aux	ama1_CA1352_aux	0hr	rep2	3	6
ama1_CA1352_0hr_aux	ama1_CA1352_aux	0hr	rep2	4	11
ama1_CA1352_0hr_aux	ama1_CA1352_aux	0hr	rep2	5	8
ama1_CA1352_0hr_aux	ama1_CA1352_aux	0hr	rep2	6	8
ama1_CA1352_0hr_aux	ama1_CA1352_aux	0hr	rep2	7	5
ama1_CA1352_0hr_aux	ama1_CA1352_aux	0hr	rep2	8	7
ama1_CA1352_0hr_aux	ama1_CA1352_aux	0hr	rep2	9	8
ama1_CA1352_0hr_aux	ama1_CA1352_aux	0hr	rep2	10	7
ama1_CA1352_0hr_EtOH	ama1_CA1352_EtOH	0hr	rep2	1	18
ama1_CA1352_0hr_EtOH	ama1_CA1352_EtOH	0hr	rep2	2	19
ama1_CA1352_0hr_EtOH	ama1_CA1352_EtOH	0hr	rep2	3	18
ama1_CA1352_0hr_EtOH	ama1_CA1352_EtOH	0hr	rep2	4	18
ama1_CA1352_0hr_EtOH	ama1_CA1352_EtOH	0hr	rep2	5	15
ama1_CA1352_0hr_EtOH	ama1_CA1352_EtOH	0hr	rep2	6	17
ama1_CA1352_0hr_EtOH	ama1_CA1352_EtOH	0hr	rep2	7	19
ama1_CA1352_0hr_EtOH	ama1_CA1352_EtOH	0hr	rep2	8	18
ama1_CA1352_0hr_EtOH	ama1_CA1352_EtOH	0hr	rep2	9	21
ama1_CA1352_0hr_EtOH	ama1_CA1352_EtOH	0hr	rep2	10	18
CA1352_0hr_aux	CA1352_aux	0hr	rep2	1	14
CA1352_0hr_aux	CA1352_aux	0hr	rep2	2	15
CA1352_0hr_aux	CA1352_aux	0hr	rep2	3	20
CA1352_0hr_aux	CA1352_aux	0hr	rep2	4	19
CA1352_0hr_aux	CA1352_aux	0hr	rep2	5	16
CA1352_0hr_aux	CA1352_aux	0hr	rep2	6	16
CA1352_0hr_aux	CA1352_aux	0hr	rep2	7	17
CA1352_0hr_aux	CA1352_aux	0hr	rep2	8	22
CA1352_0hr_aux	CA1352_aux	0hr	rep2	9	20
CA1352_0hr_aux	CA1352_aux	0hr	rep2	10	16
ama1_CA1352_24hr_aux	ama1_CA1352_aux	24hr	rep2	1	17
ama1_CA1352_24hr_aux	ama1_CA1352_aux	24hr	rep2	2	15
ama1_CA1352_24hr_aux	ama1_CA1352_aux	24hr	rep2	3	13
ama1_CA1352_24hr_aux	ama1_CA1352_aux	24hr	rep2	4	19
ama1_CA1352_24hr_aux	ama1_CA1352_aux	24hr	rep2	5	7
ama1_CA1352_24hr_aux	ama1_CA1352_aux	24hr	rep2	6	19
ama1_CA1352_24hr_aux	ama1_CA1352_aux	24hr	rep2	7	16
ama1_CA1352_24hr_aux	ama1_CA1352_aux	24hr	rep2	8	13
ama1_CA1352_24hr_aux	ama1_CA1352_aux	24hr	rep2	9	17
ama1_CA1352_24hr_aux	ama1_CA1352_aux	24hr	rep2	10	9
ama1_CA1352_24hr_aux	ama1_CA1352_aux	24hr	rep2	11	7
CA1352_24hr_aux	CA1352_aux	24hr	rep3	1	17
CA1352_24hr_aux	CA1352_aux	24hr	rep3	2	12
CA1352_24hr_aux	CA1352_aux	24hr	rep3	3	11
CA1352_24hr_aux	CA1352_aux	24hr	rep3	4	15
CA1352_24hr_aux	CA1352_aux	24hr	rep3	5	17
CA1352_24hr_aux	CA1352_aux	24hr	rep3	6	12
CA1352_24hr_aux	CA1352_aux	24hr	rep3	7	13
CA1352_24hr_aux	CA1352_aux	24hr	rep3	8	14
ama1_CA1352_24hr_EtOH	ama1_CA1352_EtOH	24hr	rep3	1	21
ama1_CA1352_24hr_EtOH	ama1_CA1352_EtOH	24hr	rep3	2	16
ama1_CA1352_24hr_EtOH	ama1_CA1352_EtOH	24hr	rep3	3	15
ama1_CA1352_24hr_EtOH	ama1_CA1352_EtOH	24hr	rep3	4	14
ama1_CA1352_24hr_EtOH	ama1_CA1352_EtOH	24hr	rep3	5	16
ama1_CA1352_24hr_EtOH	ama1_CA1352_EtOH	24hr	rep3	6	15
ama1_CA1352_24hr_EtOH	ama1_CA1352_EtOH	24hr	rep3	7	16
ama1_CA1352_24hr_EtOH	ama1_CA1352_EtOH	24hr	rep3	8	24
ama1_CA1352_24hr_EtOH	ama1_CA1352_EtOH	24hr	rep3	9	17
ama1_CA1352_24hr_aux	ama1_CA1352_aux	24hr	rep3	1	9
ama1_CA1352_24hr_aux	ama1_CA1352_aux	24hr	rep3	2	12
ama1_CA1352_24hr_aux	ama1_CA1352_aux	24hr	rep3	3	11
ama1_CA1352_24hr_aux	ama1_CA1352_aux	24hr	rep3	4	9
ama1_CA1352_24hr_aux	ama1_CA1352_aux	24hr	rep3	5	12
ama1_CA1352_24hr_aux	ama1_CA1352_aux	24hr	rep3	6	10
ama1_CA1352_24hr_aux	ama1_CA1352_aux	24hr	rep3	7	10
ama1_CA1352_24hr_aux	ama1_CA1352_aux	24hr	rep3	8	10
CA1352_0hr_aux	CA1352_aux	0hr	rep3	1	13
CA1352_0hr_aux	CA1352_aux	0hr	rep3	2	19
CA1352_0hr_aux	CA1352_aux	0hr	rep3	3	27
CA1352_0hr_aux	CA1352_aux	0hr	rep3	4	14
CA1352_0hr_aux	CA1352_aux	0hr	rep3	5	19
CA1352_0hr_aux	CA1352_aux	0hr	rep3	6	18
CA1352_0hr_aux	CA1352_aux	0hr	rep3	7	12
CA1352_0hr_aux	CA1352_aux	0hr	rep3	8	23
ama1_CA1352_0hr_EtOH	ama1_CA1352_EtOH	0hr	rep3	1	20
ama1_CA1352_0hr_EtOH	ama1_CA1352_EtOH	0hr	rep3	2	18
ama1_CA1352_0hr_EtOH	ama1_CA1352_EtOH	0hr	rep3	3	19
ama1_CA1352_0hr_EtOH	ama1_CA1352_EtOH	0hr	rep3	4	15
ama1_CA1352_0hr_EtOH	ama1_CA1352_EtOH	0hr	rep3	5	19
ama1_CA1352_0hr_EtOH	ama1_CA1352_EtOH	0hr	rep3	6	20
ama1_CA1352_0hr_EtOH	ama1_CA1352_EtOH	0hr	rep3	7	15
ama1_CA1352_0hr_EtOH	ama1_CA1352_EtOH	0hr	rep3	8	26
ama1_CA1352_0hr_EtOH	ama1_CA1352_EtOH	0hr	rep3	9	17
ama1_CA1352_0hr_aux	ama1_CA1352_aux	0hr	rep3	1	9
ama1_CA1352_0hr_aux	ama1_CA1352_aux	0hr	rep3	2	7
ama1_CA1352_0hr_aux	ama1_CA1352_aux	0hr	rep3	3	12
ama1_CA1352_0hr_aux	ama1_CA1352_aux	0hr	rep3	4	13
ama1_CA1352_0hr_aux	ama1_CA1352_aux	0hr	rep3	5	13
ama1_CA1352_0hr_aux	ama1_CA1352_aux	0hr	rep3	6	9
ama1_CA1352_0hr_aux	ama1_CA1352_aux	0hr	rep3	7	16
ama1_CA1352_0hr_aux	ama1_CA1352_aux	0hr	rep3	8	9
ama1_CA1352_0hr_EtOH	ama1_CA1352_EtOH	0hr	rep4	1	22
ama1_CA1352_0hr_EtOH	ama1_CA1352_EtOH	0hr	rep4	2	25
ama1_CA1352_0hr_EtOH	ama1_CA1352_EtOH	0hr	rep4	3	19
ama1_CA1352_0hr_EtOH	ama1_CA1352_EtOH	0hr	rep4	4	18
ama1_CA1352_0hr_EtOH	ama1_CA1352_EtOH	0hr	rep4	5	13
ama1_CA1352_0hr_EtOH	ama1_CA1352_EtOH	0hr	rep4	6	14
ama1_CA1352_0hr_EtOH	ama1_CA1352_EtOH	0hr	rep4	7	5
ama1_CA1352_0hr_EtOH	ama1_CA1352_EtOH	0hr	rep4	8	19
ama1_CA1352_0hr_EtOH	ama1_CA1352_EtOH	0hr	rep4	9	21
ama1_CA1352_0hr_EtOH	ama1_CA1352_EtOH	0hr	rep4	10	10
ama1_CA1352_0hr_EtOH	ama1_CA1352_EtOH	0hr	rep4	11	22
ama1_CA1352_0hr_aux	ama1_CA1352_aux	0hr	rep4	1	10
ama1_CA1352_0hr_aux	ama1_CA1352_aux	0hr	rep4	2	11
ama1_CA1352_0hr_aux	ama1_CA1352_aux	0hr	rep4	3	11
ama1_CA1352_0hr_aux	ama1_CA1352_aux	0hr	rep4	4	12
ama1_CA1352_0hr_aux	ama1_CA1352_aux	0hr	rep4	5	11
ama1_CA1352_0hr_aux	ama1_CA1352_aux	0hr	rep4	6	7
ama1_CA1352_0hr_aux	ama1_CA1352_aux	0hr	rep4	7	9
ama1_CA1352_0hr_aux	ama1_CA1352_aux	0hr	rep4	8	8
CA1352_0hr_aux	CA1352_aux	0hr	rep4	1	13
CA1352_0hr_aux	CA1352_aux	0hr	rep4	2	14
CA1352_0hr_aux	CA1352_aux	0hr	rep4	3	16
CA1352_0hr_aux	CA1352_aux	0hr	rep4	4	15
CA1352_0hr_aux	CA1352_aux	0hr	rep4	5	18
CA1352_0hr_aux	CA1352_aux	0hr	rep4	6	18
CA1352_0hr_aux	CA1352_aux	0hr	rep4	7	11
CA1352_0hr_aux	CA1352_aux	0hr	rep4	8	18
ama1_CA1352_24hr_EtOH	ama1_CA1352_EtOH	24hr	rep4	1	17
ama1_CA1352_24hr_EtOH	ama1_CA1352_EtOH	24hr	rep4	2	19
ama1_CA1352_24hr_EtOH	ama1_CA1352_EtOH	24hr	rep4	3	19
ama1_CA1352_24hr_EtOH	ama1_CA1352_EtOH	24hr	rep4	4	23
ama1_CA1352_24hr_EtOH	ama1_CA1352_EtOH	24hr	rep4	5	20
ama1_CA1352_24hr_EtOH	ama1_CA1352_EtOH	24hr	rep4	6	26
ama1_CA1352_24hr_EtOH	ama1_CA1352_EtOH	24hr	rep4	7	15
ama1_CA1352_24hr_EtOH	ama1_CA1352_EtOH	24hr	rep4	8	15
ama1_CA1352_24hr_aux	ama1_CA1352_aux	24hr	rep4	1	19
ama1_CA1352_24hr_aux	ama1_CA1352_aux	24hr	rep4	2	11
ama1_CA1352_24hr_aux	ama1_CA1352_aux	24hr	rep4	3	14
ama1_CA1352_24hr_aux	ama1_CA1352_aux	24hr	rep4	4	12
ama1_CA1352_24hr_aux	ama1_CA1352_aux	24hr	rep4	5	12
ama1_CA1352_24hr_aux	ama1_CA1352_aux	24hr	rep4	6	13
ama1_CA1352_24hr_aux	ama1_CA1352_aux	24hr	rep4	7	11
ama1_CA1352_24hr_aux	ama1_CA1352_aux	24hr	rep4	8	9
CA1352_24hr_aux	CA1352_aux	24hr	rep4	1	22
CA1352_24hr_aux	CA1352_aux	24hr	rep4	2	16
CA1352_24hr_aux	CA1352_aux	24hr	rep4	3	16
CA1352_24hr_aux	CA1352_aux	24hr	rep4	4	18
CA1352_24hr_aux	CA1352_aux	24hr	rep4	5	12
CA1352_24hr_aux	CA1352_aux	24hr	rep4	6	16
CA1352_24hr_aux	CA1352_aux	24hr	rep4	7	16
CA1352_24hr_aux	CA1352_aux	24hr	rep4	8	19
ama1_CA1352_0hr_EtOH	ama1_CA1352_EtOH	0hr	rep5	1	20
ama1_CA1352_0hr_EtOH	ama1_CA1352_EtOH	0hr	rep5	2	27
ama1_CA1352_0hr_EtOH	ama1_CA1352_EtOH	0hr	rep5	3	13
ama1_CA1352_0hr_EtOH	ama1_CA1352_EtOH	0hr	rep5	4	22
ama1_CA1352_0hr_EtOH	ama1_CA1352_EtOH	0hr	rep5	5	15
ama1_CA1352_0hr_EtOH	ama1_CA1352_EtOH	0hr	rep5	6	14
ama1_CA1352_0hr_EtOH	ama1_CA1352_EtOH	0hr	rep5	7	21
ama1_CA1352_0hr_EtOH	ama1_CA1352_EtOH	0hr	rep5	8	21
ama1_CA1352_0hr_aux	ama1_CA1352_aux	0hr	rep5	1	8
ama1_CA1352_0hr_aux	ama1_CA1352_aux	0hr	rep5	2	2
ama1_CA1352_0hr_aux	ama1_CA1352_aux	0hr	rep5	3	13
ama1_CA1352_0hr_aux	ama1_CA1352_aux	0hr	rep5	4	9
ama1_CA1352_0hr_aux	ama1_CA1352_aux	0hr	rep5	5	10
ama1_CA1352_0hr_aux	ama1_CA1352_aux	0hr	rep5	6	7
ama1_CA1352_0hr_aux	ama1_CA1352_aux	0hr	rep5	7	9
ama1_CA1352_0hr_aux	ama1_CA1352_aux	0hr	rep5	8	5
CA1352_0hr_aux	CA1352_aux	0hr	rep5	1	17
CA1352_0hr_aux	CA1352_aux	0hr	rep5	2	16
CA1352_0hr_aux	CA1352_aux	0hr	rep5	3	22
CA1352_0hr_aux	CA1352_aux	0hr	rep5	4	25
CA1352_0hr_aux	CA1352_aux	0hr	rep5	5	20
CA1352_0hr_aux	CA1352_aux	0hr	rep5	6	26
CA1352_0hr_aux	CA1352_aux	0hr	rep5	7	23
CA1352_0hr_aux	CA1352_aux	0hr	rep5	8	18
ama1_CA1352_24hr_EtOH	ama1_CA1352_EtOH	24hr	rep5	1	18
ama1_CA1352_24hr_EtOH	ama1_CA1352_EtOH	24hr	rep5	2	18
ama1_CA1352_24hr_EtOH	ama1_CA1352_EtOH	24hr	rep5	3	23
ama1_CA1352_24hr_EtOH	ama1_CA1352_EtOH	24hr	rep5	4	26
ama1_CA1352_24hr_EtOH	ama1_CA1352_EtOH	24hr	rep5	5	21
ama1_CA1352_24hr_EtOH	ama1_CA1352_EtOH	24hr	rep5	6	22
ama1_CA1352_24hr_EtOH	ama1_CA1352_EtOH	24hr	rep5	7	20
ama1_CA1352_24hr_EtOH	ama1_CA1352_EtOH	24hr	rep5	8	18
ama1_CA1352_24hr_aux	ama1_CA1352_aux	24hr	rep5	1	15
ama1_CA1352_24hr_aux	ama1_CA1352_aux	24hr	rep5	2	11
ama1_CA1352_24hr_aux	ama1_CA1352_aux	24hr	rep5	3	11
ama1_CA1352_24hr_aux	ama1_CA1352_aux	24hr	rep5	4	13
ama1_CA1352_24hr_aux	ama1_CA1352_aux	24hr	rep5	5	10
ama1_CA1352_24hr_aux	ama1_CA1352_aux	24hr	rep5	6	8
ama1_CA1352_24hr_aux	ama1_CA1352_aux	24hr	rep5	7	18
ama1_CA1352_24hr_aux	ama1_CA1352_aux	24hr	rep5	8	9
CA1352_24hr_aux	CA1352_aux	24hr	rep5	1	21
CA1352_24hr_aux	CA1352_aux	24hr	rep5	2	20
CA1352_24hr_aux	CA1352_aux	24hr	rep5	3	24
CA1352_24hr_aux	CA1352_aux	24hr	rep5	4	23
CA1352_24hr_aux	CA1352_aux	24hr	rep5	5	25
CA1352_24hr_aux	CA1352_aux	24hr	rep5	6	26
CA1352_24hr_aux	CA1352_aux	24hr	rep5	7	19
CA1352_24hr_aux	CA1352_aux	24hr	rep5	8	24

## Sheet: Fig_4H
condition	strain	replicate	aux_addition_hr_hatching	aux_addition_factor	day_scored	alive	dead	prop_alive
ama-1/CA1200 +aux	ama-1/CA1200	rep1_101920	-4	1_minus4hr	12	6	72	0.0769231
ama-1/CA1200 +EtOH	ama-1/CA1200	rep1_101920	-4	1_minus4hr	12	99	13	0.883929
CA1200 +aux	CA1200	rep1_101920	-4	1_minus4hr	12	117	11	0.914062
ama-1/CA1200 +aux	ama-1/CA1200	rep1_101920	12	2_12hr	12	52	48	0.52
ama-1/CA1200 +EtOH	ama-1/CA1200	rep1_101920	12	2_12hr	12	98	4	0.960784
CA1200 +aux	CA1200	rep1_101920	12	2_12hr	12	117	6	0.95122
ama-1/CA1200 +aux	ama-1/CA1200	rep1_101920	36	3_36hr	12	73	44	0.623932
ama-1/CA1200 +EtOH	ama-1/CA1200	rep1_101920	36	3_36hr	12	91	1	0.98913
CA1200 +aux	CA1200	rep1_101920	36	3_36hr	12	113	6	0.94958
ama-1/CA1200 +aux	ama-1/CA1200	rep1_101920	84	4_84hr	12	83	16	0.838384
ama-1/CA1200 +EtOH	ama-1/CA1200	rep1_101920	84	4_84hr	12	104	0	1
CA1200 +aux	CA1200	rep1_101920	84	4_84hr	12	92	18	0.836364
ama-1/CA1200 +aux	ama-1/CA1200	rep1_101920	132	5_132hr	12	96	19	0.834783
ama-1/CA1200 +EtOH	ama-1/CA1200	rep1_101920	132	5_132hr	12	125	4	0.968992
CA1200 +aux	CA1200	rep1_101920	132	5_132hr	12	97	11	0.898148
ama-1/CA1200 +aux	ama-1/CA1200	rep2_102020	-4	1_minus4hr	12	11	85	0.114583
ama-1/CA1200 +EtOH	ama-1/CA1200	rep2_102020	-4	1_minus4hr	12	116	21	0.846715
CA1200 +aux	CA1200	rep2_102020	-4	1_minus4hr	12	72	5	0.935065
ama-1/CA1200 +aux	ama-1/CA1200	rep2_102020	12	2_12hr	12	45	83	0.351562
ama-1/CA1200 +EtOH	ama-1/CA1200	rep2_102020	12	2_12hr	12	106	34	0.757143
CA1200 +aux	CA1200	rep2_102020	12	2_12hr	12	93	7	0.93
ama-1/CA1200 +aux	ama-1/CA1200	rep2_102020	36	3_36hr	12	63	97	0.39375
ama-1/CA1200 +EtOH	ama-1/CA1200	rep2_102020	36	3_36hr	12	81	33	0.710526
CA1200 +aux	CA1200	rep2_102020	36	3_36hr	12	79	10	0.88764
ama-1/CA1200 +aux	ama-1/CA1200	rep2_102020	132	5_132hr	12	46	27	0.630137
ama-1/CA1200 +EtOH	ama-1/CA1200	rep2_102020	132	5_132hr	12	48	38	0.55814
CA1200 +aux	CA1200	rep2_102020	132	5_132hr	12	59	8	0.880597
ama-1/CA1200 +aux	ama-1/CA1200	rep3_102320	-4	1_minus4hr	12	12	68	0.15
ama-1/CA1200 +EtOH	ama-1/CA1200	rep3_102320	-4	1_minus4hr	12	54	5	0.915254
CA1200 +aux	CA1200	rep3_102320	-4	1_minus4hr	12	76	8	0.904762
ama-1/CA1200 +aux	ama-1/CA1200	rep3_102320	12	2_12hr	12	35	27	0.564516
ama-1/CA1200 +EtOH	ama-1/CA1200	rep3_102320	12	2_12hr	12	61	4	0.938462
CA1200 +aux	CA1200	rep3_102320	12	2_12hr	12	79	7	0.918605
ama-1/CA1200 +aux	ama-1/CA1200	rep3_102320	36	3_36hr	12	40	30	0.571429
ama-1/CA1200 +EtOH	ama-1/CA1200	rep3_102320	36	3_36hr	12	64	4	0.941176
CA1200 +aux	CA1200	rep3_102320	36	3_36hr	12	57	2	0.966102
ama-1/CA1200 +aux	ama-1/CA1200	rep3_102320	84	4_84hr	12	55	5	0.916667
ama-1/CA1200 +EtOH	ama-1/CA1200	rep3_102320	84	4_84hr	12	67	3	0.957143
CA1200 +aux	CA1200	rep3_102320	84	4_84hr	12	91	1	0.98913
ama-1/CA1200 +aux	ama-1/CA1200	rep3_102320	132	5_132hr	12	53	9	0.854839
ama-1/CA1200 +EtOH	ama-1/CA1200	rep3_102320	132	5_132hr	12	58	6	0.90625
CA1200 +aux	CA1200	rep3_102320	132	5_132hr	12	74	10	0.880952
ama-1/CA1200 +aux	ama-1/CA1200	rep4_102820	-4	1_minus4hr	12	1	58	0.0169492
ama-1/CA1200 +EtOH	ama-1/CA1200	rep4_102820	-4	1_minus4hr	12	70	7	0.909091
CA1200 +aux	CA1200	rep4_102820	-4	1_minus4hr	12	41	60	0.405941
ama-1/CA1200 +aux	ama-1/CA1200	rep4_102820	12	2_12hr	12	15	76	0.164835
ama-1/CA1200 +EtOH	ama-1/CA1200	rep4_102820	12	2_12hr	12	95	7	0.931373
CA1200 +aux	CA1200	rep4_102820	12	2_12hr	12	45	45	0.5
ama-1/CA1200 +aux	ama-1/CA1200	rep4_102820	36	3_36hr	12	19	64	0.228916
ama-1/CA1200 +EtOH	ama-1/CA1200	rep4_102820	36	3_36hr	12	62	1	0.984127
CA1200 +aux	CA1200	rep4_102820	36	3_36hr	12	76	27	0.737864
ama-1/CA1200 +aux	ama-1/CA1200	rep4_102820	84	4_84hr	12	38	48	0.44186
ama-1/CA1200 +EtOH	ama-1/CA1200	rep4_102820	84	4_84hr	12	71	12	0.855422
CA1200 +aux	CA1200	rep4_102820	84	4_84hr	12	129	41	0.758824
ama-1/CA1200 +aux	ama-1/CA1200	rep4_102820	132	5_132hr	12	59	32	0.648352
ama-1/CA1200 +EtOH	ama-1/CA1200	rep4_102820	132	5_132hr	12	82	6	0.931818
CA1200 +aux	CA1200	rep4_102820	132	5_132hr	12	87	32	0.731092

## Sheet: Fig_4I
condition	tissue	date_bleached	day_auxOrEtOH_added	day_scored	concentration_aux	concentration_EtOH	alive	dead	prop_alive
ama-1/CA1352 +aux	germline	July9_2020	d1	d12	0.1mM	0.2percent	84	18	0.823529
ama-1/CA1352 +EtOH	germline	July9_2020	d1	d12	0.1mM	0.2percent	115	4	0.966387
CA1352 +aux	germline	July9_2020	d1	d12	0.1mM	0.2percent	111	16	0.874016
ama-1/CA1352 +aux	germline	July9_2020	d4	d12	0.1mM	0.2percent	96	9	0.914286
ama-1/CA1352 +EtOH	germline	July9_2020	d4	d12	0.1mM	0.2percent	98	8	0.924528
CA1352 +aux	germline	July9_2020	d4	d12	0.1mM	0.2percent	96	16	0.857143
ama-1/CA1352 +aux	germline	July9_2020	d6	d12	0.1mM	0.2percent	92	32	0.741935
ama-1/CA1352 +EtOH	germline	July9_2020	d6	d12	0.1mM	0.2percent	99	17	0.853448
CA1352 +aux	germline	July9_2020	d6	d12	0.1mM	0.2percent	102	8	0.927273
ama-1/CA1352 +aux	germline	Aug15_2020	d1	d12	0.1mM	0.2percent	91	5	0.947917
ama-1/CA1352 +EtOH	germline	Aug15_2020	d1	d12	0.1mM	0.2percent	104	1	0.990476
CA1352 +aux	germline	Aug15_2020	d1	d12	0.1mM	0.2percent	126	5	0.961832
ama-1/CA1352 +aux	germline	Aug15_2020	d4	d12	0.1mM	0.2percent	111	3	0.973684
ama-1/CA1352 +EtOH	germline	Aug15_2020	d4	d12	0.1mM	0.2percent	86	2	0.977273
CA1352 +aux	germline	Aug15_2020	d4	d12	0.1mM	0.2percent	122	6	0.953125
ama-1/CA1352 +aux	germline	Aug15_2020	d6	d12	0.1mM	0.2percent	101	3	0.971154
ama-1/CA1352 +EtOH	germline	Aug15_2020	d6	d12	0.1mM	0.2percent	82	6	0.931818
CA1352 +aux	germline	Aug15_2020	d6	d12	0.1mM	0.2percent	127	8	0.940741
ama-1/CA1352 +aux	germline	Aug18_2020	d1	d12	0.1mM	0.2percent	73	18	0.802198
ama-1/CA1352 +EtOH	germline	Aug18_2020	d1	d12	0.1mM	0.2percent	86	2	0.977273
CA1352 +aux	germline	Aug18_2020	d1	d12	0.1mM	0.2percent	133	10	0.93007
ama-1/CA1352 +aux	germline	Aug18_2020	d4	d12	0.1mM	0.2percent	69	2	0.971831
ama-1/CA1352 +EtOH	germline	Aug18_2020	d4	d12	0.1mM	0.2percent	78	8	0.906977
CA1352 +aux	germline	Aug18_2020	d4	d12	0.1mM	0.2percent	141	3	0.979167
ama-1/CA1352 +aux	germline	Aug18_2020	d6	d12	0.1mM	0.2percent	79	6	0.929412
ama-1/CA1352 +EtOH	germline	Aug18_2020	d6	d12	0.1mM	0.2percent	88	7	0.926316
CA1352 +aux	germline	Aug18_2020	d6	d12	0.1mM	0.2percent	114	11	0.912

## Sheet: Fig_6F, SuppFig_5B
Sample_ID	Rep	Strain	Day	Treatment	Day_Treatment	Elution_vol	A260/280	A260/230	Conc(ND)	Total(ND)	Conc(Q)	Total(Q)	Mass/L1(pg)	Remaining(ng)
1	1	CA1200	d2		d2	13	1.9	0.99	32.5	422.5	30.2	392.6	39.26	332.2
2	1	ama-1/CA1200	d2		d2	13	1.8	1.38	44.3	575.9	32.8	426.4	42.64	360.8
3	1	CA1352	d2		d2	13	1.76	1.83	50.3	653.9	32	416	41.6	352
4	1	ama-1/CA1352	d2		d2	13	1.71	1.62	37.8	491.4	24.6	319.8	31.98	270.6
5	1	CA1200	d6	EtOH	d6_EtOH	13	1.68	1.08	16.2	210.6	10.6	137.8	13.78	116.6
6	1	ama-1/CA1200	d6	EtOH	d6_EtOH	13	1.71	1.16	19	247	12.8	166.4	16.64	140.8
7	1	CA1200	d6	aux	d6_aux	13	1.62	0.71	18.2	236.6	10.4	135.2	13.52	114.4
8	1	ama-1/CA1200	d6	aux	d6_aux	13	1.54	0.67	9.6	124.8	5.24	68.12	6.812	57.64
9	1	CA1352	d6	EtOH	d6_EtOH	13	1.69	0.98	21.2	275.6	13.7	178.1	17.81	150.7
10	1	ama-1/CA1352	d6	EtOH	d6_EtOH	13	1.72	1.27	22.3	289.9	14.5	188.5	18.85	159.5
11	1	CA1352	d6	aux	d6_aux	13	1.73	1.25	25.3	328.9	11.1	144.3	14.43	122.1
12	1	ama-1/CA1352	d6	aux	d6_aux	13	1.71	0.89	12.1	157.3	4.4	57.2	5.72	48.4
13	2	CA1200	d2		d2	13	1.76	1.11	20.2	262.6	18.4	239.2	23.92	202.4
14	2	ama-1/CA1200	d2		d2	13	1.8	1.25	21.6	280.8	21.8	283.4	28.34	239.8
15	2	CA1352	d2		d2	13	1.71	1.32	22.6	293.8	19.2	249.6	24.96	211.2
16	2	ama-1/CA1352	d2		d2	13	1.85	1.4	28.5	370.5	27.2	353.6	35.36	299.2
17	2	CA1200	d6	EtOH	d6_EtOH	13	1.62	0.76	9.1	118.3	7.4	96.2	9.62	81.4
18	2	ama-1/CA1200	d6	EtOH	d6_EtOH	13	1.78	1.07	16.7	217.1	17.3	224.9	22.49	190.3
19	2	CA1200	d6	aux	d6_aux	13	1.54	0.56	8.1	105.3	5.6	72.8	7.28	61.6
20	2	ama-1/CA1200	d6	aux	d6_aux	13	1.65	1.02	16.8	218.4	14.4	187.2	18.72	158.4
21	2	CA1352	d6	EtOH	d6_EtOH	13	1.64	0.86	12	156	9.84	127.92	12.792	108.24
22	2	ama-1/CA1352	d6	EtOH	d6_EtOH	13	1.73	1.04	16.8	218.4	14.5	188.5	18.85	159.5
23	2	CA1352	d6	aux	d6_aux	13	1.65	0.86	13	169	10.4	135.2	13.52	114.4
24	2	ama-1/CA1352	d6	aux	d6_aux	13	1.78	0.98	14.9	193.7	13.1	170.3	17.03	144.1
25	3	CA1200	d2		d2	13	1.71	1.2	19.9	258.7	15.2	197.6	19.76	167.2
26	3	ama-1/CA1200	d2		d2	13	1.74	1.34	27.8	361.4	21	273	27.3	231
27	3	CA1352	d2		d2	13	1.72	1.62	38.9	505.7	28.4	369.2	36.92	312.4
28	3	ama-1/CA1352	d2		d2	13	1.68	1.19	22.2	288.6	16.7	217.1	21.71	183.7
29	3	CA1200	d6	EtOH	d6_EtOH	13	1.55	0.91	12.4	161.2
30	3	ama-1/CA1200	d6	EtOH	d6_EtOH	13	1.62	0.9	12.5	162.5	4.8	62.4	6.24	52.8
31	3	CA1200	d6	aux	d6_aux	13	1.59	0.85	10.3	133.9
32	3	ama-1/CA1200	d6	aux	d6_aux	13	1.48	0.85	10.9	141.7
33	3	CA1352	d6	EtOH	d6_EtOH	13	1.64	0.95	12.7	165.1	7.7	100.1	10.01	84.7
34	3	ama-1/CA1352	d6	EtOH	d6_EtOH	13	1.53	0.82	10.2	132.6
35	3	CA1352	d6	aux	d6_aux	13	1.56	0.9	11	143	5.92	76.96	7.696	65.12
36	3	ama-1/CA1352	d6	aux	d6_aux	13	1.46	72	8.3	107.9
37	4	CA1200	d2		d2	13	1.67	1.14	19	247	12.4	161.2	16.12	136.4
38	4	ama-1/CA1200	d2		d2	13	1.71	1.19	19.4	252.2	18.6	241.8	24.18	204.6
39	4	CA1352	d2		d2	13	1.84	1.41	29.4	382.2	24.6	319.8	31.98	270.6
40	4	ama-1/CA1352	d2		d2	13	1.69	0.91	14	182	9.1	118.3	11.83	100.1
41	4	CA1200	d6	EtOH	d6_EtOH	13	1.59	0.79	9.2	119.6	7.48	97.24	9.724	82.28
42	4	ama-1/CA1200	d6	EtOH	d6_EtOH	13	1.76	1.25	22.1	287.3	22	286	28.6	242
43	4	CA1200	d6	aux	d6_aux	13	1.57	0.83	10.4	135.2	4.4	57.2	5.72	48.4
44	4	ama-1/CA1200	d6	aux	d6_aux	13	1.72	0.42	6.6	85.8	4.2	54.6	5.46	46.2
45	4	CA1352	d6	EtOH	d6_EtOH	13	1.58	0.65	8	104
46	4	ama-1/CA1352	d6	EtOH	d6_EtOH	13	1.45	0.72	15.7	204.1	7.04	91.52	9.152	77.44
47	4	CA1352	d6	aux	d6_aux	13	1.58	0.85	9.8	127.4	5.78	75.14	7.514	63.58
48	4	ama-1/CA1352	d6	aux	d6_aux	13	1.63	1.02	12.9	167.7	10.3	133.9	13.39	113.3

## Sheet: Fig_6G, SuppFig_5C
Number	ID	Rep	L1_count	Protein_conc(ng/ul)	Sample_volume_ul	Total_protein_ng	Protein_perL1_ng
1	CA1200/ama-1 d2	1	25000	598.4	100	59840	2.3936
2	CA1200/ama-1 d6+EtOH	1	25000	280.2	100	28020	1.1208
3	CA1200/ama-1 d6+auxin	1	25000	476.3	100	47630	1.9052
4	CA1200/ama-1 d2	2	10000	388.5	100	38850	3.885
5	CA1200/ama-1 d6+EtOH	2	10000	284.6	100	28460	2.846
6	CA1200/ama-1 d6+auxin	2	10000	288.2	100	28820	2.882
7	CA1200/ama-1 d2	3	10000	482.9	100	48290	4.829
8	CA1200/ama-1 d6+EtOH	3	10000	330.1	100	33010	3.301
9	CA1200/ama-1 d6+auxin	3	10000	397.1	100	39710	3.971

[truncated: 3 more sheets: Fig_7A-C, SuppFig_4C, SuppFig_5A]
